# Supplementary material for: Response of the gut microbiome and metabolome to dietary fiber in healthy dogs
Source: mSystems. 2024 Dec 23;10(1):e00452-24. doi: 10.1128/msystems.00452-24 (PMC11748496; doi:10.1128/msystems.00452-24)
Supplement: Table S1 — Animal signalment. [file msystems.00452-24-s0002.xlsx]

## Sheet: Subjects
Animal	Animal	Gender	Age (yrs) at collection	Breed
ARWEN-068AD	Subject 1	s/f	12.2	Beagle
BANSHEE-1570511	Subject 2	n/m	8.1	Beagle
CIDER-2403880	Subject 3	n/m	4.9	Beagle
DINKA-0972906	Subject 4	s/f	9.2	Mixed Breed
GIMPY-L0580501	Subject 5	n/m	13.6	Beagle
HELENA-0972907	Subject 6	s/f	9.2	Mixed Breed
KYRA-2337895	Subject 7	s/f	5.1	Beagle
LILLY-DOG-CTGASR	Subject 8	s/f	16.2	Beagle
MACBETH-0976701	Subject 9	n/m	9	Mixed Breed
NATALIE-5440220	Subject 10	s/f	11.6	Beagle
NEWMAN-5439311	Subject 11	n/m	11.6	Beagle
ROCKSTAR-1525702	Subject 12	n/m	8.3	Beagle
SADA-088AF	Subject 13	s/f	10	Beagle
SAHARA-1972724	Subject 14	s/f	6.5	Beagle
SELYSE-2338671	Subject 15	s/f	5.1	Beagle
SQUEEGEE-1665147	Subject 16	s/f	7.8	Beagle
TROPICANA-1533186	Subject 17	s/f	8.3	Beagle
TULSA-4957491	Subject 18	s/f	13.2	Beagle
s/f: Spayed female
n/m: neutered male
