# Supplementary material for: Response of the gut microbiome and metabolome to dietary fiber in healthy dogs
Source: mSystems. 2024 Dec 23;10(1):e00452-24. doi: 10.1128/msystems.00452-24 (PMC11748496; doi:10.1128/msystems.00452-24)
Supplement: Table S2 — Food formulations. [file msystems.00452-24-s0003.xlsx]

## Sheet: Food formulations
	Food group	G1: HSLF	G1: HSLF	G1: HSLF	G1: HSLF	G1: HSLF	G1: HSLF	G1: HSLF	G2: MSMF	G2: MSMF	G2: MSMF	G3: LSHF	G3: LSHF
	Food name	HSLF_Con	HSLF_BR	HSLF_PP	HSLF_ADS	HSLF_IFOS	HSLF_Sol	HSLF_Fiber ratio	MSMF_Con	MSMF_Fiber ratio	MSMF_TDF_Fiber ratio	LSHF_Con	LSHF_Fiber ratio
Protein sources	Soy Protein HY Nurish 1510			21
	Hydrolyzed Chicken Liver and Heart	29	21.5279		29	29	29	29	27.3224	29	27.3224	29	25
Carbohydrate & fiber sources	Corn, starch, common	53.5189		55.1921	51.5189	51.8189	53.5189	52.5189	44.1638	41.2519	47.1641	37.3829	41.167
	Rice, brewers		59.2298
	Pecan Shells, Ground								6.0005	5.9783	6.0005
	Citrus Pulp, Dried Ground								2.1502	2.1412	2.1502
	Cranberry, pressed								0.8601	0.8622	0.8601
	Pumpkin seeds									0.8622
	Psyllium husks									0.1801
	Pea Fiber											7.604	7.6
	Tomato, pomace											5	5
	Beet, pulp, pelleted							2.5	2.5002	2.5	2.5002	5	2.5
	Flax seed whole brown								2.6002	2.571	2.6002	2.732	2.7
	Cellulose, Pelleted	6	6	6	6	6	2	4	3.0003	3		1	3
	Carrot, Powder, 40 mesh											0.5	0.5
	Ginger Root Powder									0.172
	Fructooligosaccharides, short chain w Fl					0.5		0.5
	Maize Dextrin, Nutriose FM08						4
	Inulin					1
Fat sources	Soybean Oil, Refined, Naturally Preserve	4.6732	5.9684	11	4.6732	4.6732	4.6732	3.6732	2.691	4.6732	2.691	2.4102	3.5692
	Coconut oil preserved								1		1	2.263	1
	Fish oil, TG, 18/12, NP							1	1		1		1
	Lipoic acid, alpha, 5%											0.3	0.3
Absorbent	Silicon dioxide, Sipernat 22S				2	0.2
Free aminoacids, Minerals, Vitamins & antioxidants	Potassium chloride	0.9046	0.9046	0.9046	0.9046	0.9046	0.9046	0.9046	0.6815	0.9046	0.6815	0.9046	0.5881
	Glyceryl monostearate	0.75	0.75	0.75	0.75	0.75	0.75	0.75	0.7501	0.75	0.7501	0.75	0.75
	Calcium carbonate	1.2465	1.2465	1.2465	1.2465	1.2465	1.2465	1.2465	0.9605	1.2465	0.9605	1.2465	1.0834
	Dicalcium phosphate	1.2145	1.1686	1.2145	1.2145	1.2145	1.2145	1.2145	1.2111	1.2145	1.2111	1.2145	1.1777
	Lactic acid, blend 84%	1.2	1.2	1.2	1.2	1.2	1.2	1.2	1.2	1.2	1.2	1.2	1.2
	Choline chloride, liquid, 70%	0.3417		0.3417	0.3417	0.3417	0.3417	0.3417	0.1	0.3417	0.1	0.3417	0.1
	Sodium chloride, iodized	0.3031	0.2879	0.3031	0.3031	0.3031	0.3031	0.3031	0.3406	0.3031	0.3406	0.3031	0.3622
	Methionine,dl	0.2219	0.7519	0.2219	0.2219	0.2219	0.2219	0.2219	0.8992	0.2219	0.8992	0.2219	0.8375
	Vitamin, premix, M2413	0.1981	0.1981				0.1981	0.1981		0.1981		0.1981
	Vitamin E, oil, 29%						0.15	0.15		0.15		0.15
	Vitamin Premix, M0794	0.1171	0.1171	0.1171	0.1171	0.1171	0.1171	0.1171		0.1171		0.1171
	Mineral, premix, 2305	0.0804	0.0759	0.0804	0.0804	0.0804	0.0804	0.0804	0.0735	0.0804	0.0735	0.0804	0.0736
	Antioxidant, Verdilox OP	0.04	0.04	0.04	0.04	0.04	0.04	0.04	0.04	0.04	0.04	0.04	0.04
	Taurine	0.04	0.04	0.04	0.04	0.04	0.04	0.04	0.04	0.04	0.04	0.04	0.04
	Tryptophan, l		0.4489						0.111		0.111		0.1087
	Vitamin E, adsorbate, 50%	0.15	0.0444	0.15	0.15	0.15			0.1498		0.1498		0.1479
	Vitamin Premix, M0791								0.0509		0.0509		0.0538
	Vitamin Premix M0619			0.1981	0.1981	0.1981			0.1032		0.1032		0.1009
Sub total by category	Protein sources	29	21.5279	21	29	29	29	29	27.3224	29	27.3224	29	25
	Carbohydrates & fiber sources	59.5189	65.2298	61.1921	57.5189	59.3189	59.5189	59.5189	61.2753	59.5189	61.2753	59.2189	62.467
	Fat sources	4.6732	5.9684	11	4.6732	4.6732	4.6732	4.6732	4.691	4.6732	4.691	4.9732	5.8692
	Silicon dioxide				2	0.2
	Free aminoacids, Minerals, Vitamins & antioxidants	6.8079	7.2739	6.8079	6.8079	6.8079	6.8079	6.8079	6.7114	6.8079	6.7114	6.8079	6.6638
Total	Total Components	100	100	100	100	100	100	100	100	100	100	100	100

## Sheet: Food intakes
food	Intake (kcals/MBW) Mean ± SD
HSLF_ADS	105.82 ± 13.16
HSLF_BR	102.1 ± 21.16
HSLF_Con	114.36 ± 26.13
HSLF_Fiber ratio	113.02 ± 24.23
HSLF_IFOS	114.16 ± 25.54
HSLF_PP	106.66 ± 19.77
HSLF_Sol	107.71 ± 30.55
LSHF_Con	97.50 ± 23.15
LSHF_Fiber ratio	98.60 ± 19.37
MSMF_Con	92.68 ± 22.23
MSMF_Fiber ratio	104.03 ± 20.47
MSMF_TDF_Fiber ratio	93.92 ± 26.04
