# Supplementary material for: Response of the gut microbiome and metabolome to dietary fiber in healthy dogs
Source: mSystems. 2024 Dec 23;10(1):e00452-24. doi: 10.1128/msystems.00452-24 (PMC11748496; doi:10.1128/msystems.00452-24)
Supplement: Table S3 — Taxonomic profiles of the 226 gut metagenomes. [file msystems.00452-24-s0004.xlsx]

## Sheet: MetaPhlAn v3 taxonomic abundanc
Taxonomy\Sample ID	F-50155351-005S	F-50155352-005S	F-50155353-005S	F-50155354-005S	F-50155355-005S	F-50155356-005S	F-50155357-005S	F-50155358-005S	F-50155359-005S	F-50155360-005S	F-50155361-005S	F-50155362-005S	F-50155363-005S	F-50155364-005S	F-50155365-005S	F-50155366-005S	F-50155367-005S	F-50155368-005S	F-50155422-005S	F-50155423-005S	F-50155424-005S	F-50155425-005S	F-50155426-005S	F-50155427-005S	F-50155428-005S	F-50155429-005S	F-50155430-005S	F-50155431-005S	F-50155432-005S	F-50155433-005S	F-50155434-005S	F-50155435-005S	F-50155436-005S	F-50155437-005S	F-50155438-005S	F-50155439-005S	F-50155499-004S	F-50155500-004S	F-50155501-004S	F-50155502-004S	F-50155503-004S	F-50155504-004S	F-50155505-005S	F-50155506-005S	F-50155507-005S	F-50155508-005S	F-50155509-005S	F-50155510-005S	F-50155511-004S
k__Archaea	0	0	0	0	0	0	0	0	0	0	0	0	0	0	0	0	0	0	0	0	0	0	0	0	0	0	0	0	0	0	0	0	0	0	0	0	0	0	0	0	0	0	0	0	0	0	0	0	0
k__Bacteria	100	100	100	100	100	100	100	100	100	100	100	100	100	100	100	100	100	100	100	100	100	100	100	100	100	100	100	100	100	100	100	100	100	100	100	100	100	100	100	100	100	100	100	100	100	100	100	100	100
k__Bacteria|p__Firmicutes	30.373	33.3746	33.104	35.7055	65.5755	36.1784	28.613	30.1187	33.4099	42.0122	39.2391	42.1994	41.5973	21.5935	50.3986	40.9785	20.8667	40.2692	36.119	40.6234	28.017	24.65	32.4731	2.36224	40.926	13.7306	28.1938	18.1835	15.9306	66.5987	18.6606	43.9948	35.2095	22.7368	37.7518	38.3137	40.8235	26.2065	56.1725	43.1732	21.8199	39.2157	34.524	48.9461	52.2245	26.5985	13.3417	39.5924	25.9152
k__Bacteria|p__Fusobacteria	0.04524	0	0	0	0	0	0	0	0	0	0	0	0	0	0.04632	0	0	0	0	0	0	0	0	0	0	0	0	0	0	0	0	0	0	0	0	0	0	0	0	0	0	0	0.02267	0	0	0	0	0	0
k__Bacteria|p__Bacteroidetes	19.4052	1.06171	2.28337	0.95151	0.11445	2.90693	0	0	0.06659	5.67781	3.92143	0.36938	0	1.47913	7.51931	1.81314	4.95509	5.72304	0.58826	3.00078	1.11221	3.386	4.12447	0	4.11076	0.16996	0.01451	16.1177	2.30871	1.87253	0.06593	0.1329	4.11623	0.14343	9.61245	4.00642	10.7618	0	13.1606	9.62531	63.2916	1.86468	0.19298	37.8464	1.11822	0.52929	0	5.25956	1.07412
k__Archaea|p__Thaumarchaeota	0	0	0	0	0	0	0	0	0	0	0	0	0	0	0	0	0	0	0	0	0	0	0	0	0	0	0	0	0	0	0	0	0	0	0	0	0	0	0	0	0	0	0	0	0	0	0	0	0
k__Bacteria|p__Actinobacteria	49.9146	65.5226	63.7218	63.343	34.289	60.9146	71.0451	69.8486	66.5172	51.8355	55.9132	56.6403	58.4027	76.003	40.5656	55.9575	73.8393	53.7452	62.883	56.2231	70.7545	71.7113	61.8558	97.6378	54.9462	84.4554	71.6135	60.6293	81.7134	30.4918	80.6294	55.8723	60.5625	77.0844	52.6357	57.075	46.0208	73.7216	30.6668	43.8165	13.5708	57.7011	43.3499	12.7535	43.6217	72.1155	85.8615	54.8879	72.0468
k__Bacteria|p__Proteobacteria	0.26198	0.04108	0.89083	0	0.02103	0	0.34189	0.03262	0.0064	0.47446	0.92622	0.79102	0	0.92438	1.47009	1.25092	0.33896	0.26253	0.40981	0.1527	0.11628	0.25275	1.54657	0	0.01704	1.64411	0.17816	5.06945	0.04728	1.03698	0.64406	0	0.11176	0.03539	0	0.60491	2.3939	0	0	3.38495	1.31772	1.21847	21.9105	0.45395	3.03553	0.7567	0.79687	0.26014	0.96388
k__Bacteria|p__Deinococcus_Thermus	0	0	0	0	0	0	0	0	0	0	0	0	0	0	0	0	0	0	0	0	0	0	0	0	0	0	0	0	0	0	0	0	0	0	0	0	0	0.0719	0	0	0	0	0	0	0	0	0	0	0
k__Bacteria|p__Firmicutes|c__Bacilli	0	7.17078	11.8778	0.78085	39.1996	9.60452	2.90999	3.89283	10.0111	11.8476	1.59203	1.01635	8.9899	4.38235	0.11826	22.0068	0	6.68319	7.5162	12.181	0.02354	3.02457	7.4659	0.02671	0.85706	1.30397	2.18695	0	3.00853	44.7611	0.00887	28.1738	10.8585	8.80681	0.11318	1.04324	9.01969	0.48406	0	5.7363	0.48614	0.1751	3.3069	28.0898	0	1.15903	8.32699	0.00408	1.64631
k__Bacteria|p__Firmicutes|c__Clostridia	24.9534	4.90177	12.7036	23.9912	12.5407	8.47154	5.5614	17.8506	18.9015	21.8522	21.7446	28.8689	16.3787	5.0496	37.791	8.88652	19.2843	25.2117	21.7403	16.283	22.7105	16.8271	9.14494	0.35062	37.8722	5.87531	20.5778	16.2317	9.46459	16.5547	14.5855	13.6574	17.4215	7.24297	32.8613	14.6882	25.4803	13.5954	52.6707	15.1506	16.6802	29.5241	29.1621	19.2627	49.2919	18.1529	2.32962	28.3792	8.48833
k__Bacteria|p__Firmicutes|c__Negativicutes	0.16866	0.03805	0.37279	0	0	0.04605	0	0	0	0.30065	0	0.11202	0.02379	0	0.16944	0.11513	0.09558	1.14884	0.2476	5.05928	0.05549	0.00311	0.33055	0.01376	0.18938	0	0.03322	0.04879	0	0.38853	0	0.02493	2.22443	1.53476	0.57371	17.1858	1.49224	0	0.25953	0	2.59185	0.01915	0	0.51199	0.03042	0	0	0.17358	0
k__Bacteria|p__Bacteroidetes|c__Bacteroidia	19.4052	1.06171	2.28337	0.95151	0.11445	2.90693	0	0	0.06659	5.67781	3.92143	0.36938	0	1.47913	7.51931	1.81314	4.95509	5.72304	0.58826	3.00078	1.11221	3.386	4.12447	0	4.11076	0.16996	0.01451	16.1177	2.30871	1.87253	0.06593	0.1329	4.11623	0.14343	9.61245	4.00642	10.7618	0	13.1606	9.62531	63.2916	1.86468	0.19298	37.8464	1.11822	0.52929	0	5.25956	1.07412
k__Bacteria|p__Fusobacteria|c__Fusobacteriia	0.04524	0	0	0	0	0	0	0	0	0	0	0	0	0	0.04632	0	0	0	0	0	0	0	0	0	0	0	0	0	0	0	0	0	0	0	0	0	0	0	0	0	0	0	0.02267	0	0	0	0	0	0
k__Bacteria|p__Firmicutes|c__Erysipelotrichia	1.97965	20.0312	7.61968	0.53193	11.2191	16.0614	19.8219	7.57159	3.11709	3.01037	15.4209	8.5936	14.4987	11.7934	6.56605	8.97275	0.15931	6.3749	6.22698	4.95559	0.59686	3.36172	14.8759	1.97115	0.29093	6.09077	4.31216	1.45542	3.2056	3.53668	4.04181	1.87862	4.22181	4.78701	1.37783	3.73785	4.10734	11.3653	0.19373	21.9806	1.1517	8.9395	0.02423	0.70936	1.59102	6.42291	2.54805	9.59881	15.6812
k__Bacteria|p__Actinobacteria|c__Coriobacteriia	49.699	17.7884	11.417	63.2221	24.0903	26.7467	21.7823	35.5977	50.5744	37.8356	32.6052	48.8274	57.915	24.0235	38.9825	19.4041	73.7869	33.3028	21.022	29.5832	70.7484	16.3482	24.363	21.0286	53.7917	7.89063	24.3045	51.5443	19.4903	24.3417	73.4202	12.7034	29.7297	9.18308	52.622	42.5596	9.66735	49.9797	30.6571	7.19369	8.69112	14.7169	41.7974	11.543	43.3295	12.6476	3.77856	39.0317	15.1081
k__Archaea|p__Thaumarchaeota|c__Nitrososphaeria	0	0	0	0	0	0	0	0	0	0	0	0	0	0	0	0	0	0	0	0	0	0	0	0	0	0	0	0	0	0	0	0	0	0	0	0	0	0	0	0	0	0	0	0	0	0	0	0	0
k__Bacteria|p__Actinobacteria|c__Actinobacteria	0.21563	47.7341	52.3048	0.12085	10.1988	34.1679	49.2628	34.2509	15.9427	13.9999	23.308	7.81288	0.48771	51.9795	1.58317	36.5533	0.05236	20.4424	41.861	26.6399	0.00612	55.3631	37.4928	76.6092	1.15452	76.5647	47.309	9.085	62.2231	6.15013	7.20925	43.1689	30.8328	67.9013	0.01376	14.5154	36.3535	23.7419	0.00976	36.6228	4.87964	42.9843	1.55249	1.21054	0.29222	59.4679	82.0829	15.8562	56.9387
k__Bacteria|p__Firmicutes|c__Bacilli|o__Bacillales	0	0	0	0	0	0	0	0	0	0	0	0	0	0	0	0	0	0	0	0	0	0	0	0	0	0	0	0	0	0	0	0	0	0	0	0	0	0.33698	0	0	0	0	0	0	0	0	0	0	0
k__Bacteria|p__Proteobacteria|c__Betaproteobacteria	0	0	0	0	0	0	0	0	0	0	0	0	0	0.01278	0.01127	0.00705	0	0	0	0	0	0	0	0	0	0	0	0.16869	0	0	0	0	0	0	0	0.01863	0.08528	0	0	0.16664	0.01613	0.03096	0	0	0	0	0	0	0.00747
k__Bacteria|p__Proteobacteria|c__Deltaproteobacteria	0	0	0	0	0	0	0	0	0	0	0	0	0	0	0	0	0	0	0	0	0	0	0	0	0	0	0	0	0	0	0	0	0	0	0	0	0	0	0	0	0	0	0	0	0	0	0	0	0
k__Bacteria|p__Firmicutes|c__Firmicutes_unclassified	3.27126	1.23283	0.53006	10.4015	2.61607	1.9949	0.31977	0.80371	1.38017	5.00131	0.48158	3.60849	1.70626	0.36815	5.75389	0.9973	1.32755	0.85056	0.38787	2.14458	4.63069	1.4335	0.65583	0	1.71638	0.46052	1.08372	0.44761	0.25186	1.35765	0.0244	0.26002	0.48328	0.36527	2.82581	1.6586	0.72399	0.76181	3.04858	0.30572	0.91004	0.5579	2.03076	0.37228	1.31121	0.86373	0.13702	1.43667	0.09939
k__Bacteria|p__Proteobacteria|c__Gammaproteobacteria	0.04618	0	0.61983	0	0	0	0.34189	0.03262	0.0064	0.47446	0.44902	0.79102	0	0	0.8372	0.88637	0.33896	0	0.40981	0.1527	0.11628	0	1.34045	0	0.01704	1.52103	0.10444	0.11411	0	1.03286	0.24006	0	0	0	0	0	0.03529	0	0	0	0.75537	0.05804	21.9105	0.22899	3.03553	0	0.79687	0	0.46349
k__Bacteria|p__Proteobacteria|c__Alphaproteobacteria	0	0	0	0	0	0	0	0	0	0	0	0	0	0	0	0	0	0	0	0	0	0	0	0	0	0	0	0	0	0	0	0	0	0	0	0	0	0	0	0	0	0	0	0	0	0	0	0	0
k__Bacteria|p__Proteobacteria|c__Epsilonproteobacteria	0.04568	0	0	0	0	0	0	0	0	0	0	0	0	0	0	0	0	0	0	0	0	0	0	0	0	0	0	0.10508	0	0.00412	0	0	0	0	0	0.00191	0	0	0	0	0.01525	0	0	0.14829	0	0	0	0.05847	0
k__Bacteria|p__Firmicutes|c__Bacilli|o__Lactobacillales	0	7.17078	11.8778	0.78085	39.1996	9.60452	2.90999	3.89283	10.0111	11.8476	1.59203	1.01635	8.9899	4.38235	0.11826	22.0068	0	6.68319	7.5162	12.181	0.02354	3.02457	7.4659	0.02671	0.85706	1.30397	2.18695	0	3.00853	44.7611	0.00887	28.1738	10.8585	8.80681	0.11318	1.04324	9.01969	0.14708	0	5.7363	0.48614	0.1751	3.3069	28.0898	0	1.15903	8.32699	0.00408	1.64631
k__Bacteria|p__Firmicutes|c__Clostridia|o__Clostridiales	24.9534	4.90177	12.7036	23.9912	12.5407	8.47154	5.5614	17.8506	18.9015	21.8522	21.7446	28.8689	16.3787	5.0496	37.791	8.88652	19.2843	25.2117	21.7403	16.283	22.7105	16.8271	9.14494	0.35062	37.8722	5.87531	20.5778	16.2317	9.46459	16.5547	14.5855	13.6574	17.4215	7.24297	32.8613	14.6882	25.4803	13.5954	52.6707	15.1506	16.6802	29.5241	29.1621	19.2627	49.2919	18.1529	2.32962	28.3792	8.48833
k__Bacteria|p__Bacteroidetes|c__Bacteroidia|o__Bacteroidales	19.4052	1.06171	2.28337	0.95151	0.11445	2.90693	0	0	0.06659	5.67781	3.92143	0.36938	0	1.47913	7.51931	1.81314	4.95509	5.72304	0.58826	3.00078	1.11221	3.386	4.12447	0	4.11076	0.16996	0.01451	16.1177	2.30871	1.87253	0.06593	0.1329	4.11623	0.14343	9.61245	4.00642	10.7618	0	13.1606	9.62531	63.2916	1.86468	0.19298	37.8464	1.11822	0.52929	0	5.25956	1.07412
k__Bacteria|p__Proteobacteria|c__Proteobacteria_unclassified	0.17012	0.04108	0.271	0	0.02103	0	0	0	0	0	0.47719	0	0	0.9116	0.62161	0.3575	0	0.26253	0	0	0	0.25275	0.20613	0	0	0.12307	0.07372	4.68156	0.04728	0	0.404	0	0.11176	0.03539	0	0.58437	2.27333	0	0	3.21831	0.53096	1.12948	0	0.07667	0	0.7567	0	0.20167	0.49292
k__Bacteria|p__Firmicutes|c__Negativicutes|o__Veillonellales	0	0.03805	0.37279	0	0	0	0	0	0	0	0	0	0	0	0	0.11513	0	0.22448	0.2476	5.04268	0	0.00311	0.33055	0.01376	0.18178	0	0.03322	0	0	0.35104	0	0	1.9817	1.53476	0	16.2974	1.44453	0	0	0	2.28105	0	0	0	0	0	0	0	0
k__Bacteria|p__Firmicutes|c__Negativicutes|o__Selenomonadales	0.16866	0	0	0	0	0.04605	0	0	0	0.30065	0	0.11202	0.02379	0	0.16944	0	0.09558	0.92436	0	0.01661	0.05549	0	0	0	0.0076	0	0	0.04879	0	0.03749	0	0.02493	0.24273	0	0.57371	0.88836	0.04772	0	0.25953	0	0.3108	0.01915	0	0.51199	0.03042	0	0	0.17358	0
k__Bacteria|p__Actinobacteria|c__Actinobacteria|o__Frankiales	0	0	0	0	0	0	0	0	0	0	0	0	0	0	0	0	0	0	0	0	0	0	0	0	0	0	0	0	0	0	0	0	0	0	0	0	0	0	0	0	0	0	0	0	0	0	0	0	0
k__Bacteria|p__Fusobacteria|c__Fusobacteriia|o__Fusobacteriales	0.04524	0	0	0	0	0	0	0	0	0	0	0	0	0	0.04632	0	0	0	0	0	0	0	0	0	0	0	0	0	0	0	0	0	0	0	0	0	0	0	0	0	0	0	0.02267	0	0	0	0	0	0
k__Bacteria|p__Actinobacteria|c__Actinobacteria|o__Micrococcales	0	0	0	0	0	0	0	0	0	0	0	0	0	0	0	0	0	0	0	0	0	0	0	0	0	0	0	0	0	0	0	0	0	0	0	0	0	0	0	0	0	0	0	0	0	0	0	0	0
k__Bacteria|p__Firmicutes|c__Bacilli|o__Bacillales|f__Bacillaceae	0	0	0	0	0	0	0	0	0	0	0	0	0	0	0	0	0	0	0	0	0	0	0	0	0	0	0	0	0	0	0	0	0	0	0	0	0	0.33698	0	0	0	0	0	0	0	0	0	0	0
k__Bacteria|p__Actinobacteria|c__Coriobacteriia|o__Eggerthellales	0	2.07457	1.30927	0	5.50832	1.84404	3.97656	2.98945	0.56268	0.08003	5.66673	0.69872	0	8.2347	0.32084	2.61958	0	2.14781	1.06492	0.57962	0.00232	0.55433	3.00769	0.61259	0.00858	0.01077	1.25052	1.10774	1.41783	0.30231	3.75917	0.37948	0.82866	1.09006	0	0.11828	2.12697	0.02716	0	2.32028	0.18736	1.95612	0.01452	0.14451	0.02066	3.80081	1.98007	3.18359	3.92827
k__Bacteria|p__Actinobacteria|c__Actinobacteria|o__Actinomycetales	0	0	0	0	0	0	0	0	0	0	0	0	0	0	0	0	0.01369	0	0	0	0	0	0	0	0	0	0	0	0	0	0	0	0	0	0	0	0	0.32821	0	0	0	0	0	0	0	0	0	0	0
k__Bacteria|p__Firmicutes|c__Erysipelotrichia|o__Erysipelotrichales	1.97965	20.0312	7.61968	0.53193	11.2191	16.0614	19.8219	7.57159	3.11709	3.01037	15.4209	8.5936	14.4987	11.7934	6.56605	8.97275	0.15931	6.3749	6.22698	4.95559	0.59686	3.36172	14.8759	1.97115	0.29093	6.09077	4.31216	1.45542	3.2056	3.53668	4.04181	1.87862	4.22181	4.78701	1.37783	3.73785	4.10734	11.3653	0.19373	21.9806	1.1517	8.9395	0.02423	0.70936	1.59102	6.42291	2.54805	9.59881	15.6812
k__Bacteria|p__Actinobacteria|c__Coriobacteriia|o__Coriobacteriales	49.699	15.7139	10.1078	63.2221	18.5819	24.9027	17.8057	32.6083	50.0118	37.7556	26.9385	48.1286	57.915	15.7888	38.6616	16.7845	73.7869	31.155	19.9571	29.0036	70.746	15.7939	21.3553	20.416	53.7831	7.87986	23.054	50.4365	18.0725	24.0394	69.661	12.3239	28.901	8.09302	52.622	42.4414	7.54038	49.9525	30.6571	4.87341	8.50376	12.7608	41.7829	11.3985	43.3088	8.84683	1.79849	35.8481	11.1798
k__Bacteria|p__Proteobacteria|c__Alphaproteobacteria|o__Rhizobiales	0	0	0	0	0	0	0	0	0	0	0	0	0	0	0	0	0	0	0	0	0	0	0	0	0	0	0	0	0	0	0	0	0	0	0	0	0	0	0	0	0	0	0	0	0	0	0	0	0
k__Bacteria|p__Actinobacteria|c__Actinobacteria|o__Bifidobacteriales	0.21563	47.7341	52.3048	0.12085	10.1988	34.1679	49.2628	34.2509	15.9427	13.9999	23.308	7.81288	0.48771	51.9795	1.58317	36.5533	0.03867	20.4424	41.861	26.6399	0.00612	55.3631	37.4928	76.6092	1.15452	76.5647	47.309	9.085	62.2231	6.15013	7.20925	43.1689	30.8328	67.9013	0.01376	14.5154	36.3535	23.3472	0.00976	36.6228	4.87964	42.9843	1.55249	1.21054	0.29222	59.4679	82.0829	15.8562	56.9387
k__Archaea|p__Thaumarchaeota|c__Nitrososphaeria|o__Nitrososphaerales	0	0	0	0	0	0	0	0	0	0	0	0	0	0	0	0	0	0	0	0	0	0	0	0	0	0	0	0	0	0	0	0	0	0	0	0	0	0	0	0	0	0	0	0	0	0	0	0	0
k__Bacteria|p__Actinobacteria|c__Actinobacteria|o__Corynebacteriales	0	0	0	0	0	0	0	0	0	0	0	0	0	0	0	0	0	0	0	0	0	0	0	0	0	0	0	0	0	0	0	0	0	0	0	0	0	0	0	0	0	0	0	0	0	0	0	0	0
k__Bacteria|p__Proteobacteria|c__Deltaproteobacteria|o__Myxococcales	0	0	0	0	0	0	0	0	0	0	0	0	0	0	0	0	0	0	0	0	0	0	0	0	0	0	0	0	0	0	0	0	0	0	0	0	0	0	0	0	0	0	0	0	0	0	0	0	0
k__Bacteria|p__Actinobacteria|c__Actinobacteria|o__Micromonosporales	0	0	0	0	0	0	0	0	0	0	0	0	0	0	0	0	0	0	0	0	0	0	0	0	0	0	0	0	0	0	0	0	0	0	0	0	0	0	0	0	0	0	0	0	0	0	0	0	0
k__Bacteria|p__Proteobacteria|c__Gammaproteobacteria|o__Aeromonadales	0.04618	0	0	0	0	0	0	0	0	0	0	0.79102	0	0	0.09161	0	0.0566	0	0	0	0	0	0.19808	0	0	0	0	0.11411	0	0	0	0	0	0	0	0	0	0	0	0	0.0171	0	0	0	0	0	0	0	0
k__Bacteria|p__Proteobacteria|c__Betaproteobacteria|o__Burkholderiales	0	0	0	0	0	0	0	0	0	0	0	0	0	0.01278	0.01127	0.00705	0	0	0	0	0	0	0	0	0	0	0	0.16869	0	0	0	0	0	0	0	0.01863	0.08528	0	0	0.16664	0.01613	0.03096	0	0	0	0	0	0	0.00747
k__Bacteria|p__Actinobacteria|c__Actinobacteria|o__Propionibacteriales	0	0	0	0	0	0	0	0	0	0	0	0	0	0	0	0	0	0	0	0	0	0	0	0	0	0	0	0	0	0	0	0	0	0	0	0	0	0.06648	0	0	0	0	0	0	0	0	0	0	0
k__Bacteria|p__Firmicutes|c__Bacilli|o__Bacillales|f__Staphylococcaceae	0	0	0	0	0	0	0	0	0	0	0	0	0	0	0	0	0	0	0	0	0	0	0	0	0	0	0	0	0	0	0	0	0	0	0	0	0	0	0	0	0	0	0	0	0	0	0	0	0
k__Bacteria|p__Proteobacteria|c__Gammaproteobacteria|o__Enterobacterales	0	0	0.61983	0	0	0	0.34189	0.03262	0.0064	0.47446	0.44902	0	0	0	0.7456	0.88637	0.28236	0	0.40981	0.1527	0.11628	0	1.14237	0	0.01704	1.52103	0.10444	0	0	1.03286	0.24006	0	0	0	0	0	0.03529	0	0	0	0.73828	0.05804	21.9105	0.22899	3.03553	0	0.79687	0	0.46349
k__Bacteria|p__Firmicutes|c__Clostridia|o__Clostridiales|f__Eubacteriaceae	0.28522	0	0	0.59216	0	0	0	0	0	0	0.09503	0.00445	0.38397	0	0	0.16694	0.19906	0	0	0	0.03207	0	0.16725	0	0.01817	0.11641	0.06972	0	0	0	0.41841	0	0.00174	0.01671	0.26762	0.05997	0	5.16018	0.15234	1.0985	1.36102	0	0	0.0376	0.06067	0	0.01766	0	0
k__Bacteria|p__Firmicutes|c__Bacilli|o__Lactobacillales|f__Enterococcaceae	0	0	0	0	0	0	0	0	0.29823	0	0	0	0	0	0	0	0	0	0	0	0	0.02314	0	0	0	0	0	0	0	0	0	0	0	0	0	0	0.07657	0	0	0	0	0	2.2423	0	0	0	7.26881	0	0.06253
k__Bacteria|p__Firmicutes|c__Clostridia|o__Clostridiales|f__Clostridiaceae	6.12877	0.5882	1.52044	0.88875	0.3361	1.25799	0.03969	0.53055	0.01814	0.95138	1.98814	2.2798	10.4137	1.34318	6.09959	3.10435	4.36625	2.39546	0.69833	0.86879	0.35695	1.89021	1.80341	0	6.48747	0.13872	1.22665	1.20901	1.1177	0.64311	0	0.48292	2.07681	0.33901	6.03152	3.99892	2.54482	0.93526	4.33802	0.85959	2.09596	2.91868	0.77829	4.35112	1.61865	1.92588	0.24318	4.18349	0.16931
k__Bacteria|p__Firmicutes|c__Clostridia|o__Clostridiales|f__Ruminococcaceae	0	0	0	0	0	0	0	0	0	0	0.02504	0	0	0	0.04414	0.00548	0.00841	0	0	0.0238	0	0	0	0	0.05987	0	0	0	0	0	0	0	0.00899	0	0	0	0.01489	0	0	0.0389	0.06111	0	0	0.21859	0.03286	0	0	0.01624	0
k__Bacteria|p__Proteobacteria|c__Epsilonproteobacteria|o__Campylobacterales	0.04568	0	0	0	0	0	0	0	0	0	0	0	0	0	0	0	0	0	0	0	0	0	0	0	0	0	0	0.10508	0	0.00412	0	0	0	0	0	0.00191	0	0	0	0	0.01525	0	0	0.14829	0	0	0	0.05847	0
k__Bacteria|p__Firmicutes|c__Clostridia|o__Clostridiales|f__Lachnospiraceae	15.4527	4.18057	10.8535	14.1924	11.2717	6.35501	5.37334	15.2048	18.1029	19.2526	18.0912	21.9125	3.14873	3.40313	29.1088	4.8595	14.1779	22.0223	19.485	14.472	20.6605	14.5453	6.94732	0.35062	30.604	5.48913	18.2419	14.481	8.25471	15.3604	13.7044	12.6382	15.0804	6.77745	24.2894	8.44287	22.5021	0.02023	45.826	12.656	12.7054	25.1417	27.4172	13.8759	44.8671	16.1513	1.61983	21.8179	7.8977
k__Bacteria|p__Firmicutes|c__Bacilli|o__Lactobacillales|f__Lactobacillaceae	0	6.78509	11.7969	0	39.1996	4.59737	2.90999	3.81812	9.21578	10.4127	1.59203	1.01635	8.9899	3.77617	0.11826	22.0068	0	1.14086	7.46721	8.56541	0	1.93627	7.28193	0.02671	0	1.30397	2.1589	0	3.00853	43.9402	0.00887	28.1738	7.72431	8.74271	0	1.04324	8.94311	0.14708	0	5.67516	0.48614	0.1751	0	25.9641	0	1.15903	1.05818	0.00408	1.56564
k__Bacteria|p__Firmicutes|c__Bacilli|o__Lactobacillales|f__Streptococcaceae	0	0.38569	0.0809	0.78085	0	5.00715	0	0.07471	0.4971	1.43492	0	0	0	0.60618	0	0	0	5.54233	0.04899	3.61556	0.02354	1.06516	0.18397	0	0.85706	0	0.02805	0	0	0.82089	0	0	3.13416	0.0641	0.11318	0	0	0	0	0.06115	0	0	1.06459	2.12573	0	0	0	0	0.01814
k__Bacteria|p__Firmicutes|c__Bacilli|o__Bacillales|f__Bacillaceae|g__Bacillus	0	0	0	0	0	0	0	0	0	0	0	0	0	0	0	0	0	0	0	0	0	0	0	0	0	0	0	0	0	0	0	0	0	0	0	0	0	0.33698	0	0	0	0	0	0	0	0	0	0	0
k__Bacteria|p__Bacteroidetes|c__Bacteroidia|o__Bacteroidales|f__Tannerellaceae	0	0.00941	0	0	0	0	0	0	0	0.04838	0	0	0	0	0	0	0	0	0	0	0	0	0	0	0	0	0	0	0	0	0	0	0	0	0	0	0	0	0	0	0.06773	0	0	0.08428	0	0	0	0.19131	0
k__Bacteria|p__Bacteroidetes|c__Bacteroidia|o__Bacteroidales|f__Bacteroidaceae	0.40899	0.08876	0.34525	0	0.01522	0	0	0	0	0.86576	0.87876	0	0	0	0.2131	0.01097	0.01636	0.10403	0.03186	0.05106	0.00513	0.38859	0.47801	0	0.09768	0	0	9.12306	0.26552	0.03043	0	0	0.09767	0	0.14081	0.06651	1.46413	0	1.54871	1.8804	1.86288	0.35842	0.12913	8.2837	0.12767	0.23215	0	1.87366	0.37674
k__Bacteria|p__Bacteroidetes|c__Bacteroidia|o__Bacteroidales|f__Prevotellaceae	18.9962	0.96355	1.93812	0.95151	0.09923	2.90693	0	0	0.06659	4.76366	3.04267	0.36938	0	1.47913	7.30621	1.80217	4.93873	5.61901	0.5564	2.94972	1.10708	2.99741	3.64646	0	4.01308	0.16996	0.01451	6.99468	2.04319	1.8421	0.06593	0.1329	4.01856	0.14343	9.47164	3.9399	9.29763	0	11.6119	7.74491	61.361	1.50626	0.06385	29.4784	0.99055	0.29714	0	3.19459	0.69738
k__Bacteria|p__Firmicutes|c__Clostridia|o__Clostridiales|f__Symbiobacteriaceae	0	0	0	0	0	0	0	0	0	0	0	0	0	0	0	0	0	0	0	0	0	0	0	0	0	0	0	0	0	0	0	0	0	0	0	0	0	0	0	0	0	0	0	0	0	0	0	0	0
k__Bacteria|p__Firmicutes|c__Negativicutes|o__Veillonellales|f__Veillonellaceae	0	0.03805	0.37279	0	0	0	0	0	0	0	0	0	0	0	0	0.11513	0	0.22448	0.2476	5.04268	0	0.00311	0.33055	0.01376	0.18178	0	0.03322	0	0	0.35104	0	0	1.9817	1.53476	0	16.2974	1.44453	0	0	0	2.28105	0	0	0	0	0	0	0	0
k__Bacteria|p__Firmicutes|c__Firmicutes_unclassified|o__Firmicutes_unclassified	3.27126	1.23283	0.53006	10.4015	2.61607	1.9949	0.31977	0.80371	1.38017	5.00131	0.48158	3.60849	1.70626	0.36815	5.75389	0.9973	1.32755	0.85056	0.38787	2.14458	4.63069	1.4335	0.65583	0	1.71638	0.46052	1.08372	0.44761	0.25186	1.35765	0.0244	0.26002	0.48328	0.36527	2.82581	1.6586	0.72399	0.76181	3.04858	0.30572	0.91004	0.5579	2.03076	0.37228	1.31121	0.86373	0.13702	1.43667	0.09939
k__Bacteria|p__Firmicutes|c__Negativicutes|o__Selenomonadales|f__Selenomonadaceae	0.16866	0	0	0	0	0.04605	0	0	0	0.30065	0	0.11202	0.02379	0	0.16944	0	0.09558	0.92436	0	0.01661	0.05549	0	0	0	0.0076	0	0	0.04879	0	0.03749	0	0.02493	0.24273	0	0.57371	0.88836	0.04772	0	0.25953	0	0.3108	0.01915	0	0.51199	0.03042	0	0	0.17358	0
k__Bacteria|p__Firmicutes|c__Clostridia|o__Clostridiales|f__Peptostreptococcaceae	3.08677	0.13301	0.32972	8.31791	0.93292	0.85854	0.14837	2.11526	0.78044	1.64826	1.54515	4.67218	2.43231	0.30329	2.53845	0.75024	0.53261	0.79396	1.55697	0.91846	1.66096	0.39154	0.22697	0	0.7027	0.13104	1.03949	0.5417	0.09219	0.55119	0.46273	0.53627	0.2536	0.10979	2.27274	2.18642	0.41849	7.47968	2.35438	0.49765	0.4567	1.46369	0.96663	0.77951	2.71261	0.07568	0.44895	2.36158	0.42132
k__Bacteria|p__Fusobacteria|c__Fusobacteriia|o__Fusobacteriales|f__Fusobacteriaceae	0.04524	0	0	0	0	0	0	0	0	0	0	0	0	0	0.04632	0	0	0	0	0	0	0	0	0	0	0	0	0	0	0	0	0	0	0	0	0	0	0	0	0	0	0	0.02267	0	0	0	0	0	0
k__Bacteria|p__Actinobacteria|c__Coriobacteriia|o__Coriobacteriales|f__Atopobiaceae	0	0.01969	0	0	0	0	0	0	0	0	0	0	0	0.05113	0	0.00824	0	0	0.00388	0	0	0	0.00793	0	0	0	0	0	0	0	0	0	0	0	0	0	0	0	0	0	0	0	0	0	0	0.01162	0	0	0.0093
k__Bacteria|p__Actinobacteria|c__Actinobacteria|o__Frankiales|f__Cryptosporangiaceae	0	0	0	0	0	0	0	0	0	0	0	0	0	0	0	0	0	0	0	0	0	0	0	0	0	0	0	0	0	0	0	0	0	0	0	0	0	0	0	0	0	0	0	0	0	0	0	0	0
k__Bacteria|p__Firmicutes|c__Clostridia|o__Clostridiales|f__Lachnospiraceae|g__Dorea	0.14538	0.03755	0.07057	0	0.02071	0.18617	0	0	0.02667	0.13416	0.10634	0.23995	0.07603	0.11734	0.13243	0.07365	0.06431	0.16522	0.07819	0.13236	0	0.06621	0.13452	0	0.05616	0	0	0.01763	0	0.04582	0	0	0.02512	0	0.10356	0.12509	0.03752	0	0	0.01939	0.0738	0.04682	0	0.06143	0.00303	0	0	0.17492	0
k__Bacteria|p__Actinobacteria|c__Coriobacteriia|o__Eggerthellales|f__Eggerthellaceae	0	2.07457	1.30927	0	5.50832	1.84404	3.97656	2.98945	0.56268	0.08003	5.66673	0.69872	0	8.2347	0.32084	2.61958	0	2.14781	1.06492	0.57962	0.00232	0.55433	3.00769	0.61259	0.00858	0.01077	1.25052	1.10774	1.41783	0.30231	3.75917	0.37948	0.82866	1.09006	0	0.11828	2.12697	0.02716	0	2.32028	0.18736	1.95612	0.01452	0.14451	0.02066	3.80081	1.98007	3.18359	3.92827
k__Bacteria|p__Actinobacteria|c__Actinobacteria|o__Micrococcales|f__Microbacteriaceae	0	0	0	0	0	0	0	0	0	0	0	0	0	0	0	0	0	0	0	0	0	0	0	0	0	0	0	0	0	0	0	0	0	0	0	0	0	0	0	0	0	0	0	0	0	0	0	0	0
k__Bacteria|p__Proteobacteria|c__Deltaproteobacteria|o__Myxococcales|f__Polyangiaceae	0	0	0	0	0	0	0	0	0	0	0	0	0	0	0	0	0	0	0	0	0	0	0	0	0	0	0	0	0	0	0	0	0	0	0	0	0	0	0	0	0	0	0	0	0	0	0	0	0
k__Bacteria|p__Actinobacteria|c__Actinobacteria|o__Actinomycetales|f__Actinomycetaceae	0	0	0	0	0	0	0	0	0	0	0	0	0	0	0	0	0.01369	0	0	0	0	0	0	0	0	0	0	0	0	0	0	0	0	0	0	0	0	0.32821	0	0	0	0	0	0	0	0	0	0	0
k__Bacteria|p__Actinobacteria|c__Actinobacteria|o__Micrococcales|f__Intrasporangiaceae	0	0	0	0	0	0	0	0	0	0	0	0	0	0	0	0	0	0	0	0	0	0	0	0	0	0	0	0	0	0	0	0	0	0	0	0	0	0	0	0	0	0	0	0	0	0	0	0	0
k__Bacteria|p__Proteobacteria|c__Deltaproteobacteria|o__Myxococcales|f__Nannocystaceae	0	0	0	0	0	0	0	0	0	0	0	0	0	0	0	0	0	0	0	0	0	0	0	0	0	0	0	0	0	0	0	0	0	0	0	0	0	0	0	0	0	0	0	0	0	0	0	0	0
k__Bacteria|p__Firmicutes|c__Clostridia|o__Clostridiales|f__Lachnospiraceae|g__Blautia	15.3073	4.14302	10.7829	14.1924	11.251	6.16884	5.37334	15.2048	18.0763	19.1184	17.9849	21.6725	3.0727	3.28579	28.9369	4.78584	14.1136	21.8044	19.3505	14.0538	20.6605	14.4791	6.41675	0.02013	30.4556	5.48913	18.2419	14.4634	8.25471	15.3146	13.7044	12.6382	14.9882	6.77745	24.1859	8.31777	19.9756	0.02023	45.826	8.55411	11.5009	25.0949	27.4172	13.2478	44.8578	16.0434	1.61983	21.555	7.8977
k__Bacteria|p__Deinococcus_Thermus|c__Deinococci|o__Thermales|f__Thermaceae|g__Thermus	0	0	0	0	0	0	0	0	0	0	0	0	0	0	0	0	0	0	0	0	0	0	0	0	0	0	0	0	0	0	0	0	0	0	0	0	0	0.0719	0	0	0	0	0	0	0	0	0	0	0
k__Bacteria|p__Firmicutes|c__Clostridia|o__Clostridiales|f__Ruminococcaceae|g__Gemmiger	0	0	0	0	0	0	0	0	0	0	0	0	0	0	0.0378	0	0	0	0	0	0	0	0	0	0	0	0	0	0	0	0	0	0.00899	0	0	0	0.00766	0	0	0.0389	0.06111	0	0	0.1502	0	0	0	0	0
k__Bacteria|p__Proteobacteria|c__Betaproteobacteria|o__Burkholderiales|f__Sutterellaceae	0	0	0	0	0	0	0	0	0	0	0	0	0	0.01278	0.01127	0.00705	0	0	0	0	0	0	0	0	0	0	0	0.16869	0	0	0	0	0	0	0	0.01863	0.08528	0	0	0.16664	0.01613	0.03096	0	0	0	0	0	0	0.00747
k__Bacteria|p__Actinobacteria|c__Coriobacteriia|o__Coriobacteriales|f__Coriobacteriaceae	49.699	15.6942	10.1078	63.2221	18.5819	24.9027	17.8057	32.6083	50.0118	37.7556	26.9385	48.1286	57.915	15.7377	38.6616	16.7763	73.7869	31.155	19.9532	29.0036	70.746	15.7939	21.3474	20.416	53.7831	7.87986	23.054	50.4365	18.0725	24.0394	69.661	12.3239	28.901	8.09302	52.622	42.4414	7.54038	49.9525	30.6571	4.87341	8.50376	12.7608	41.7829	11.3985	43.3088	8.83522	1.79849	35.8481	11.1705
k__Bacteria|p__Actinobacteria|c__Actinobacteria|o__Corynebacteriales|f__Mycobacteriaceae	0	0	0	0	0	0	0	0	0	0	0	0	0	0	0	0	0	0	0	0	0	0	0	0	0	0	0	0	0	0	0	0	0	0	0	0	0	0	0	0	0	0	0	0	0	0	0	0	0
k__Bacteria|p__Firmicutes|c__Clostridia|o__Clostridiales|f__Eubacteriaceae|g__Eubacterium	0.28522	0	0	0.59216	0	0	0	0	0	0	0.09503	0.00445	0.38397	0	0	0.16694	0.19906	0	0	0	0.03207	0	0.16725	0	0.01817	0.11641	0.06972	0	0	0	0.41841	0	0.00174	0.01671	0.26762	0.05997	0	5.16018	0.15234	1.0985	1.36102	0	0	0.0376	0.06067	0	0.01766	0	0
k__Bacteria|p__Firmicutes|c__Clostridia|o__Clostridiales|f__Lachnospiraceae|g__Tyzzerella	0	0	0	0	0	0	0	0	0	0	0	0	0	0	0	0	0	0	0	0	0	0	0	0	0	0	0	0	0	0	0	0	0	0	0	0	0	0	0	0	0	0	0	0	0.0063	0	0	0	0
k__Bacteria|p__Firmicutes|c__Bacilli|o__Bacillales|f__Staphylococcaceae|g__Staphylococcus	0	0	0	0	0	0	0	0	0	0	0	0	0	0	0	0	0	0	0	0	0	0	0	0	0	0	0	0	0	0	0	0	0	0	0	0	0	0	0	0	0	0	0	0	0	0	0	0	0
k__Bacteria|p__Firmicutes|c__Clostridia|o__Clostridiales|f__Clostridiaceae|g__Clostridium	5.33451	0.12502	0.42888	0.7618	0.06446	0.89951	0	0.05832	0	0.69875	1.31205	1.71148	10.4122	0.55749	2.76279	2.14288	3.13803	0.90524	0.00947	0.61601	0	0.42622	0.39497	0	0.8243	0	0.22778	0.43526	0	0.38784	0	0.03123	0.54505	0.03616	2.05446	3.58346	0.23439	0	0	0.04602	1.10965	0.02574	0.38236	0.77083	0.79202	0.04987	0.01891	2.31066	0
k__Bacteria|p__Actinobacteria|c__Actinobacteria|o__Micromonosporales|f__Micromonosporaceae	0	0	0	0	0	0	0	0	0	0	0	0	0	0	0	0	0	0	0	0	0	0	0	0	0	0	0	0	0	0	0	0	0	0	0	0	0	0	0	0	0	0	0	0	0	0	0	0	0
k__Bacteria|p__Proteobacteria|c__Alphaproteobacteria|o__Rhizobiales|f__Methylobacteriaceae	0	0	0	0	0	0	0	0	0	0	0	0	0	0	0	0	0	0	0	0	0	0	0	0	0	0	0	0	0	0	0	0	0	0	0	0	0	0	0	0	0	0	0	0	0	0	0	0	0
k__Archaea|p__Thaumarchaeota|c__Nitrososphaeria|o__Nitrososphaerales|f__Nitrososphaeraceae	0	0	0	0	0	0	0	0	0	0	0	0	0	0	0	0	0	0	0	0	0	0	0	0	0	0	0	0	0	0	0	0	0	0	0	0	0	0	0	0	0	0	0	0	0	0	0	0	0
k__Bacteria|p__Firmicutes|c__Erysipelotrichia|o__Erysipelotrichales|f__Erysipelotrichaceae	1.97965	20.0312	7.61968	0.53193	11.2191	16.0614	19.8219	7.57159	3.11709	3.01037	15.4209	8.5936	14.4987	11.7934	6.56605	8.97275	0.15931	6.3749	6.22698	4.95559	0.59686	3.36172	14.8759	1.97115	0.29093	6.09077	4.31216	1.45542	3.2056	3.53668	4.04181	1.87862	4.22181	4.78701	1.37783	3.73785	4.10734	11.3653	0.19373	21.9806	1.1517	8.9395	0.02423	0.70936	1.59102	6.42291	2.54805	9.59881	15.6812
k__Bacteria|p__Actinobacteria|c__Actinobacteria|o__Bifidobacteriales|f__Bifidobacteriaceae	0.21563	47.7341	52.3048	0.12085	10.1988	34.1679	49.2628	34.2509	15.9427	13.9999	23.308	7.81288	0.48771	51.9795	1.58317	36.5533	0.03867	20.4424	41.861	26.6399	0.00612	55.3631	37.4928	76.6092	1.15452	76.5647	47.309	9.085	62.2231	6.15013	7.20925	43.1689	30.8328	67.9013	0.01376	14.5154	36.3535	23.3472	0.00976	36.6228	4.87964	42.9843	1.55249	1.21054	0.29222	59.4679	82.0829	15.8562	56.9387
k__Bacteria|p__Actinobacteria|c__Actinobacteria|o__Corynebacteriales|f__Corynebacteriaceae	0	0	0	0	0	0	0	0	0	0	0	0	0	0	0	0	0	0	0	0	0	0	0	0	0	0	0	0	0	0	0	0	0	0	0	0	0	0	0	0	0	0	0	0	0	0	0	0	0
k__Bacteria|p__Firmicutes|c__Bacilli|o__Lactobacillales|f__Enterococcaceae|g__Enterococcus	0	0	0	0	0	0	0	0	0.29823	0	0	0	0	0	0	0	0	0	0	0	0	0.02314	0	0	0	0	0	0	0	0	0	0	0	0	0	0	0.07657	0	0	0	0	0	2.2423	0	0	0	7.26881	0	0.06253
k__Bacteria|p__Firmicutes|c__Clostridia|o__Clostridiales|f__Lachnospiraceae|g__Lachnospira	0	0	0	0	0	0	0	0	0	0	0	0	0	0	0	0	0	0	0	0.09564	0	0	0.39605	0	0	0	0	0	0	0	0	0	0	0	0	0	2.27697	0	0	4.07203	1.11767	0	0	0.56663	0	0.1079	0	0.06949	0
k__Bacteria|p__Proteobacteria|c__Proteobacteria_unclassified|o__Proteobacteria_unclassified	0.17012	0.04108	0.271	0	0.02103	0	0	0	0	0	0.47719	0	0	0.9116	0.62161	0.3575	0	0.26253	0	0	0	0.25275	0.20613	0	0	0.12307	0.07372	4.68156	0.04728	0	0.404	0	0.11176	0.03539	0	0.58437	2.27333	0	0	3.21831	0.53096	1.12948	0	0.07667	0	0.7567	0	0.20167	0.49292
k__Bacteria|p__Firmicutes|c__Clostridia|o__Clostridiales|f__Lachnospiraceae|g__Anaerotignum	0	0	0	0	0	0	0	0	0	0	0	0	0	0	0.03945	0	0	0	0	0	0	0	0	0	0	0	0	0	0	0	0	0	0	0	0	0	0	0	0	0	0	0	0	0	0	0	0	0.01854	0
k__Bacteria|p__Firmicutes|c__Clostridia|o__Clostridiales|f__Lachnospiraceae|g__Anaerostipes	0	0	0	0	0	0	0	0	0	0	0	0	0	0	0	0	0	0	0	0.19016	0	0	0	0	0.09229	0	0	0	0	0	0	0	0.06702	0	0	0	0.00234	0	0	0	0.00777	0	0	0	0	0	0	0	0
k__Bacteria|p__Firmicutes|c__Bacilli|o__Lactobacillales|f__Lactobacillaceae|g__Lactobacillus	0	6.78509	11.7969	0	39.1996	4.59737	2.90999	3.81812	9.21578	10.4127	1.59203	1.01635	8.9899	3.77617	0.11826	22.0068	0	1.14086	7.46721	8.56541	0	1.93627	7.28193	0.02671	0	1.30397	2.1589	0	3.00853	43.9402	0.00887	28.1738	7.72431	8.74271	0	1.04324	8.94311	0.14708	0	5.67516	0.48614	0.1751	0	25.9641	0	1.15903	1.05818	0.00408	1.56564
k__Bacteria|p__Firmicutes|c__Bacilli|o__Lactobacillales|f__Streptococcaceae|g__Streptococcus	0	0.38569	0.0809	0.78085	0	5.00715	0	0.07471	0.4971	1.43492	0	0	0	0.60618	0	0	0	5.54233	0.04899	3.61556	0.02354	1.06516	0.18397	0	0.85706	0	0.02805	0	0	0.82089	0	0	3.13416	0.0641	0.11318	0	0	0	0	0.06115	0	0	1.06459	2.12573	0	0	0	0	0.01814
k__Bacteria|p__Proteobacteria|c__Gammaproteobacteria|o__Aeromonadales|f__Succinivibrionaceae	0.04618	0	0	0	0	0	0	0	0	0	0	0.79102	0	0	0.09161	0	0.0566	0	0	0	0	0	0.19808	0	0	0	0	0.11411	0	0	0	0	0	0	0	0	0	0	0	0	0.0171	0	0	0	0	0	0	0	0
k__Bacteria|p__Firmicutes|c__Clostridia|o__Clostridiales|f__Clostridiaceae|g__Butyricicoccus	0.79426	0.46317	1.09156	0.12695	0.27164	0.35847	0.03969	0.47223	0.01814	0.25263	0.6761	0.56832	0.00146	0.78569	3.3368	0.96148	1.22822	1.49021	0.68886	0.25278	0.35695	1.46399	1.40844	0	5.66316	0.13872	0.99887	0.77375	1.1177	0.25527	0	0.45169	1.53176	0.30285	3.97706	0.41546	2.31043	0	4.33802	0.81357	0.9863	2.89294	0.39593	3.58029	0.82663	1.87601	0.22427	1.87282	0.16931
k__Bacteria|p__Bacteroidetes|c__Bacteroidia|o__Bacteroidales|f__Prevotellaceae|g__Prevotella	18.9962	0.96355	1.93812	0.95151	0.09923	2.90693	0	0	0.06659	4.76366	3.04267	0.36938	0	1.47913	7.30621	1.80217	4.93873	5.61901	0.5564	2.94972	1.10708	2.99741	3.64646	0	4.01308	0.16996	0.01451	6.99468	2.04319	1.8421	0.06593	0.1329	4.01856	0.14343	9.47164	3.9399	9.29763	0	11.6119	7.74491	61.361	1.50626	0.06385	29.4772	0.99055	0.29714	0	3.19459	0.69738
k__Bacteria|p__Firmicutes|c__Clostridia|o__Clostridiales|f__Ruminococcaceae|g__Flavonifractor	0	0	0	0	0	0	0	0	0	0	0	0	0	0	0	0	0	0	0	0	0	0	0	0	0.05987	0	0	0	0	0	0	0	0	0	0	0	0	0	0	0	0	0	0	0	0	0	0	0	0
k__Bacteria|p__Bacteroidetes|c__Bacteroidia|o__Bacteroidales|f__Bacteroidaceae|g__Bacteroides	0.40899	0.08876	0.34525	0	0.01522	0	0	0	0	0.86576	0.87876	0	0	0	0.2131	0.01097	0.01636	0.10403	0.03186	0.05106	0.00513	0.38859	0.47801	0	0.09768	0	0	9.12306	0.26552	0.03043	0	0	0.09767	0	0.14081	0.06651	1.46413	0	1.54871	1.8804	1.86288	0.35842	0.12913	8.2837	0.12767	0.23215	0	1.87366	0.37674
k__Bacteria|p__Firmicutes|c__Negativicutes|o__Veillonellales|f__Veillonellaceae|g__Allisonella	0	0	0	0	0	0	0	0	0	0	0	0	0	0	0	0.01812	0	0	0	0	0	0	0	0	0	0	0	0	0	0	0	0	0	0	0	0.1637	0	0	0	0	0	0	0	0	0	0	0	0	0
k__Bacteria|p__Proteobacteria|c__Gammaproteobacteria|o__Enterobacterales|f__Enterobacteriaceae	0	0	0.61983	0	0	0	0.34189	0.03262	0.0064	0.47446	0.44902	0	0	0	0.7456	0.88637	0.28236	0	0.40981	0.1527	0.11628	0	1.14237	0	0.01704	1.52103	0.10444	0	0	1.03286	0.24006	0	0	0	0	0	0.03529	0	0	0	0.73828	0.05804	21.9105	0.22899	3.03553	0	0.79687	0	0.46349
k__Bacteria|p__Firmicutes|c__Negativicutes|o__Selenomonadales|f__Selenomonadaceae|g__Megamonas	0.16866	0	0	0	0	0.04605	0	0	0	0.30065	0	0.11202	0.02379	0	0.16944	0	0.09558	0.92436	0	0.01661	0.05549	0	0	0	0.0076	0	0	0.04879	0	0.03749	0	0.02493	0.24273	0	0.57371	0.88836	0.04772	0	0.25953	0	0.3108	0.01915	0	0.51199	0.03042	0	0	0.17358	0
k__Bacteria|p__Actinobacteria|c__Actinobacteria|o__Propionibacteriales|f__Propionibacteriaceae	0	0	0	0	0	0	0	0	0	0	0	0	0	0	0	0	0	0	0	0	0	0	0	0	0	0	0	0	0	0	0	0	0	0	0	0	0	0.06648	0	0	0	0	0	0	0	0	0	0	0
k__Bacteria|p__Firmicutes|c__Negativicutes|o__Veillonellales|f__Veillonellaceae|g__Megasphaera	0	0.03805	0.37279	0	0	0	0	0	0	0	0	0	0	0	0	0.09701	0	0.22448	0.2476	5.04268	0	0.00311	0.33055	0.01376	0.18178	0	0.03322	0	0	0.35104	0	0	1.9817	1.53476	0	16.1337	1.44453	0	0	0	2.28105	0	0	0	0	0	0	0	0
k__Bacteria|p__Firmicutes|c__Clostridia|o__Clostridiales|f__Lachnospiraceae|g__Fusicatenibacter	0	0	0	0	0	0	0	0	0	0	0	0	0	0	0	0	0	0.05265	0.05628	0	0	0	0	0.33049	0	0	0	0	0	0	0	0	0	0	0	0	0.20967	0	0	0.01047	0.00527	0	0	0	0	0	0	0	0
k__Bacteria|p__Actinobacteria|c__Coriobacteriia|o__Eggerthellales|f__Eggerthellaceae|g__Slackia	0	0	0	0	0	0	0	0	0	0	0	0	0	0	0	0	0	0	0	0	0.00232	0	0	0	0.00858	0	0	0	0	0	0	0	0	0	0	0.00223	0	0	0	0	0	0	0.01452	0	0.01029	0	0	0	0
k__Bacteria|p__Firmicutes|c__Clostridia|o__Clostridiales|f__Ruminococcaceae|g__Faecalibacterium	0	0	0	0	0	0	0	0	0	0	0.02504	0	0	0	0.00634	0.00548	0.00841	0	0	0.0238	0	0	0	0	0	0	0	0	0	0	0	0	0	0	0	0	0.00723	0	0	0	0	0	0	0.0684	0.03286	0	0	0.01624	0
k__Bacteria|p__Firmicutes|c__Clostridia|o__Clostridiales|f__Peptostreptococcaceae|g__Romboutsia	0	0	0	0	0	0	0	0	0	0	0	0	0	0	0	0	0	0	0.0025	0	0	0	0	0	0	0	0	0	0	0	0.16231	0	0	0	0	0	0	7.11179	0	0	0	0	0	0	0.01071	0	0	0	0
k__Bacteria|p__Actinobacteria|c__Coriobacteriia|o__Coriobacteriales|f__Atopobiaceae|g__Atopobium	0	0.01969	0	0	0	0	0	0	0	0	0	0	0	0.05113	0	0.00824	0	0	0.00388	0	0	0	0.00793	0	0	0	0	0	0	0	0	0	0	0	0	0	0	0	0	0	0	0	0	0	0	0.01162	0	0	0.0093
k__Bacteria|p__Proteobacteria|c__Epsilonproteobacteria|o__Campylobacterales|f__Helicobacteraceae	0.04568	0	0	0	0	0	0	0	0	0	0	0	0	0	0	0	0	0	0	0	0	0	0	0	0	0	0	0.10508	0	0.00412	0	0	0	0	0	0.00191	0	0	0	0	0.01525	0	0	0.14829	0	0	0	0.05847	0
k__Bacteria|p__Actinobacteria|c__Coriobacteriia|o__Coriobacteriales|f__Atopobiaceae|g__Olsenella	0	0	0	0	0	0	0	0	0	0	0	0	0	0	0	0	0	0	0	0	0	0	0	0	0	0	0	0	0	0	0	0	0	0	0	0	0	0	0	0	0	0	0	0	0	0	0	0	0
k__Bacteria|p__Bacteroidetes|c__Bacteroidia|o__Bacteroidales|f__Prevotellaceae|g__Paraprevotella	0	0	0	0	0	0	0	0	0	0	0	0	0	0	0	0	0	0	0	0	0	0	0	0	0	0	0	0	0	0	0	0	0	0	0	0	0	0	0	0	0	0	0	0.00125	0	0	0	0	0
k__Bacteria|p__Firmicutes|c__Clostridia|o__Clostridiales|f__Symbiobacteriaceae|g__Symbiobacterium	0	0	0	0	0	0	0	0	0	0	0	0	0	0	0	0	0	0	0	0	0	0	0	0	0	0	0	0	0	0	0	0	0	0	0	0	0	0	0	0	0	0	0	0	0	0	0	0	0
k__Bacteria|p__Bacteroidetes|c__Bacteroidia|o__Bacteroidales|f__Tannerellaceae|g__Parabacteroides	0	0.00941	0	0	0	0	0	0	0	0.04838	0	0	0	0	0	0	0	0	0	0	0	0	0	0	0	0	0	0	0	0	0	0	0	0	0	0	0	0	0	0	0.06773	0	0	0.08428	0	0	0	0.19131	0
k__Bacteria|p__Proteobacteria|c__Deltaproteobacteria|o__Myxococcales|f__Polyangiaceae|g__Sorangium	0	0	0	0	0	0	0	0	0	0	0	0	0	0	0	0	0	0	0	0	0	0	0	0	0	0	0	0	0	0	0	0	0	0	0	0	0	0	0	0	0	0	0	0	0	0	0	0	0
k__Bacteria|p__Actinobacteria|c__Coriobacteriia|o__Coriobacteriales|f__Coriobacteriaceae|g__Enorma	0.00321	0	0	0.02765	0	0.0051	0	0.00942	0.00555	0	0	0.00613	0	0	0.0174	0	0.03092	0.00618	0.00669	0.00859	0.01994	0	0	0.0161	0.02477	0	0	0	0	0.00413	0.00694	0	0.00691	0	0.0079	0.01173	0	0.03983	0.01591	0	0.00624	0	0.00894	0	0.00602	0	0	0.01587	0.00823
k__Bacteria|p__Firmicutes|c__Clostridia|o__Clostridiales|f__Clostridiaceae|g__Candidatus_Arthromitus	0	0	0	0	0	0	0	0	0	0	0	0	0	0	0	0	0	0	0	0	0	0	0	0	0	0	0	0	0	0	0	0	0	0	0	0	0	0.93526	0	0	0	0	0	0	0	0	0	0	0
k__Bacteria|p__Actinobacteria|c__Actinobacteria|o__Micrococcales|f__Intrasporangiaceae|g__Janibacter	0	0	0	0	0	0	0	0	0	0	0	0	0	0	0	0	0	0	0	0	0	0	0	0	0	0	0	0	0	0	0	0	0	0	0	0	0	0	0	0	0	0	0	0	0	0	0	0	0
k__Bacteria|p__Fusobacteria|c__Fusobacteriia|o__Fusobacteriales|f__Fusobacteriaceae|g__Fusobacterium	0.04524	0	0	0	0	0	0	0	0	0	0	0	0	0	0.04632	0	0	0	0	0	0	0	0	0	0	0	0	0	0	0	0	0	0	0	0	0	0	0	0	0	0	0	0.02267	0	0	0	0	0	0
k__Bacteria|p__Firmicutes|c__Bacilli|o__Bacillales|f__Bacillaceae|g__Bacillus|s__Bacillus_megaterium	0	0	0	0	0	0	0	0	0	0	0	0	0	0	0	0	0	0	0	0	0	0	0	0	0	0	0	0	0	0	0	0	0	0	0	0	0	0.09317	0	0	0	0	0	0	0	0	0	0	0
k__Bacteria|p__Firmicutes|c__Clostridia|o__Clostridiales|f__Peptostreptococcaceae|g__Intestinibacter	0	0	0	0	0	0	0	0	0	0	0	0	0	0	0	0	0	0	0	0	0	0	0	0	0	0	0	0	0	0	0	0	0	0	0	0	0	0	0	0	0	0	0	0	0	0	0	0	0
k__Bacteria|p__Proteobacteria|c__Deltaproteobacteria|o__Myxococcales|f__Nannocystaceae|g__Nannocystis	0	0	0	0	0	0	0	0	0	0	0	0	0	0	0	0	0	0	0	0	0	0	0	0	0	0	0	0	0	0	0	0	0	0	0	0	0	0	0	0	0	0	0	0	0	0	0	0	0
k__Bacteria|p__Firmicutes|c__Clostridia|o__Clostridiales|f__Peptostreptococcaceae|g__Terrisporobacter	0	0	0	0	0	0	0	0	0	0	0	0	0	0	0	0	0	0	0	0	0	0	0	0	0	0	0	0	0	0	0	0	0	0	0	0	0	0	0	0	0	0	0	0	0	0	0	0	0
k__Bacteria|p__Actinobacteria|c__Coriobacteriia|o__Eggerthellales|f__Eggerthellaceae|g__Adlercreutzia	0	0.94373	0.5731	0	2.62951	0.90258	1.86113	1.40362	0.23325	0.03766	2.80916	0.32537	0	3.69357	0.13691	1.18491	0	0.96218	0.50238	0.25704	0	0.25891	1.39113	0.2796	0	0.00264	0.57584	0.53921	0.65952	0.12532	1.83008	0.18624	0.36306	0.53661	0	0.05437	1.03137	0.01154	0	1.13412	0.09007	0.83399	0	0.07712	0.00573	1.84913	0.93805	1.49257	1.87701
k__Bacteria|p__Actinobacteria|c__Actinobacteria|o__Micrococcales|f__Microbacteriaceae|g__Plantibacter	0	0	0	0	0	0	0	0	0	0	0	0	0	0	0	0	0	0	0	0	0	0	0	0	0	0	0	0	0	0	0	0	0	0	0	0	0	0	0	0	0	0	0	0	0	0	0	0	0
k__Bacteria|p__Firmicutes|c__Bacilli|o__Bacillales|f__Bacillaceae|g__Bacillus|s__Bacillus_aryabhattai	0	0	0	0	0	0	0	0	0	0	0	0	0	0	0	0	0	0	0	0	0	0	0	0	0	0	0	0	0	0	0	0	0	0	0	0	0	0.24381	0	0	0	0	0	0	0	0	0	0	0
k__Bacteria|p__Actinobacteria|c__Coriobacteriia|o__Eggerthellales|f__Eggerthellaceae|g__Enterorhabdus	0	0.01268	0.00149	0	0.03506	0	0.00786	0.00659	0	0	0.01647	0	0	0.07435	0	0.01515	0	0.00892	0	0	0	0	0.014	0.00366	0	0	0.00891	0	0	0	0.00617	0	0.0015	0	0	0	0.01081	0	0	0.0157	0	0.00374	0	0	0	0.01408	0.00133	0.01097	0.01778
k__Bacteria|p__Actinobacteria|c__Actinobacteria|o__Actinomycetales|f__Actinomycetaceae|g__Actinomyces	0	0	0	0	0	0	0	0	0	0	0	0	0	0	0	0	0.01369	0	0	0	0	0	0	0	0	0	0	0	0	0	0	0	0	0	0	0	0	0.32821	0	0	0	0	0	0	0	0	0	0	0
k__Bacteria|p__Firmicutes|c__Erysipelotrichia|o__Erysipelotrichales|f__Erysipelotrichaceae|g__Absiella	0.28763	0	0	0.47535	0	0	0	0	0	0	0	0	0.27297	0	0	0.00725	0.13268	0	0	0	0	0	0	0	0.00846	0	0.04882	0	0	0	0.06704	0	0.00117	0	0.22715	0.01881	0	0	0.17787	0	0	0	0	0	0.03783	0	0	0	0
k__Bacteria|p__Actinobacteria|c__Coriobacteriia|o__Coriobacteriales|f__Coriobacteriaceae|g__Collinsella	49.6957	15.6942	10.1078	63.1945	18.5819	24.8976	17.8057	32.5989	50.0062	37.7556	26.9385	48.1225	57.915	15.7377	38.6442	16.7763	73.756	31.1489	19.9465	28.995	70.7261	15.7939	21.3474	20.3999	53.7584	7.87986	23.054	50.4365	18.0725	24.0353	69.654	12.3239	28.8941	8.09302	52.6141	42.4296	7.54038	49.9127	30.6412	4.87341	8.49751	12.7608	41.774	11.3985	43.3028	8.83522	1.79849	35.8323	11.1623
k__Bacteria|p__Actinobacteria|c__Actinobacteria|o__Micrococcales|f__Microbacteriaceae|g__Microbacterium	0	0	0	0	0	0	0	0	0	0	0	0	0	0	0	0	0	0	0	0	0	0	0	0	0	0	0	0	0	0	0	0	0	0	0	0	0	0	0	0	0	0	0	0	0	0	0	0	0
k__Bacteria|p__Proteobacteria|c__Betaproteobacteria|o__Burkholderiales|f__Sutterellaceae|g__Turicimonas	0	0	0	0	0	0	0	0	0	0	0	0	0	0	0	0	0	0	0	0	0	0	0	0	0	0	0	0.0055	0	0	0	0	0	0	0	0	0.01478	0	0	0.04291	0	0	0	0	0	0	0	0	0
k__Bacteria|p__Actinobacteria|c__Coriobacteriia|o__Eggerthellales|f__Eggerthellaceae|g__Asaccharobacter	0	1.11817	0.73468	0	2.84375	0.94146	2.10756	1.57925	0.32943	0.04237	2.8411	0.37335	0	4.46678	0.18392	1.41952	0	1.1767	0.56254	0.32257	0	0.29543	1.60257	0.32934	0	0.00813	0.66577	0.56853	0.7583	0.17699	1.92292	0.19324	0.4641	0.55345	0	0.06168	1.08479	0.01562	0	1.17046	0.09729	1.11839	0	0.06739	0.00463	1.9376	1.04068	1.68005	2.03348
k__Bacteria|p__Actinobacteria|c__Actinobacteria|o__Micrococcales|f__Microbacteriaceae|g__Curtobacterium	0	0	0	0	0	0	0	0	0	0	0	0	0	0	0	0	0	0	0	0	0	0	0	0	0	0	0	0	0	0	0	0	0	0	0	0	0	0	0	0	0	0	0	0	0	0	0	0	0
k__Bacteria|p__Firmicutes|c__Erysipelotrichia|o__Erysipelotrichales|f__Erysipelotrichaceae|g__Dubosiella	0	0.70431	0.25644	0	0.47001	0.16356	0.9126	0.4563	0.00738	0	0.51238	0.03869	0	0.72394	0.4639	0.07929	0	0.19002	0.17256	0	0	0.00475	1.06206	0	0	1.46029	0.39151	0	0.03225	0.17784	0.11808	0.30912	0.05995	0.21395	0	0.00596	0.4434	0	0	1.20709	0	0.34794	0	0	0	0.10766	0.31519	0.35735	0.91321
k__Bacteria|p__Firmicutes|c__Clostridia|o__Clostridiales|f__Lachnospiraceae|g__Dorea|s__Dorea_sp_CAG_317	0.14538	0.03755	0.07057	0	0.02071	0.18617	0	0	0.02667	0.13416	0.10634	0.23995	0.07603	0.11734	0.13243	0.07365	0.06431	0.16522	0.07819	0.13236	0	0.06621	0.13452	0	0.05616	0	0	0.01763	0	0.04582	0	0	0.02512	0	0.10356	0.12509	0.03752	0	0	0.01939	0.0738	0.04682	0	0.06143	0.00303	0	0	0.17492	0
k__Bacteria|p__Actinobacteria|c__Actinobacteria|o__Frankiales|f__Cryptosporangiaceae|g__Cryptosporangium	0	0	0	0	0	0	0	0	0	0	0	0	0	0	0	0	0	0	0	0	0	0	0	0	0	0	0	0	0	0	0	0	0	0	0	0	0	0	0	0	0	0	0	0	0	0	0	0	0
k__Bacteria|p__Proteobacteria|c__Betaproteobacteria|o__Burkholderiales|f__Sutterellaceae|g__Parasutterella	0	0	0	0	0	0	0	0	0	0	0	0	0	0.01278	0.01127	0.00705	0	0	0	0	0	0	0	0	0	0	0	0.16319	0	0	0	0	0	0	0	0.01863	0.0705	0	0	0.12374	0.01613	0.03096	0	0	0	0	0	0	0.00747
k__Bacteria|p__Firmicutes|c__Erysipelotrichia|o__Erysipelotrichales|f__Erysipelotrichaceae|g__Turicibacter	0.4284	0	0	0	0.05065	2.2567	0	0	0	0.43191	0.25404	0	0	0	1.7282	0	0	1.57087	0.44171	0.3965	0.5008	0.99173	0	0	0.03286	0	0.08561	0.05985	0.41655	0.13738	1.83888	0.1809	0.17232	0	0.50914	0	0.00595	5.18232	0	0.0917	0.38019	0.10812	0	0.31295	1.34932	0.08613	0.42241	0.88993	0.09322
k__Bacteria|p__Firmicutes|c__Clostridia|o__Clostridiales|f__Lachnospiraceae|g__Blautia|s__Blautia_wexlerae	0	0	0	0	0	0	0	0	0.0685	0	0	0	0	0	0	0	0	0.02071	0	1.22472	0	0	0	0	1.21697	0	0	0	0	0.01048	0	0.06832	0.00607	0.01352	0	0	0.05669	0	0	0	2.40399	0.04873	0.02248	0	0	0	0	0	0
k__Bacteria|p__Firmicutes|c__Erysipelotrichia|o__Erysipelotrichales|f__Erysipelotrichaceae|g__Holdemanella	0.01069	0	0	0.05658	0	0.00306	0	0	0.02263	0.05432	0	0.0188	0	0	0.16518	0	0.00983	0.07364	0.02405	0.0177	0.09605	0.05478	0	0	0.0709	0	0	0.03844	0	0.01725	0	0.05419	0.05531	0.00432	0.07899	0.0522	0.00834	0	0.01586	0	0.04697	0.0025	0.02154	0.03259	0.04144	0	0	0.07926	0
k__Bacteria|p__Firmicutes|c__Clostridia|o__Clostridiales|f__Lachnospiraceae|g__Blautia|s__Blautia_hansenii	7.58534	1.19409	1.01543	11.6215	4.81666	1.66043	0.86151	9.50461	11.7141	7.47771	6.58939	17.0671	1.44955	1.24212	8.63682	2.72643	6.48342	7.09476	3.54243	2.83847	14.261	3.86739	1.63921	0	7.35251	1.04487	4.65814	1.51014	0.91484	3.1891	8.21671	2.3154	1.85096	1.11232	8.02419	2.93024	1.40722	0.02023	9.43609	0.55787	0.54785	3.00073	3.13369	2.59117	13.014	1.22558	0.27716	3.97941	1.85194
k__Bacteria|p__Firmicutes|c__Firmicutes_unclassified|o__Firmicutes_unclassified|f__Firmicutes_unclassified	3.27126	1.23283	0.53006	10.4015	2.61607	1.9949	0.31977	0.80371	1.38017	5.00131	0.48158	3.60849	1.70626	0.36815	5.75389	0.9973	1.32755	0.85056	0.38787	2.14458	4.63069	1.4335	0.65583	0	1.71638	0.46052	1.08372	0.44761	0.25186	1.35765	0.0244	0.26002	0.48328	0.36527	2.82581	1.6586	0.72399	0.76181	3.04858	0.30572	0.91004	0.5579	2.03076	0.37228	1.31121	0.86373	0.13702	1.43667	0.09939
k__Bacteria|p__Firmicutes|c__Erysipelotrichia|o__Erysipelotrichales|f__Erysipelotrichaceae|g__Ileibacterium	1.12236	0.32282	0.34003	0	1.09386	3.30512	0	0.18683	0.78219	1.07154	1.7769	3.00332	14.1377	0.70633	1.69956	2.47293	0.01204	0.85757	0.46576	2.14237	0	0.14082	0.54327	0	0	0.03001	0.37341	1.15445	0.10247	0.80915	0	0.18977	1.96956	0.16977	0	1.75887	0.46571	0	0	0.05481	0.40538	0.93418	0	0.21124	0.11076	0	0.06474	1.21058	0.34468
k__Bacteria|p__Firmicutes|c__Clostridia|o__Clostridiales|f__Ruminococcaceae|g__Gemmiger|s__Gemmiger_sp_An194	0	0	0	0	0	0	0	0	0	0	0	0	0	0	0.0378	0	0	0	0	0	0	0	0	0	0	0	0	0	0	0	0	0	0.00899	0	0	0	0.00766	0	0	0.0389	0.06111	0	0	0.1502	0	0	0	0	0
k__Bacteria|p__Firmicutes|c__Erysipelotrichia|o__Erysipelotrichales|f__Erysipelotrichaceae|g__Faecalibaculum	0.13057	18.992	7.00833	0	9.29769	10.333	18.9093	6.92846	2.3049	1.45001	12.8776	5.08648	0.08797	10.3631	2.47235	6.41327	0.00476	3.61407	5.1229	2.08511	0	1.85683	13.2706	1.97115	0	4.60047	3.41281	0.20267	2.65434	2.32872	2.01781	1.13493	1.87118	4.39897	0	1.18163	3.17274	6.18295	0	20.627	0.2557	7.54675	0	0.03387	0.01942	6.22912	1.74571	6.36639	14.3301
k__Bacteria|p__Firmicutes|c__Clostridia|o__Clostridiales|f__Lachnospiraceae|g__Blautia|s__Blautia_sp_CAG_257	0.87283	0.36104	0.46129	0.04225	1.66415	1.18241	0.05478	0.15235	0.68575	3.21279	1.10217	1.51055	0.03921	0.11103	0.58971	0.03848	0.18393	0.65	0.6396	3.49123	0.01191	0.66892	0.25578	0	3.92498	0.25856	0.69928	0.786	0.24146	1.17648	0	0.12245	0.27169	0.20726	0.20988	0.76207	0.266	0	0.03441	0.27497	1.36645	0.38102	0.36647	0.69134	1.46372	0.22877	0	1.32824	0.05735
k__Bacteria|p__Firmicutes|c__Clostridia|o__Clostridiales|f__Lachnospiraceae|g__Blautia|s__Blautia_sp_N6H1_15	0	0	0	0	0	0	0	0	0.1602	0	0	0	0	0	0	0	0	0	0	0	0	0	0	0	0	0	0	0	0	0	0	0	0	0	0	0	0	0	0	0	0	0	0	0	0	0	0	0	0
k__Bacteria|p__Actinobacteria|c__Actinobacteria|o__Micromonosporales|f__Micromonosporaceae|g__Micromonospora	0	0	0	0	0	0	0	0	0	0	0	0	0	0	0	0	0	0	0	0	0	0	0	0	0	0	0	0	0	0	0	0	0	0	0	0	0	0	0	0	0	0	0	0	0	0	0	0	0
k__Bacteria|p__Firmicutes|c__Clostridia|o__Clostridiales|f__Lachnospiraceae|g__Blautia|s__Ruminococcus_gnavus	6.84909	2.58789	9.30619	2.52858	4.77018	3.326	4.45705	5.54785	5.44769	8.42792	10.2933	3.09489	1.58394	1.93264	19.7104	2.02093	7.44626	14.039	15.1685	6.49939	6.38757	9.94281	4.52176	0.02013	17.9611	4.18569	12.8845	12.1672	7.0984	10.9385	5.48767	10.1321	12.8595	5.44435	15.9518	4.62546	18.2457	0	36.3555	7.72128	7.18258	21.6644	23.8945	9.96532	30.38	14.589	1.34267	16.2473	5.98842
k__Bacteria|p__Firmicutes|c__Erysipelotrichia|o__Erysipelotrichales|f__Erysipelotrichaceae|g__Catenibacterium	0	0.01207	0.01488	0	0.30685	0	0	0	0	0.00259	0	0.44631	0	0	0.03685	0	0	0.06873	0	0.31391	0	0.3128	0	0	0.1787	0	0	0	0	0.06634	0	0.00971	0.09232	0	0.56255	0.72038	0.01121	0	0	0	0.06346	0	0.00269	0.11871	0.03225	0	0	0.69175	0
k__Bacteria|p__Actinobacteria|c__Actinobacteria|o__Corynebacteriales|f__Corynebacteriaceae|g__Corynebacterium	0	0	0	0	0	0	0	0	0	0	0	0	0	0	0	0	0	0	0	0	0	0	0	0	0	0	0	0	0	0	0	0	0	0	0	0	0	0	0	0	0	0	0	0	0	0	0	0	0
k__Bacteria|p__Proteobacteria|c__Gammaproteobacteria|o__Enterobacterales|f__Enterobacteriaceae|g__Escherichia	0	0	0.61983	0	0	0	0.34189	0.03262	0.0064	0.47446	0.44902	0	0	0	0.7456	0.88637	0.28236	0	0.40981	0.1527	0.11628	0	1.14237	0	0.01704	1.52103	0.10444	0	0	1.03286	0.24006	0	0	0	0	0	0.03529	0	0	0	0.73828	0.05804	21.9105	0.22899	3.03553	0	0.79687	0	0.46349
k__Bacteria|p__Actinobacteria|c__Actinobacteria|o__Bifidobacteriales|f__Bifidobacteriaceae|g__Bifidobacterium	0.21563	47.7341	52.3048	0.12085	10.1988	34.1679	49.2628	34.2509	15.9427	13.9999	23.308	7.81288	0.48771	51.9795	1.58317	36.5533	0.03867	20.4424	41.861	26.6399	0.00612	55.3631	37.4928	76.6092	1.15452	76.5647	47.309	9.085	62.2231	6.15013	7.20925	43.1689	30.8328	67.9013	0.01376	14.5154	36.3535	23.3472	0.00976	36.6228	4.87964	42.9843	1.55249	1.21054	0.29222	59.4679	82.0829	15.8562	56.9387
k__Bacteria|p__Actinobacteria|c__Actinobacteria|o__Corynebacteriales|f__Mycobacteriaceae|g__Mycolicibacterium	0	0	0	0	0	0	0	0	0	0	0	0	0	0	0	0	0	0	0	0	0	0	0	0	0	0	0	0	0	0	0	0	0	0	0	0	0	0	0	0	0	0	0	0	0	0	0	0	0
k__Bacteria|p__Deinococcus_Thermus|c__Deinococci|o__Thermales|f__Thermaceae|g__Thermus|s__Thermus_scotoductus	0	0	0	0	0	0	0	0	0	0	0	0	0	0	0	0	0	0	0	0	0	0	0	0	0	0	0	0	0	0	0	0	0	0	0	0	0	0.0719	0	0	0	0	0	0	0	0	0	0	0
k__Bacteria|p__Proteobacteria|c__Alphaproteobacteria|o__Rhizobiales|f__Methylobacteriaceae|g__Methylobacterium	0	0	0	0	0	0	0	0	0	0	0	0	0	0	0	0	0	0	0	0	0	0	0	0	0	0	0	0	0	0	0	0	0	0	0	0	0	0	0	0	0	0	0	0	0	0	0	0	0
k__Bacteria|p__Firmicutes|c__Clostridia|o__Clostridiales|f__Eubacteriaceae|g__Eubacterium|s__Eubacterium_hallii	0	0	0	0	0	0	0	0	0	0	0	0	0	0	0	0	0	0	0	0	0	0	0	0	0	0	0	0	0	0	0.33977	0	0	0	0	0	0	5.16018	0	0	0	0	0	0	0	0	0	0	0
k__Bacteria|p__Actinobacteria|c__Actinobacteria|o__Propionibacteriales|f__Propionibacteriaceae|g__Cutibacterium	0	0	0	0	0	0	0	0	0	0	0	0	0	0	0	0	0	0	0	0	0	0	0	0	0	0	0	0	0	0	0	0	0	0	0	0	0	0.06648	0	0	0	0	0	0	0	0	0	0	0
k__Bacteria|p__Firmicutes|c__Clostridia|o__Clostridiales|f__Lachnospiraceae|g__Tyzzerella|s__Tyzzerella_nexilis	0	0	0	0	0	0	0	0	0	0	0	0	0	0	0	0	0	0	0	0	0	0	0	0	0	0	0	0	0	0	0	0	0	0	0	0	0	0	0	0	0	0	0	0	0.0063	0	0	0	0
k__Bacteria|p__Firmicutes|c__Bacilli|o__Lactobacillales|f__Enterococcaceae|g__Enterococcus|s__Enterococcus_hirae	0	0	0	0	0	0	0	0	0	0	0	0	0	0	0	0	0	0	0	0	0	0	0	0	0	0	0	0	0	0	0	0	0	0	0	0	0	0	0	0	0	0	0	0	0	0	0	0	0
k__Bacteria|p__Firmicutes|c__Clostridia|o__Clostridiales|f__Clostridiaceae|g__Clostridium|s__Clostridium_baratii	0	0	0	0	0	0	0	0	0	0	0	0	0	0	0	0	0	0	0	0	0	0	0	0	0	0	0	0	0	0	0	0	0	0	0	0	0	0	0	0	0	0	0	0	0	0	0	0	0
k__Bacteria|p__Firmicutes|c__Clostridia|o__Clostridiales|f__Eubacteriaceae|g__Eubacterium|s__Eubacterium_limosum	0	0	0	0	0	0	0	0	0	0	0	0	0	0	0	0.0869	0	0	0	0	0	0	0	0	0	0.05031	0	0	0	0	0	0	0	0	0	0	0	0	0	0	0	0	0	0	0	0	0.01766	0	0
k__Bacteria|p__Proteobacteria|c__Epsilonproteobacteria|o__Campylobacterales|f__Helicobacteraceae|g__Helicobacter	0.04568	0	0	0	0	0	0	0	0	0	0	0	0	0	0	0	0	0	0	0	0	0	0	0	0	0	0	0.10508	0	0.00412	0	0	0	0	0	0.00191	0	0	0	0	0.01525	0	0	0.14829	0	0	0	0.05847	0
k__Bacteria|p__Firmicutes|c__Clostridia|o__Clostridiales|f__Eubacteriaceae|g__Eubacterium|s__Eubacterium_eligens	0	0	0	0	0	0	0	0	0	0	0.01748	0	0	0	0	0	0	0	0	0	0	0	0.16725	0	0	0	0	0	0	0	0	0	0	0.01671	0	0	0	0	0	1.0985	1.36102	0	0	0	0	0	0	0	0
k__Bacteria|p__Bacteroidetes|c__Bacteroidia|o__Bacteroidales|f__Prevotellaceae|g__Prevotella|s__Prevotella_copri	0.41856	0.73512	1.49056	0	0	2.517	0	0	0	2.8404	2.62889	0	0	1.24369	0	0.33416	0	4.78414	0.44672	2.39288	0	0.92268	2.73564	0	0.79879	0.04757	0	5.57497	0.69255	1.02452	0.03347	0.01172	2.89452	0.07074	3.76492	2.61789	6.52437	0	2.82101	7.33823	57.3322	0.3303	0	24.6632	0	0.06373	0	1.51334	0.2788
k__Bacteria|p__Proteobacteria|c__Gammaproteobacteria|o__Aeromonadales|f__Succinivibrionaceae|g__Anaerobiospirillum	0.04618	0	0	0	0	0	0	0	0	0	0	0.79102	0	0	0.09161	0	0.0566	0	0	0	0	0	0.19808	0	0	0	0	0.11411	0	0	0	0	0	0	0	0	0	0	0	0	0.0171	0	0	0	0	0	0	0	0
k__Bacteria|p__Firmicutes|c__Bacilli|o__Lactobacillales|f__Enterococcaceae|g__Enterococcus|s__Enterococcus_mundtii	0	0	0	0	0	0	0	0	0	0	0	0	0	0	0	0	0	0	0	0	0	0	0	0	0	0	0	0	0	0	0	0	0	0	0	0	0	0	0	0	0	0	0	0	0	0	0	0	0
k__Bacteria|p__Firmicutes|c__Bacilli|o__Lactobacillales|f__Lactobacillaceae|g__Lactobacillus|s__Lactobacillus_oris	0	1.1083	0.21281	0	0	0	0	0	0	0	0	0	0.0238	0	0	0.08963	0	0	0	0	0	0	0	0	0	0	0	0	0	0	0	0	0	0	0	0	0	0	0	0	0	0	0	0	0	0	0	0	0
k__Bacteria|p__Firmicutes|c__Clostridia|o__Clostridiales|f__Lachnospiraceae|g__Anaerostipes|s__Anaerostipes_hadrus	0	0	0	0	0	0	0	0	0	0	0	0	0	0	0	0	0	0	0	0.19016	0	0	0	0	0.09229	0	0	0	0	0	0	0	0.06702	0	0	0	0.00234	0	0	0	0.00777	0	0	0	0	0	0	0	0
k__Bacteria|p__Firmicutes|c__Bacilli|o__Lactobacillales|f__Enterococcaceae|g__Enterococcus|s__Enterococcus_cecorum	0	0	0	0	0	0	0	0	0.29823	0	0	0	0	0	0	0	0	0	0	0	0	0.02314	0	0	0	0	0	0	0	0	0	0	0	0	0	0	0.07657	0	0	0	0	0	2.2423	0	0	0	7.26881	0	0.06253
k__Bacteria|p__Firmicutes|c__Clostridia|o__Clostridiales|f__Clostridiaceae|g__Clostridium|s__Clostridium_sp_CAG_58	4.83782	0.01741	0.21843	0.22764	0.02111	0.53298	0	0	0	0.3697	0.63354	0.25177	9.57885	0.30732	1.68885	1.60391	2.68294	0.36489	0	0.19868	0	0.16417	0.22087	0	0.13879	0	0.08548	0.16506	0	0.00464	0	0	0.33906	0	1.15341	1.77291	0	0	0	0.04602	0.66571	0	0	0.25251	0.25387	0.04987	0	1.5407	0
k__Bacteria|p__Firmicutes|c__Bacilli|o__Lactobacillales|f__Enterococcaceae|g__Enterococcus|s__Enterococcus_faecium	0	0	0	0	0	0	0	0	0	0	0	0	0	0	0	0	0	0	0	0	0	0	0	0	0	0	0	0	0	0	0	0	0	0	0	0	0	0	0	0	0	0	0	0	0	0	0	0	0
k__Bacteria|p__Firmicutes|c__Clostridia|o__Clostridiales|f__Clostridiaceae|g__Clostridium|s__Clostridium_sp_CAG_299	0.4967	0.10761	0.21045	0.53416	0.04335	0.36653	0	0.05832	0	0.32905	0.67851	1.45971	0.83338	0.25017	1.07394	0.53897	0.45509	0.54035	0.00947	0.41733	0	0.26205	0.1741	0	0.68551	0	0.1423	0.2702	0	0.3832	0	0.03123	0.20598	0.03616	0.90105	1.81055	0.23439	0	0	0	0.44394	0.02574	0	0.3785	0.53815	0	0	0.76996	0
k__Bacteria|p__Firmicutes|c__Bacilli|o__Lactobacillales|f__Streptococcaceae|g__Streptococcus|s__Streptococcus_canis	0	0	0	0	0	0	0	0	0	0	0	0	0	0	0	0	0	0	0	0	0	0	0	0	0	0	0	0	0	0.01019	0	0	0	0	0	0	0	0	0	0	0	0	0	0	0	0	0	0	0
k__Bacteria|p__Firmicutes|c__Clostridia|o__Clostridiales|f__Eubacteriaceae|g__Eubacterium|s__Eubacterium_callanderi	0	0	0	0	0	0	0	0	0	0	0	0	0	0	0	0.04858	0	0	0	0	0	0	0	0	0	0.0661	0	0	0	0	0	0	0	0	0	0	0	0	0	0	0	0	0	0	0	0	0	0	0
k__Bacteria|p__Actinobacteria|c__Actinobacteria|o__Propionibacteriales|f__Propionibacteriaceae|g__Propionibacterium	0	0	0	0	0	0	0	0	0	0	0	0	0	0	0	0	0	0	0	0	0	0	0	0	0	0	0	0	0	0	0	0	0	0	0	0	0	0	0	0	0	0	0	0	0	0	0	0	0
k__Bacteria|p__Firmicutes|c__Bacilli|o__Lactobacillales|f__Enterococcaceae|g__Enterococcus|s__Enterococcus_faecalis	0	0	0	0	0	0	0	0	0	0	0	0	0	0	0	0	0	0	0	0	0	0	0	0	0	0	0	0	0	0	0	0	0	0	0	0	0	0	0	0	0	0	0	0	0	0	0	0	0
k__Bacteria|p__Firmicutes|c__Clostridia|o__Clostridiales|f__Clostridiaceae|g__Clostridium|s__Clostridium_ventriculi	0	0	0	0	0	0	0	0	0	0	0	0	0	0	0	0	0	0	0	0	0	0	0	0	0	0	0	0	0	0	0	0	0	0	0	0	0	0	0	0	0	0	0	0	0	0	0	0	0
k__Bacteria|p__Firmicutes|c__Clostridia|o__Clostridiales|f__Clostridiaceae|g__Clostridium|s__Clostridium_disporicum	0	0	0	0	0	0	0	0	0	0	0	0	0	0	0	0	0	0	0	0	0	0	0	0	0	0	0	0	0	0	0	0	0	0	0	0	0	0	0	0	0	0	0	0	0	0	0	0	0
k__Bacteria|p__Firmicutes|c__Clostridia|o__Clostridiales|f__Clostridiaceae|g__Clostridium|s__Clostridium_perfringens	0	0	0	0	0	0	0	0	0	0	0	0	0	0	0	0	0	0	0	0	0	0	0	0	0	0	0	0	0	0	0	0	0	0	0	0	0	0	0	0	0	0	0.38236	0.13982	0	0	0.01891	0	0
k__Bacteria|p__Actinobacteria|c__Coriobacteriia|o__Coriobacteriales|f__Atopobiaceae|g__Atopobium|s__Atopobium_deltae	0	0.01969	0	0	0	0	0	0	0	0	0	0	0	0.05113	0	0.00824	0	0	0.00388	0	0	0	0.00793	0	0	0	0	0	0	0	0	0	0	0	0	0	0	0	0	0	0	0	0	0	0	0.01162	0	0	0.0093
k__Bacteria|p__Firmicutes|c__Erysipelotrichia|o__Erysipelotrichales|f__Erysipelotrichaceae|g__Erysipelatoclostridium	0	0	0	0	0	0	0	0	0	0	0	0	0	0	0	0	0	0	0	0	0	0	0	0	0	0	0	0	0	0	0	0	0	0	0	0	0	0	0	0	0	0	0	0	0	0	0	0.00354	0
k__Bacteria|p__Firmicutes|c__Bacilli|o__Lactobacillales|f__Lactobacillaceae|g__Lactobacillus|s__Lactobacillus_pontis	0	0	0	0	0	0	0	0	0	0	0	0	0	0	0	0	0	0	0	0	0	0	0	0	0	0	0	0	0	0	0	0	0	0	0	0	0	0	0	0	0	0	0	0	0	0	0	0	0
k__Bacteria|p__Firmicutes|c__Bacilli|o__Lactobacillales|f__Lactobacillaceae|g__Lactobacillus|s__Lactobacillus_reuteri	0	3.74627	4.2249	0	25.7873	2.50486	0.11834	0.98024	4.99098	6.03287	0.66687	0	7.07532	1.92608	0.05284	14.9088	0	0.57026	1.20111	4.75552	0	0.26954	1.89449	0	0	0.43514	0.7617	0	0.15059	0.95267	0	14.482	1.17042	5.26094	0	0.13264	3.67044	0	0	1.30977	0.1032	0	0	4.58613	0	0.19834	0.08712	0.00408	0.23081
k__Bacteria|p__Firmicutes|c__Bacilli|o__Lactobacillales|f__Lactobacillaceae|g__Lactobacillus|s__Lactobacillus_mucosae	0	0	0	0	0	0	0	0	0	0	0	0	0	0.00323	0	0	0	0	0	0.00752	0	0	0	0.01483	0	0	0	0	0	0.02197	0	0.04436	0	0.03349	0	0	0	0	0	0	0	0	0	0	0	0	0	0	0
k__Bacteria|p__Bacteroidetes|c__Bacteroidia|o__Bacteroidales|f__Bacteroidaceae|g__Bacteroides|s__Bacteroides_vulgatus	0	0.08876	0.06804	0	0.01522	0	0	0	0	0.69546	0.42837	0	0	0	0	0.01097	0	0	0.02001	0	0	0.33338	0.36675	0	0.07915	0	0	0.3675	0.19758	0	0	0	0.0079	0	0	0	0.04233	0	0	1.13176	0.169	0.09995	0.12913	0.93912	0.05453	0.23215	0	0.21943	0.17596
k__Bacteria|p__Firmicutes|c__Clostridia|o__Clostridiales|f__Peptostreptococcaceae|g__Romboutsia|s__Romboutsia_ilealis	0	0	0	0	0	0	0	0	0	0	0	0	0	0	0	0	0	0	0.0025	0	0	0	0	0	0	0	0	0	0	0	0.16231	0	0	0	0	0	0	7.11179	0	0	0	0	0	0	0.01071	0	0	0	0
k__Bacteria|p__Bacteroidetes|c__Bacteroidia|o__Bacteroidales|f__Bacteroidaceae|g__Bacteroides|s__Bacteroides_plebeius	0.23239	0	0.19585	0	0	0	0	0	0	0.09173	0.37707	0	0	0	0.20148	0	0	0.08502	0.01185	0.05106	0	0.05522	0.095	0	0.01853	0	0	7.30437	0.06793	0.03043	0	0	0.08977	0	0.12974	0.06268	1.16047	0	0.61286	0.57493	1.52976	0.14398	0	3.83998	0.07314	0	0	1.11385	0.19613
k__Bacteria|p__Firmicutes|c__Bacilli|o__Lactobacillales|f__Lactobacillaceae|g__Lactobacillus|s__Lactobacillus_ruminis	0	0	0.17268	0	0	0	0	0.03545	0	0	0	0	0	0	0	0	0	0	0.05607	0	0	0.21904	0.44531	0.01188	0	0	0.07982	0	0.7498	0	0	0	0.22968	0.04077	0	0	0	0	0	0	0	0	0	0	0	0	0	0	0.08925
k__Bacteria|p__Bacteroidetes|c__Bacteroidia|o__Bacteroidales|f__Prevotellaceae|g__Prevotella|s__Prevotella_sp_CAG_891	18.5777	0.22843	0.44756	0.95151	0.09923	0.38993	0	0	0.06659	1.92326	0.41378	0.36938	0	0.23544	7.30621	1.46801	4.93873	0.83487	0.10968	0.55684	1.10708	2.07473	0.91082	0	3.21429	0.12239	0.01451	1.41972	1.35064	0.81758	0.03246	0.12119	1.12403	0.07268	5.70671	1.32201	2.77326	0	8.79089	0.40667	4.02883	1.17596	0.06385	4.81395	0.99055	0.23342	0	1.68126	0.41859
k__Bacteria|p__Firmicutes|c__Negativicutes|o__Veillonellales|f__Veillonellaceae|g__Megasphaera|s__Megasphaera_elsdenii	0	0.03805	0.37279	0	0	0	0	0	0	0	0	0	0	0	0	0.09701	0	0.22448	0.2476	5.04268	0	0.00311	0.33055	0.01376	0.18178	0	0.03322	0	0	0.35104	0	0	1.9817	1.53476	0	16.1337	1.44453	0	0	0	2.28105	0	0	0	0	0	0	0	0
k__Bacteria|p__Firmicutes|c__Negativicutes|o__Selenomonadales|f__Selenomonadaceae|g__Megamonas|s__Megamonas_funiformis	0.12407	0	0	0	0	0.01351	0	0	0	0.15028	0	0.06081	0.02379	0	0.02872	0	0.02722	0.64537	0	0	0.02541	0	0	0	0.0076	0	0	0.01748	0	0	0	0.01164	0.19509	0	0.27312	0.45095	0.01418	0	0.11068	0	0.22113	0	0	0.1798	0	0	0	0.12722	0
k__Bacteria|p__Bacteroidetes|c__Bacteroidia|o__Bacteroidales|f__Bacteroidaceae|g__Bacteroides|s__Bacteroides_coprocola	0.08253	0	0.08136	0	0	0	0	0	0	0.07857	0.07332	0	0	0	0.01162	0	0	0.01902	0	0	0.00513	0	0.01626	0	0	0	0	1.43142	0	0	0	0	0	0	0.01107	0.00384	0.26134	0	0.93585	0.17371	0.16411	0.1145	0	3.32951	0	0	0	0.54038	0.00465
k__Bacteria|p__Firmicutes|c__Bacilli|o__Lactobacillales|f__Lactobacillaceae|g__Lactobacillus|s__Lactobacillus_animalis	0	0	0	0	0	0	0.84151	0	0.18929	2.4045	0	0.58377	0	0.0045	0.02274	0	0	0	0	0.90777	0	0	0	0	0	0	0	0	1.54892	42.6338	0	0.02716	4.79651	0.01328	0	0	0	0	0	0	0	0	0	19.9947	0	0	0	0	0
k__Bacteria|p__Firmicutes|c__Clostridia|o__Clostridiales|f__Lachnospiraceae|g__Lachnospira|s__Lachnospira_pectinoschiza	0	0	0	0	0	0	0	0	0	0	0	0	0	0	0	0	0	0	0	0.09564	0	0	0.39605	0	0	0	0	0	0	0	0	0	0	0	0	0	2.27697	0	0	4.07203	1.11767	0	0	0.56663	0	0.1079	0	0.06949	0
k__Bacteria|p__Firmicutes|c__Negativicutes|o__Selenomonadales|f__Selenomonadaceae|g__Megamonas|s__Megamonas_hypermegale	0	0	0	0	0	0	0	0	0	0.04054	0	0	0	0	0.01349	0	0	0	0	0	0	0	0	0	0	0	0	0	0	0.03749	0	0	0	0	0.13446	0.04457	0.03354	0	0	0	0	0.01915	0	0.03327	0.03042	0	0	0.04637	0
k__Bacteria|p__Firmicutes|c__Bacilli|o__Lactobacillales|f__Lactobacillaceae|g__Lactobacillus|s__Lactobacillus_johnsonii	0	0.89962	3.16318	0	3.18248	0.42392	0.03755	0.18015	0.20994	1.72957	0	0	0	0.16707	0	1.37028	0	0.04064	1.57948	0.06882	0	0.19809	1.96119	0	0	0	0.09779	0	0	0.16368	0	0	0.41032	0.73476	0	0.10722	0.45361	0	0	0.77092	0.20464	0.06574	0	1.06145	0	0	0	0	0
k__Bacteria|p__Firmicutes|c__Bacilli|o__Lactobacillales|f__Lactobacillaceae|g__Lactobacillus|s__Lactobacillus_plantarum	0	0	0	0	0	0	0	0	0	0	0	0	0	0	0	0	0	0	0	0	0	0	0	0	0	0	0	0	0	0	0	0	0	0	0	0	0	0	0	0	0	0	0	0	0	0	0	0	0
k__Bacteria|p__Firmicutes|c__Clostridia|o__Clostridiales|f__Ruminococcaceae|g__Flavonifractor|s__Flavonifractor_plautii	0	0	0	0	0	0	0	0	0	0	0	0	0	0	0	0	0	0	0	0	0	0	0	0	0.05987	0	0	0	0	0	0	0	0	0	0	0	0	0	0	0	0	0	0	0	0	0	0	0	0
k__Bacteria|p__Firmicutes|c__Clostridia|o__Clostridiales|f__Peptostreptococcaceae|g__Peptostreptococcaceae_unclassified	3.08677	0.13301	0.32972	8.31791	0.93292	0.85854	0.14837	2.11526	0.78044	1.64826	1.54515	4.67218	2.43231	0.30329	2.53845	0.75024	0.53261	0.79396	1.55447	0.91846	1.66096	0.39154	0.22697	0	0.7027	0.13104	1.03949	0.5417	0.09219	0.55119	0.30041	0.53627	0.2536	0.10979	2.27274	2.18642	0.41849	0.3679	2.35438	0.49765	0.4567	1.46369	0.96663	0.77951	2.7019	0.07568	0.44895	2.36158	0.42132
k__Bacteria|p__Bacteroidetes|c__Bacteroidia|o__Bacteroidales|f__Bacteroidaceae|g__Bacteroides|s__Bacteroides_coprophilus	0.09407	0	0	0	0	0	0	0	0	0	0	0	0	0	0	0	0.01636	0	0	0	0	0	0	0	0	0	0	0.01977	0	0	0	0	0	0	0	0	0	0	0	0	0	0	0	0.17508	0	0	0	0	0
k__Bacteria|p__Firmicutes|c__Bacilli|o__Lactobacillales|f__Enterococcaceae|g__Enterococcus|s__Enterococcus_casseliflavus	0	0	0	0	0	0	0	0	0	0	0	0	0	0	0	0	0	0	0	0	0	0	0	0	0	0	0	0	0	0	0	0	0	0	0	0	0	0	0	0	0	0	0	0	0	0	0	0	0
k__Bacteria|p__Firmicutes|c__Bacilli|o__Lactobacillales|f__Lactobacillaceae|g__Lactobacillus|s__Lactobacillus_saerimneri	0	0	0	0	0	0	0	0	0	0	0	0	0	0	0	0	0	0	0	0	0	0	0	0	0	0	0	0	0	0	0	0	0	0	0	0	0	0	0	0	0	0	0	0	0	0	0	0	0
k__Archaea|p__Thaumarchaeota|c__Nitrososphaeria|o__Nitrososphaerales|f__Nitrososphaeraceae|g__Candidatus_Nitrosocosmicus	0	0	0	0	0	0	0	0	0	0	0	0	0	0	0	0	0	0	0	0	0	0	0	0	0	0	0	0	0	0	0	0	0	0	0	0	0	0	0	0	0	0	0	0	0	0	0	0	0
k__Bacteria|p__Firmicutes|c__Clostridia|o__Clostridiales|f__Eubacteriaceae|g__Eubacterium|s__Eubacterium_dolichum_CAG_375	0.28522	0	0	0.59216	0	0	0	0	0	0	0.07755	0.00445	0.38397	0	0	0.03146	0.19906	0	0	0	0.03207	0	0	0	0.01817	0	0.06972	0	0	0	0.07864	0	0.00174	0	0.26762	0.05997	0	0	0.15234	0	0	0	0	0.0376	0.06067	0	0	0	0
k__Bacteria|p__Firmicutes|c__Bacilli|o__Lactobacillales|f__Streptococcaceae|g__Streptococcus|s__Streptococcus_lutetiensis	0	0.38569	0.0809	0.78085	0	5.00715	0	0.07471	0.4971	1.43492	0	0	0	0.60618	0	0	0	5.54233	0.04899	3.61556	0.02354	1.06516	0.1503	0	0.85706	0	0.02805	0	0	0.81069	0	0	3.13416	0.0641	0.11318	0	0	0	0	0.06115	0	0	1.06459	1.68901	0	0	0	0	0.01814
k__Bacteria|p__Actinobacteria|c__Coriobacteriia|o__Coriobacteriales|f__Coriobacteriaceae|g__Enorma|s__Enorma_massiliensis	0	0	0	0	0	0	0	0	0	0	0	0	0	0	0	0	0	0	0	0	0	0	0	0	0	0	0	0	0	0	0	0	0	0	0	0	0	0	0	0	0	0	0	0	0	0	0	0	0
k__Bacteria|p__Firmicutes|c__Bacilli|o__Lactobacillales|f__Lactobacillaceae|g__Lactobacillus|s__Lactobacillus_acidophilus	0	1.03091	4.02332	0	10.2298	1.66859	1.91258	2.62228	3.82557	0.24579	0.92516	0.43258	1.89078	1.67529	0.04268	5.63811	0	0.52996	4.63055	2.82578	0	1.24959	2.98094	0	0	0.86884	1.21959	0	0.55922	0.16809	0.00887	13.6202	1.11738	2.65947	0	0.80339	4.81906	0.14708	0	3.59448	0.1783	0.10937	0	0.32183	0	0.96069	0.97106	0	1.24559
k__Bacteria|p__Actinobacteria|c__Coriobacteriia|o__Coriobacteriales|f__Atopobiaceae|g__Olsenella|s__Olsenella_scatoligenes	0	0	0	0	0	0	0	0	0	0	0	0	0	0	0	0	0	0	0	0	0	0	0	0	0	0	0	0	0	0	0	0	0	0	0	0	0	0	0	0	0	0	0	0	0	0	0	0	0
k__Bacteria|p__Proteobacteria|c__Deltaproteobacteria|o__Myxococcales|f__Polyangiaceae|g__Sorangium|s__Sorangium_cellulosum	0	0	0	0	0	0	0	0	0	0	0	0	0	0	0	0	0	0	0	0	0	0	0	0	0	0	0	0	0	0	0	0	0	0	0	0	0	0	0	0	0	0	0	0	0	0	0	0	0
k__Bacteria|p__Firmicutes|c__Bacilli|o__Lactobacillales|f__Streptococcaceae|g__Streptococcus|s__Streptococcus_gallolyticus	0	0	0	0	0	0	0	0	0	0	0	0	0	0	0	0	0	0	0	0	0	0	0.03367	0	0	0	0	0	0	0	0	0	0	0	0	0	0	0	0	0	0	0	0	0.43672	0	0	0	0	0
k__Bacteria|p__Proteobacteria|c__Proteobacteria_unclassified|o__Proteobacteria_unclassified|f__Proteobacteria_unclassified	0.17012	0.04108	0.271	0	0.02103	0	0	0	0	0	0.47719	0	0	0.9116	0.62161	0.3575	0	0.26253	0	0	0	0.25275	0.20613	0	0	0.12307	0.07372	4.68156	0.04728	0	0.404	0	0.11176	0.03539	0	0.58437	2.27333	0	0	3.21831	0.53096	1.12948	0	0.07667	0	0.7567	0	0.20167	0.49292
k__Bacteria|p__Actinobacteria|c__Actinobacteria|o__Micrococcales|f__Intrasporangiaceae|g__Janibacter|s__Janibacter_melonis	0	0	0	0	0	0	0	0	0	0	0	0	0	0	0	0	0	0	0	0	0	0	0	0	0	0	0	0	0	0	0	0	0	0	0	0	0	0	0	0	0	0	0	0	0	0	0	0	0
k__Bacteria|p__Bacteroidetes|c__Bacteroidia|o__Bacteroidales|f__Tannerellaceae|g__Parabacteroides|s__Parabacteroides_merdae	0	0.00941	0	0	0	0	0	0	0	0.04838	0	0	0	0	0	0	0	0	0	0	0	0	0	0	0	0	0	0	0	0	0	0	0	0	0	0	0	0	0	0	0.06773	0	0	0.08428	0	0	0	0.19131	0
k__Bacteria|p__Firmicutes|c__Erysipelotrichia|o__Erysipelotrichales|f__Erysipelotrichaceae|g__Absiella|s__Absiella_dolichum	0.28763	0	0	0.47535	0	0	0	0	0	0	0	0	0.27297	0	0	0.00725	0.13268	0	0	0	0	0	0	0	0.00846	0	0.04882	0	0	0	0.06704	0	0.00117	0	0.22715	0.01881	0	0	0.17787	0	0	0	0	0	0.03783	0	0	0	0
k__Bacteria|p__Firmicutes|c__Clostridia|o__Clostridiales|f__Clostridiaceae|g__Butyricicoccus|s__Butyricicoccus_pullicaecorum	0.79426	0.46317	1.09156	0.12695	0.27164	0.35847	0.03969	0.47223	0.01814	0.25263	0.6761	0.56832	0.00146	0.78569	3.3368	0.96148	1.22822	1.49021	0.68886	0.25278	0.35695	1.46399	1.40844	0	5.66316	0.13872	0.99887	0.77375	1.1177	0.25527	0	0.45169	1.53176	0.30285	3.97706	0.41546	2.31043	0	4.33802	0.81357	0.9863	2.89294	0.39593	3.58029	0.82663	1.87601	0.22427	1.87282	0.16931
k__Bacteria|p__Proteobacteria|c__Betaproteobacteria|o__Burkholderiales|f__Sutterellaceae|g__Turicimonas|s__Turicimonas_muris	0	0	0	0	0	0	0	0	0	0	0	0	0	0	0	0	0	0	0	0	0	0	0	0	0	0	0	0.0055	0	0	0	0	0	0	0	0	0.01478	0	0	0.04291	0	0	0	0	0	0	0	0	0
k__Bacteria|p__Firmicutes|c__Bacilli|o__Bacillales|f__Staphylococcaceae|g__Staphylococcus|s__Staphylococcus_pseudintermedius	0	0	0	0	0	0	0	0	0	0	0	0	0	0	0	0	0	0	0	0	0	0	0	0	0	0	0	0	0	0	0	0	0	0	0	0	0	0	0	0	0	0	0	0	0	0	0	0	0
k__Bacteria|p__Proteobacteria|c__Deltaproteobacteria|o__Myxococcales|f__Nannocystaceae|g__Nannocystis|s__Nannocystis_exedens	0	0	0	0	0	0	0	0	0	0	0	0	0	0	0	0	0	0	0	0	0	0	0	0	0	0	0	0	0	0	0	0	0	0	0	0	0	0	0	0	0	0	0	0	0	0	0	0	0
k__Bacteria|p__Actinobacteria|c__Actinobacteria|o__Micrococcales|f__Microbacteriaceae|g__Plantibacter|s__Plantibacter_flavus	0	0	0	0	0	0	0	0	0	0	0	0	0	0	0	0	0	0	0	0	0	0	0	0	0	0	0	0	0	0	0	0	0	0	0	0	0	0	0	0	0	0	0	0	0	0	0	0	0
k__Bacteria|p__Firmicutes|c__Clostridia|o__Clostridiales|f__Lachnospiraceae|g__Anaerotignum|s__Anaerotignum_lactatifermentans	0	0	0	0	0	0	0	0	0	0	0	0	0	0	0.03945	0	0	0	0	0	0	0	0	0	0	0	0	0	0	0	0	0	0	0	0	0	0	0	0	0	0	0	0	0	0	0	0	0.01854	0
k__Bacteria|p__Firmicutes|c__Negativicutes|o__Veillonellales|f__Veillonellaceae|g__Allisonella|s__Allisonella_histaminiformans	0	0	0	0	0	0	0	0	0	0	0	0	0	0	0	0.01812	0	0	0	0	0	0	0	0	0	0	0	0	0	0	0	0	0	0	0	0.1637	0	0	0	0	0	0	0	0	0	0	0	0	0
k__Bacteria|p__Bacteroidetes|c__Bacteroidia|o__Bacteroidales|f__Prevotellaceae|g__Paraprevotella|s__Paraprevotella_xylaniphila	0	0	0	0	0	0	0	0	0	0	0	0	0	0	0	0	0	0	0	0	0	0	0	0	0	0	0	0	0	0	0	0	0	0	0	0	0	0	0	0	0	0	0	0.00125	0	0	0	0	0
k__Bacteria|p__Firmicutes|c__Negativicutes|o__Selenomonadales|f__Selenomonadaceae|g__Megamonas|s__Megamonas_funiformis_CAG_377	0.04459	0	0	0	0	0.03254	0	0	0	0.10983	0	0.05122	0	0	0.12723	0	0.06836	0.27899	0	0.01661	0.03009	0	0	0	0	0	0	0.03131	0	0	0	0.01329	0.04764	0	0.16614	0.39284	0	0	0.14885	0	0.08967	0	0	0.29892	0	0	0	0	0
k__Bacteria|p__Actinobacteria|c__Coriobacteriia|o__Eggerthellales|f__Eggerthellaceae|g__Slackia|s__Slackia_isoflavoniconvertens	0	0	0	0	0	0	0	0	0	0	0	0	0	0	0	0	0	0	0	0	0.00232	0	0	0	0.00858	0	0	0	0	0	0	0	0	0	0	0.00223	0	0	0	0	0	0	0.01452	0	0.01029	0	0	0	0
k__Bacteria|p__Firmicutes|c__Clostridia|o__Clostridiales|f__Ruminococcaceae|g__Faecalibacterium|s__Faecalibacterium_prausnitzii	0	0	0	0	0	0	0	0	0	0	0.02504	0	0	0	0.00634	0.00548	0.00841	0	0	0.0238	0	0	0	0	0	0	0	0	0	0	0	0	0	0	0	0	0.00723	0	0	0	0	0	0	0.0684	0.03286	0	0	0.01624	0
k__Bacteria|p__Actinobacteria|c__Actinobacteria|o__Actinomycetales|f__Actinomycetaceae|g__Actinomyces|s__Actinomyces_coleocanis	0	0	0	0	0	0	0	0	0	0	0	0	0	0	0	0	0.01369	0	0	0	0	0	0	0	0	0	0	0	0	0	0	0	0	0	0	0	0	0.27445	0	0	0	0	0	0	0	0	0	0	0
k__Bacteria|p__Fusobacteria|c__Fusobacteriia|o__Fusobacteriales|f__Fusobacteriaceae|g__Fusobacterium|s__Fusobacterium_mortiferum	0.04524	0	0	0	0	0	0	0	0	0	0	0	0	0	0.04632	0	0	0	0	0	0	0	0	0	0	0	0	0	0	0	0	0	0	0	0	0	0	0	0	0	0	0	0.02267	0	0	0	0	0	0
k__Bacteria|p__Actinobacteria|c__Coriobacteriia|o__Coriobacteriales|f__Coriobacteriaceae|g__Collinsella|s__Collinsella_stercoris	1.65444	0.45795	0.27366	2.52654	0.49178	0.5515	0.25157	0.571	0.8706	1.02595	0.59072	1.15861	0.57715	0.38837	1.02443	0.4679	1.75974	0.54776	0.44032	1.08345	2.58045	0.40757	0.57555	0.50903	0.92877	0.08528	0.43969	0.5828	0.35551	0.51813	1.56212	0.19556	0.7176	0.19937	1.68055	1.7599	0.25032	2.51305	1.1704	0.133	0.32985	0.1797	0.564	0.35683	1.33607	0.23414	0.0443	0.90122	0.28479
k__Bacteria|p__Actinobacteria|c__Coriobacteriia|o__Coriobacteriales|f__Coriobacteriaceae|g__Enorma|s__[Collinsella]_massiliensis	0.00321	0	0	0.02765	0	0.0051	0	0.00942	0.00555	0	0	0.00613	0	0	0.0174	0	0.03092	0.00618	0.00669	0.00859	0.01994	0	0	0.0161	0.02477	0	0	0	0	0.00413	0.00694	0	0.00691	0	0.0079	0.01173	0	0.03983	0.01591	0	0.00624	0	0.00894	0	0.00602	0	0	0.01587	0.00823
k__Bacteria|p__Actinobacteria|c__Coriobacteriia|o__Eggerthellales|f__Eggerthellaceae|g__Enterorhabdus|s__Enterorhabdus_caecimuris	0	0.01268	0.00149	0	0.03506	0	0.00786	0.00659	0	0	0.01647	0	0	0.07435	0	0.01515	0	0.00892	0	0	0	0	0.014	0.00366	0	0	0.00891	0	0	0	0.00617	0	0.0015	0	0	0	0.01081	0	0	0.0157	0	0.00374	0	0	0	0.01408	0.00133	0.01097	0.01778
k__Bacteria|p__Firmicutes|c__Clostridia|o__Clostridiales|f__Symbiobacteriaceae|g__Symbiobacterium|s__Symbiobacterium_thermophilum	0	0	0	0	0	0	0	0	0	0	0	0	0	0	0	0	0	0	0	0	0	0	0	0	0	0	0	0	0	0	0	0	0	0	0	0	0	0	0	0	0	0	0	0	0	0	0	0	0
k__Bacteria|p__Proteobacteria|c__Gammaproteobacteria|o__Enterobacterales|f__Enterobacteriaceae|g__Escherichia|s__Escherichia_coli	0	0	0.61983	0	0	0	0.34189	0.03262	0.0064	0.47446	0.44902	0	0	0	0.7456	0.88637	0.28236	0	0.40981	0.1527	0.11628	0	1.14237	0	0.01704	1.52103	0.10444	0	0	1.03286	0.24006	0	0	0	0	0	0.03529	0	0	0	0.73828	0.05804	21.9105	0.22899	3.03553	0	0.79687	0	0.46349
k__Bacteria|p__Actinobacteria|c__Actinobacteria|o__Micrococcales|f__Microbacteriaceae|g__Microbacterium|s__Microbacterium_foliorum	0	0	0	0	0	0	0	0	0	0	0	0	0	0	0	0	0	0	0	0	0	0	0	0	0	0	0	0	0	0	0	0	0	0	0	0	0	0	0	0	0	0	0	0	0	0	0	0	0
k__Bacteria|p__Firmicutes|c__Clostridia|o__Clostridiales|f__Peptostreptococcaceae|g__Intestinibacter|s__Intestinibacter_bartlettii	0	0	0	0	0	0	0	0	0	0	0	0	0	0	0	0	0	0	0	0	0	0	0	0	0	0	0	0	0	0	0	0	0	0	0	0	0	0	0	0	0	0	0	0	0	0	0	0	0
k__Bacteria|p__Actinobacteria|c__Coriobacteriia|o__Coriobacteriales|f__Coriobacteriaceae|g__Collinsella|s__Collinsella_aerofaciens	0.02209	0	0	0	0	0.08162	0	0	0.13345	0	0	0	0	0.02889	0.02171	0	0.0186	0	0.01963	0.64707	0.01918	0	0	2.41444	0.06778	0	0	0	0	0.06481	0	0	0.01266	1.08751	0.01531	0.02509	0.32698	0.01604	0	0	0.07057	0	0.04067	0	0	0	0	0	0
k__Bacteria|p__Actinobacteria|c__Coriobacteriia|o__Eggerthellales|f__Eggerthellaceae|g__Asaccharobacter|s__Asaccharobacter_celatus	0	1.11817	0.73468	0	2.84375	0.94146	2.10756	1.57925	0.32943	0.04237	2.8411	0.37335	0	4.46678	0.18392	1.41952	0	1.1767	0.56254	0.32257	0	0.29543	1.60257	0.32934	0	0.00813	0.66577	0.56853	0.7583	0.17699	1.92292	0.19324	0.4641	0.55345	0	0.06168	1.08479	0.01562	0	1.17046	0.09729	1.11839	0	0.06739	0.00463	1.9376	1.04068	1.68005	2.03348
k__Bacteria|p__Actinobacteria|c__Actinobacteria|o__Frankiales|f__Cryptosporangiaceae|g__Cryptosporangium|s__Cryptosporangium_arvum	0	0	0	0	0	0	0	0	0	0	0	0	0	0	0	0	0	0	0	0	0	0	0	0	0	0	0	0	0	0	0	0	0	0	0	0	0	0	0	0	0	0	0	0	0	0	0	0	0
k__Bacteria|p__Firmicutes|c__Clostridia|o__Clostridiales|f__Lachnospiraceae|g__Fusicatenibacter|s__Fusicatenibacter_saccharivorans	0	0	0	0	0	0	0	0	0	0	0	0	0	0	0	0	0	0.05265	0.05628	0	0	0	0	0.33049	0	0	0	0	0	0	0	0	0	0	0	0	0.20967	0	0	0.01047	0.00527	0	0	0	0	0	0	0	0
k__Bacteria|p__Firmicutes|c__Erysipelotrichia|o__Erysipelotrichales|f__Erysipelotrichaceae|g__Dubosiella|s__Dubosiella_newyorkensis	0	0.70431	0.25644	0	0.47001	0.16356	0.9126	0.4563	0.00738	0	0.51238	0.03869	0	0.72394	0.4639	0.07929	0	0.19002	0.17256	0	0	0.00475	1.06206	0	0	1.46029	0.39151	0	0.03225	0.17784	0.11808	0.30912	0.05995	0.21395	0	0.00596	0.4434	0	0	1.20709	0	0.34794	0	0	0	0.10766	0.31519	0.35735	0.91321
k__Bacteria|p__Actinobacteria|c__Actinobacteria|o__Actinomycetales|f__Actinomycetaceae|g__Actinomyces|s__Actinomyces_hordeovulneris	0	0	0	0	0	0	0	0	0	0	0	0	0	0	0	0	0	0	0	0	0	0	0	0	0	0	0	0	0	0	0	0	0	0	0	0	0	0.05377	0	0	0	0	0	0	0	0	0	0	0
k__Bacteria|p__Firmicutes|c__Erysipelotrichia|o__Erysipelotrichales|f__Erysipelotrichaceae|g__Ileibacterium|s__Ileibacterium_valens	1.12236	0.32282	0.34003	0	1.09386	3.30512	0	0.18683	0.78219	1.07154	1.7769	3.00332	14.1377	0.70633	1.69956	2.47293	0.01204	0.85757	0.46576	2.14237	0	0.14082	0.54327	0	0	0.03001	0.37341	1.15445	0.10247	0.80915	0	0.18977	1.96956	0.16977	0	1.75887	0.46571	0	0	0.05481	0.40538	0.93418	0	0.21124	0.11076	0	0.06474	1.21058	0.34468
k__Bacteria|p__Actinobacteria|c__Coriobacteriia|o__Coriobacteriales|f__Coriobacteriaceae|g__Collinsella|s__Collinsella_intestinalis	48.0192	15.2362	9.83413	60.6679	18.0902	24.2645	17.5541	32.0279	49.0022	36.7296	26.3478	46.9639	57.3378	15.3204	37.5981	16.3084	71.9776	30.6011	19.4866	27.2644	68.1265	15.3863	20.7718	17.4764	52.7618	7.79458	22.6143	49.8537	17.717	23.4523	68.0919	12.1284	28.1639	6.80615	50.9182	40.6446	6.96308	47.3836	29.4708	4.74041	8.09709	12.5811	41.1693	11.0416	41.9668	8.60107	1.75419	34.931	10.8775
k__Bacteria|p__Firmicutes|c__Erysipelotrichia|o__Erysipelotrichales|f__Erysipelotrichaceae|g__Holdemanella|s__Holdemanella_biformis	0.01069	0	0	0.05658	0	0.00306	0	0	0.02263	0.05432	0	0.0188	0	0	0.16518	0	0.00983	0.07364	0.02405	0.0177	0.09605	0.05478	0	0	0.0709	0	0	0.03844	0	0.01725	0	0.05419	0.05531	0.00432	0.07899	0.0522	0.00834	0	0.01586	0	0.04697	0.0025	0.02154	0.03259	0.04144	0	0	0.07926	0
k__Bacteria|p__Firmicutes|c__Erysipelotrichia|o__Erysipelotrichales|f__Erysipelotrichaceae|g__Turicibacter|s__Turicibacter_sanguinis	0.4284	0	0	0	0.05065	2.2567	0	0	0	0.43191	0.25404	0	0	0	1.7282	0	0	1.57087	0.44171	0.3965	0.5008	0.99173	0	0	0.03286	0	0.08561	0.05985	0.41655	0.13738	1.83888	0.1809	0.17232	0	0.50914	0	0.00595	5.18232	0	0.0917	0.38019	0.10812	0	0.31295	1.34932	0.08613	0.42241	0.88993	0.09322
k__Bacteria|p__Actinobacteria|c__Coriobacteriia|o__Eggerthellales|f__Eggerthellaceae|g__Adlercreutzia|s__Adlercreutzia_equolifaciens	0	0.94373	0.5731	0	2.62951	0.90258	1.86113	1.40362	0.23325	0.03766	2.80916	0.32537	0	3.69357	0.13691	1.18491	0	0.96218	0.50238	0.25704	0	0.25891	1.39113	0.2796	0	0.00264	0.57584	0.53921	0.65952	0.12532	1.83008	0.18624	0.36306	0.53661	0	0.05437	1.03137	0.01154	0	1.13412	0.09007	0.83399	0	0.07712	0.00573	1.84913	0.93805	1.49257	1.87701
k__Bacteria|p__Actinobacteria|c__Actinobacteria|o__Micrococcales|f__Microbacteriaceae|g__Microbacterium|s__Microbacterium_sp_Root553	0	0	0	0	0	0	0	0	0	0	0	0	0	0	0	0	0	0	0	0	0	0	0	0	0	0	0	0	0	0	0	0	0	0	0	0	0	0	0	0	0	0	0	0	0	0	0	0	0
k__Bacteria|p__Firmicutes|c__Clostridia|o__Clostridiales|f__Peptostreptococcaceae|g__Terrisporobacter|s__Terrisporobacter_othiniensis	0	0	0	0	0	0	0	0	0	0	0	0	0	0	0	0	0	0	0	0	0	0	0	0	0	0	0	0	0	0	0	0	0	0	0	0	0	0	0	0	0	0	0	0	0	0	0	0	0
k__Bacteria|p__Firmicutes|c__Firmicutes_unclassified|o__Firmicutes_unclassified|f__Firmicutes_unclassified|g__Firmicutes_unclassified	3.27126	1.23283	0.53006	10.4015	2.61607	1.9949	0.31977	0.80371	1.38017	5.00131	0.48158	3.60849	1.70626	0.36815	5.75389	0.9973	1.32755	0.85056	0.38787	2.14458	4.63069	1.4335	0.65583	0	1.71638	0.46052	1.08372	0.44761	0.25186	1.35765	0.0244	0.26002	0.48328	0.36527	2.82581	1.6586	0.72399	0.76181	3.04858	0.30572	0.91004	0.5579	2.03076	0.37228	1.31121	0.86373	0.13702	1.43667	0.09939
k__Bacteria|p__Actinobacteria|c__Actinobacteria|o__Micrococcales|f__Microbacteriaceae|g__Curtobacterium|s__Curtobacterium_sp_MR_MD2014	0	0	0	0	0	0	0	0	0	0	0	0	0	0	0	0	0	0	0	0	0	0	0	0	0	0	0	0	0	0	0	0	0	0	0	0	0	0	0	0	0	0	0	0	0	0	0	0	0
k__Bacteria|p__Proteobacteria|c__Epsilonproteobacteria|o__Campylobacterales|f__Helicobacteraceae|g__Helicobacter|s__Helicobacter_bilis	0.04568	0	0	0	0	0	0	0	0	0	0	0	0	0	0	0	0	0	0	0	0	0	0	0	0	0	0	0.02751	0	0	0	0	0	0	0	0.00191	0	0	0	0	0	0	0	0.10304	0	0	0	0.05847	0
k__Bacteria|p__Actinobacteria|c__Actinobacteria|o__Propionibacteriales|f__Propionibacteriaceae|g__Cutibacterium|s__Cutibacterium_acnes	0	0	0	0	0	0	0	0	0	0	0	0	0	0	0	0	0	0	0	0	0	0	0	0	0	0	0	0	0	0	0	0	0	0	0	0	0	0.06648	0	0	0	0	0	0	0	0	0	0	0
k__Bacteria|p__Firmicutes|c__Erysipelotrichia|o__Erysipelotrichales|f__Erysipelotrichaceae|g__Faecalibaculum|s__Faecalibaculum_rodentium	0.13057	18.992	7.00833	0	9.29769	10.333	18.9093	6.92846	2.3049	1.45001	12.8776	5.08648	0.08797	10.3631	2.47235	6.41327	0.00476	3.61407	5.1229	2.08511	0	1.85683	13.2706	1.97115	0	4.60047	3.41281	0.20267	2.65434	2.32872	2.01781	1.13493	1.87118	4.39897	0	1.18163	3.17274	6.18295	0	20.627	0.2557	7.54675	0	0.03387	0.01942	6.22912	1.74571	6.36639	14.3301
k__Bacteria|p__Actinobacteria|c__Actinobacteria|o__Bifidobacteriales|f__Bifidobacteriaceae|g__Bifidobacterium|s__Bifidobacterium_criceti	0	1.49076	1.47777	0	0.06557	0.1698	0.52784	0.36686	0.21672	0.11985	0.75761	0	0	3.1589	0.00857	1.79876	0	0.35255	1.6593	0	0	0.10765	1.10148	3.44691	0	0	0.9321	0	0.86025	0.0764	0.08679	0.72902	0.90001	1.8665	0	0.64161	1.13454	0	0	0.97502	0.10311	0.17216	0	0	0	0.6872	0.86245	1.42247	3.30325
k__Bacteria|p__Proteobacteria|c__Epsilonproteobacteria|o__Campylobacterales|f__Helicobacteraceae|g__Helicobacter|s__Helicobacter_cinaedi	0	0	0	0	0	0	0	0	0	0	0	0	0	0	0	0	0	0	0	0	0	0	0	0	0	0	0	0.07757	0	0.00412	0	0	0	0	0	0	0	0	0	0	0.01525	0	0	0.04525	0	0	0	0	0
k__Bacteria|p__Actinobacteria|c__Actinobacteria|o__Corynebacteriales|f__Corynebacteriaceae|g__Corynebacterium|s__Corynebacterium_mustelae	0	0	0	0	0	0	0	0	0	0	0	0	0	0	0	0	0	0	0	0	0	0	0	0	0	0	0	0	0	0	0	0	0	0	0	0	0	0	0	0	0	0	0	0	0	0	0	0	0
k__Bacteria|p__Actinobacteria|c__Actinobacteria|o__Bifidobacteriales|f__Bifidobacteriaceae|g__Bifidobacterium|s__Bifidobacterium_animalis	0	5.53246	6.66694	0	2.88844	1.6512	7.32219	4.28525	3.5678	0.36437	1.78872	0.45774	0.0162	6.60657	0.46159	4.35971	0	3.37456	3.87686	1.015	0	3.36764	3.93112	6.92582	0	2.64041	3.53738	0.31858	5.03272	1.4295	0.81402	3.79562	3.04288	4.42234	0	1.66074	6.25276	0.80389	0	3.45251	0.37445	1.80902	0	0.05565	0	9.39346	4.76422	2.65741	6.63409
k__Bacteria|p__Actinobacteria|c__Actinobacteria|o__Bifidobacteriales|f__Bifidobacteriaceae|g__Bifidobacterium|s__Bifidobacterium_pullorum	0	0.02316	0.03702	0	0	0	0	0.15048	0.10215	0	0.03217	0	0	0	0	0.01625	0	0.01261	0.06578	0.05763	0	0	0.0144	0.33927	0.97798	0	0.09378	0	0	0.04341	0.04097	0.05565	0.0104	0	0	0.02197	0.1696	0	0	0	0.06815	0.01552	1.31173	0.02443	0.0023	0	0	0.00577	0.08607
k__Bacteria|p__Actinobacteria|c__Actinobacteria|o__Micromonosporales|f__Micromonosporaceae|g__Micromonospora|s__Micromonospora_carbonacea	0	0	0	0	0	0	0	0	0	0	0	0	0	0	0	0	0	0	0	0	0	0	0	0	0	0	0	0	0	0	0	0	0	0	0	0	0	0	0	0	0	0	0	0	0	0	0	0	0
k__Bacteria|p__Firmicutes|c__Erysipelotrichia|o__Erysipelotrichales|f__Erysipelotrichaceae|g__Catenibacterium|s__Catenibacterium_mitsuokai	0	0.01207	0.01488	0	0.30685	0	0	0	0	0.00259	0	0.44631	0	0	0.03685	0	0	0.06873	0	0.31391	0	0.3128	0	0	0.1787	0	0	0	0	0.06634	0	0.00971	0.09232	0	0.56255	0.72038	0.01121	0	0	0	0.06346	0	0.00269	0.11871	0.03225	0	0	0.69175	0
k__Bacteria|p__Actinobacteria|c__Actinobacteria|o__Bifidobacteriales|f__Bifidobacteriaceae|g__Bifidobacterium|s__Bifidobacterium_saeculare	0	0	0.00342	0	0	0	0	0.01503	0.00381	0	0	0	0	0	0	0.00268	0	0	0.01514	0	0	0	0	0.05142	0	0	0.02567	0	0	0.02985	0	0.00168	0.00122	0	0	0	0.03361	0	0	0	0.00234	0	0	0.00346	0	0	0	0	0.01054
k__Bacteria|p__Actinobacteria|c__Actinobacteria|o__Micromonosporales|f__Micromonosporaceae|g__Micromonospora|s__Micromonospora_chokoriensis	0	0	0	0	0	0	0	0	0	0	0	0	0	0	0	0	0	0	0	0	0	0	0	0	0	0	0	0	0	0	0	0	0	0	0	0	0	0	0	0	0	0	0	0	0	0	0	0	0
k__Bacteria|p__Actinobacteria|c__Actinobacteria|o__Micromonosporales|f__Micromonosporaceae|g__Micromonospora|s__Micromonospora_rifamycinica	0	0	0	0	0	0	0	0	0	0	0	0	0	0	0	0	0	0	0	0	0	0	0	0	0	0	0	0	0	0	0	0	0	0	0	0	0	0	0	0	0	0	0	0	0	0	0	0	0
k__Bacteria|p__Actinobacteria|c__Actinobacteria|o__Corynebacteriales|f__Mycobacteriaceae|g__Mycolicibacterium|s__Mycolicibacterium_neoaurum	0	0	0	0	0	0	0	0	0	0	0	0	0	0	0	0	0	0	0	0	0	0	0	0	0	0	0	0	0	0	0	0	0	0	0	0	0	0	0	0	0	0	0	0	0	0	0	0	0
k__Bacteria|p__Actinobacteria|c__Actinobacteria|o__Bifidobacteriales|f__Bifidobacteriaceae|g__Bifidobacterium|s__Bifidobacterium_gallinarum	0	0	0	0	0	0	0	0	0.02018	0	0	0	0	0	0	0	0	0	0.01392	0	0	0	0	0.03963	0.12952	0	0	0	0	0.00215	0	0.01294	0	0	0	0	0.01096	0	0	0	0.0134	0	0.18403	0.00271	0	0	0	0	0.00263
k__Bacteria|p__Firmicutes|c__Clostridia|o__Clostridiales|f__Clostridiaceae|g__Candidatus_Arthromitus|s__Candidatus_Arthromitus_sp_SFB_turkey	0	0	0	0	0	0	0	0	0	0	0	0	0	0	0	0	0	0	0	0	0	0	0	0	0	0	0	0	0	0	0	0	0	0	0	0	0	0.93526	0	0	0	0	0	0	0	0	0	0	0
k__Bacteria|p__Actinobacteria|c__Actinobacteria|o__Bifidobacteriales|f__Bifidobacteriaceae|g__Bifidobacterium|s__Bifidobacterium_pseudolongum	0.21563	40.6878	44.1196	0.12085	7.24477	32.3469	41.4128	29.4333	12.032	13.5157	20.7295	7.35514	0.47151	42.214	1.11301	30.3759	0.03867	16.7026	36.23	25.5673	0.00612	51.8878	32.4458	65.8062	0.04701	73.9243	42.72	8.76642	56.3302	4.56881	6.26747	38.574	26.8783	61.6124	0.01376	12.1911	28.752	22.5433	0.00976	32.1953	4.31819	40.9876	0.05673	1.12429	0.28991	49.3872	76.4562	11.7706	46.9021
k__Bacteria|p__Firmicutes|c__Erysipelotrichia|o__Erysipelotrichales|f__Erysipelotrichaceae|g__Erysipelatoclostridium|s__Clostridium_spiroforme	0	0	0	0	0	0	0	0	0	0	0	0	0	0	0	0	0	0	0	0	0	0	0	0	0	0	0	0	0	0	0	0	0	0	0	0	0	0	0	0	0	0	0	0	0	0	0	0.00354	0
k__Bacteria|p__Proteobacteria|c__Betaproteobacteria|o__Burkholderiales|f__Sutterellaceae|g__Parasutterella|s__Parasutterella_excrementihominis	0	0	0	0	0	0	0	0	0	0	0	0	0	0.01278	0.01127	0.00705	0	0	0	0	0	0	0	0	0	0	0	0.16319	0	0	0	0	0	0	0	0.01863	0.0705	0	0	0.12374	0.01613	0.03096	0	0	0	0	0	0	0.00747
k__Bacteria|p__Actinobacteria|c__Actinobacteria|o__Propionibacteriales|f__Propionibacteriaceae|g__Cutibacterium|s__Propionibacterium_humerusii	0	0	0	0	0	0	0	0	0	0	0	0	0	0	0	0	0	0	0	0	0	0	0	0	0	0	0	0	0	0	0	0	0	0	0	0	0	0	0	0	0	0	0	0	0	0	0	0	0
k__Bacteria|p__Firmicutes|c__Clostridia|o__Clostridiales|f__Peptostreptococcaceae|g__Peptostreptococcaceae_unclassified|s__Clostridium_hiranonis	3.08677	0.13301	0.32972	8.31791	0.93292	0.85854	0.14837	2.11526	0.78044	1.64826	1.54515	4.67218	2.43231	0.30329	2.53845	0.75024	0.53261	0.79396	1.55447	0.91846	1.66096	0.39154	0.22697	0	0.7027	0.13104	1.03949	0.5417	0.09219	0.55119	0.30041	0.53627	0.2536	0.10979	2.27274	2.18642	0.41849	0.3679	2.35438	0.49765	0.4567	1.46369	0.96663	0.77951	2.7019	0.07568	0.44895	2.36158	0.42132
k__Bacteria|p__Proteobacteria|c__Alphaproteobacteria|o__Rhizobiales|f__Methylobacteriaceae|g__Methylobacterium|s__Methylobacterium_radiotolerans	0	0	0	0	0	0	0	0	0	0	0	0	0	0	0	0	0	0	0	0	0	0	0	0	0	0	0	0	0	0	0	0	0	0	0	0	0	0	0	0	0	0	0	0	0	0	0	0	0
k__Bacteria|p__Proteobacteria|c__Gammaproteobacteria|o__Aeromonadales|f__Succinivibrionaceae|g__Anaerobiospirillum|s__Anaerobiospirillum_thomasii	0.04618	0	0	0	0	0	0	0	0	0	0	0.79102	0	0	0.09161	0	0.0566	0	0	0	0	0	0.19808	0	0	0	0	0.11411	0	0	0	0	0	0	0	0	0	0	0	0	0.0171	0	0	0	0	0	0	0	0
k__Bacteria|p__Actinobacteria|c__Actinobacteria|o__Propionibacteriales|f__Propionibacteriaceae|g__Propionibacterium|s__Propionibacterium_freudenreichii	0	0	0	0	0	0	0	0	0	0	0	0	0	0	0	0	0	0	0	0	0	0	0	0	0	0	0	0	0	0	0	0	0	0	0	0	0	0	0	0	0	0	0	0	0	0	0	0	0
k__Bacteria|p__Proteobacteria|c__Proteobacteria_unclassified|o__Proteobacteria_unclassified|f__Proteobacteria_unclassified|g__Proteobacteria_unclassified	0.17012	0.04108	0.271	0	0.02103	0	0	0	0	0	0.47719	0	0	0.9116	0.62161	0.3575	0	0.26253	0	0	0	0.25275	0.20613	0	0	0.12307	0.07372	4.68156	0.04728	0	0.404	0	0.11176	0.03539	0	0.58437	2.27333	0	0	3.21831	0.53096	1.12948	0	0.07667	0	0.7567	0	0.20167	0.49292
k__Archaea|p__Thaumarchaeota|c__Nitrososphaeria|o__Nitrososphaerales|f__Nitrososphaeraceae|g__Candidatus_Nitrosocosmicus|s__Candidatus_Nitrosocosmicus_oleophilus	0	0	0	0	0	0	0	0	0	0	0	0	0	0	0	0	0	0	0	0	0	0	0	0	0	0	0	0	0	0	0	0	0	0	0	0	0	0	0	0	0	0	0	0	0	0	0	0	0
k__Bacteria|p__Firmicutes|c__Firmicutes_unclassified|o__Firmicutes_unclassified|f__Firmicutes_unclassified|g__Firmicutes_unclassified|s__Firmicutes_bacterium_CAG_424	1.04473	0.66708	0.34961	2.08497	1.00351	0.41264	0.09783	0.31951	0.85395	3.34851	0.35259	1.12738	0.99881	0.12228	1.44575	0.42245	0.36259	0.38244	0.04856	0.50053	1.32839	0.82093	0.35471	0	0.79273	0	0.30836	0.22888	0.03575	0.22944	0	0.08476	0.20799	0.12413	1.60087	0.27909	0.31216	0.76181	1.33358	0.19884	0.22048	0.41194	0.99273	0.21578	0.35484	0.43338	0.10396	0.77243	0.00428
k__Bacteria|p__Firmicutes|c__Firmicutes_unclassified|o__Firmicutes_unclassified|f__Firmicutes_unclassified|g__Firmicutes_unclassified|s__Firmicutes_bacterium_CAG_646	2.22652	0.56575	0.18045	8.31657	1.61256	1.58226	0.22194	0.4842	0.52622	1.6528	0.12899	2.48111	0.70745	0.24588	4.30813	0.57486	0.96497	0.46811	0.33932	1.64405	3.3023	0.61257	0.30112	0	0.92365	0.46052	0.77536	0.21872	0.21611	1.12821	0.0244	0.17526	0.27529	0.24115	1.22493	1.37951	0.41184	0	1.71501	0.10687	0.68956	0.14597	1.03802	0.1565	0.95637	0.43035	0.03307	0.66424	0.0951
k__Bacteria|p__Proteobacteria|c__Proteobacteria_unclassified|o__Proteobacteria_unclassified|f__Proteobacteria_unclassified|g__Proteobacteria_unclassified|s__Proteobacteria_bacterium_CAG_139	0.17012	0.04108	0.271	0	0.02103	0	0	0	0	0	0.47719	0	0	0.9116	0.62161	0.3575	0	0.26253	0	0	0	0.25275	0.20613	0	0	0.12307	0.07372	4.68156	0.04728	0	0.404	0	0.11176	0.03539	0	0.58437	2.27333	0	0	3.21831	0.53096	1.12948	0	0.07667	0	0.7567	0	0.20167	0.49292
[truncated: 177 more columns]

## Sheet: Sample metadata
Metagenome sample ID	Metabolome sample ID	ANIMAL_ID	Food	Gender	Age (yrs)	Fecal Color	Fecal Odor	Fecal Score	F_Calcium (ppm)	F_Copper (ppm)	F_Iron (ppm)	F_Magnesium (ppm)	F_Manganese (ppm)	F_Phosphorus (ppm)	F_Potassium (ppm)	F_Sodium (ppm)	F_Zinc (ppm)	F_Ammonium (mmol/g)	F_pH	F_Ash (%)	F_Moisture (%)	BW (Kg)	MBW	Intake (g)	Intake (Kcal)	Protein in food (%)	Fat in food (%)	Crude Fiber in food (%)	Ash in food (%)	Soluble Fiber in food (%)	Insoluble Fiber in food (%)	Total dietary fiber in food (%)	NFE in food (%)	Starch in food (%)	Intakes (g) MBW	Intakes (Kcal) MBW	Protein inakes (G) by MBW	Fat inakes (G) by MBW	Crude fiber intakes (G) by MBW	Total dietary fiber intakes (G) by MBW	NFE intakes (G) by MBW	Soluble fiber intakes (G) by MBW	Insoluble fiber intakes (G) by MBW	Ash intakes (G) by MBW	Starch intakes (G) by MBW	Acetic acid (ug/g)	Propionic acid (ug/g)	Butyric acid (ug/g)	Valeric acid (ug/g)
F-50155351-005S	F-50155351-002S	Subject 10	HSLF_Con	s/f	11.6	Normal	Normal	5	45684.7	70.72	2149.55	3056.84	245.77	22980.1	1967.43	1428.91	1734.1	0.0516218	6.58	12.761	56.229	7.1	4.34954	138	490.982	17.4254	13.2537	5.9914	5.0406	0.3539	5.6762	6.0301	50.2889	43.9	31.7275	112.881	5.52864	4.20506	1.90092	1.9132	15.9554	0.112283	1.80091	1.59925	13.9284	2355.27	1475.94	987.82	22.665
F-50155352-005S	F-50155352-002S	Subject 16	HSLF_Con	s/f	7.8	Abnormally Dark	Normal	5	55549.4	86.38	1647.41	4904.34	259.24	28920.7	2462.35	1561.15	1697.34	0.0551289	6.67	7.122	66.846	9.3	5.32552	152.143	541.3	17.4254	13.2537	5.9914	5.0406	0.3539	5.6762	6.0301	50.2889	43.9	28.5686	101.643	4.9782	3.7864	1.71166	1.72272	14.3668	0.101104	1.62161	1.44003	12.5416	4446.75	2709.61	1800.31	331.389
F-50155353-005S	F-50155353-002S	Subject 11	HSLF_Con	n/m	11.6	Normal	Moderately Unpleasant	4	39793.9	76.77	1873.68	3409.83	152.71	21127.6	2802.76	2016.11	1531.7	0.0394767	6.16	4.993	68.226	10	5.62341	167.714	596.701	17.4254	13.2537	5.9914	5.0406	0.3539	5.6762	6.0301	50.2889	43.9	29.8243	106.11	5.197	3.95282	1.78689	1.79843	14.9983	0.105548	1.69289	1.50332	13.0929	4416.46	2748.12	1306.7	135.815
F-50155354-005S	F-50155354-002S	Subject 18	HSLF_Con	s/f	13.2	Normal	Moderately Unpleasant	3	45525.8	86.94	1629.82	2404.39	189.17	24782.3	2407.29	5733.29	2041.05	0.0696925	6.57	5.285	72.813	10	5.62341	154.429	549.433	17.4254	13.2537	5.9914	5.0406	0.3539	5.6762	6.0301	50.2889	43.9	27.4617	97.7045	4.78531	3.63969	1.64534	1.65597	13.8102	0.097187	1.55878	1.38424	12.0557	3966.42	2583.31	1054.63	16.198
F-50155355-005S	F-50155355-002S	Subject 14	HSLF_Con	s/f	6.5	Abnormally Dark	Normal	4	51263.7	94.79	2550.52	5056.33	300.54	27308.9	3158.49	3238.5	1684.32	0.0521162	6.84	8.714	69.805	9	5.19615	161.143	573.321	17.4254	13.2537	5.9914	5.0406	0.3539	5.6762	6.0301	50.2889	43.9	31.012	110.336	5.40396	4.11023	1.85805	1.87005	15.5956	0.109751	1.7603	1.56319	13.6142	4417.33	2135.88	1105.17	38.301
F-50155356-005S	F-50155356-002S	Subject 13	HSLF_Con	s/f	10	Normal	Moderately Unpleasant	5	47460.5	83.93	2115.75	2865.42	222.26	24743.5	1892.99	1753.11	1613.94	0.0404143	6.58	8.705	60.436	9.8	5.53885	132.857	472.685	17.4254	13.2537	5.9914	5.0406	0.3539	5.6762	6.0301	50.2889	43.9	23.9864	85.3399	4.17973	3.17909	1.43712	1.4464	12.0625	0.0848879	1.36152	1.20906	10.53	2500.72	1913.53	1179.62	103.899
F-50155357-005S	F-50155357-002S	Subject 3	HSLF_Con	n/m	4.9	Normal	Normal	4	45450.6	76.21	1733.93	3057.76	166.59	24213.3	3149.57	4200.78	1520.3	0.0507892	6.56	6.079	71.396	10.1	5.66554	145.286	516.904	17.4254	13.2537	5.9914	5.0406	0.3539	5.6762	6.0301	50.2889	43.9	25.6438	91.2365	4.46853	3.39875	1.53642	1.54635	12.896	0.0907533	1.45559	1.2926	11.2576	4264.78	2267.35	2232.3	132.634
F-50155358-005S	F-50155358-002S	Subject 12	HSLF_Con	n/m	8.3	Normal	Normal	4	44523.1	72.18	2536.03	2816.87	209.84	22282.2	2913.08	2580.76	1882.56	0.0585414	7.03	5.809	69.774	9	5.19615	185.143	658.709	17.4254	13.2537	5.9914	5.0406	0.3539	5.6762	6.0301	50.2889	43.9	35.6308	126.769	6.2088	4.72239	2.13478	2.14857	17.9183	0.126097	2.02247	1.796	15.6419	4206.85	2632.59	999.886	32.942
F-50155359-005S	F-50155359-002S	Subject 9	HSLF_Con	n/m	9	Abnormally Dark	Significantly Unpleasant	4	45558.8	78.61	2069.49	2558.5	185.62	26432.2	2268.76	1983.91	1886.2	0.0823963	6.5	6.432	65.96	12.6	6.68772	387.286	1377.9	17.4254	13.2537	5.9914	5.0406	0.3539	5.6762	6.0301	50.2889	43.9	57.91	206.035	10.091	7.67522	3.46962	3.49203	29.1223	0.204943	3.28709	2.91901	25.4225	4367.67	2672.44	1624.32	45.849
F-50155360-005S	F-50155360-002S	Subject 1	HSLF_Con	s/f	12.2	Abnormally Dark	Normal	4	56313.2	86.37	2305.05	3215.64	248.48	29708.3	2018.91	1241.29	1985.03	0.0591778	6.73	8.209	64.712	10.2	5.70756	160.143	569.763	17.4254	13.2537	5.9914	5.0406	0.3539	5.6762	6.0301	50.2889	43.9	28.058	99.8261	4.88923	3.71873	1.68107	1.69193	14.1101	0.0992974	1.59263	1.41429	12.3175	3551.23	1940.28	1086.27	33.466
F-50155361-005S	F-50155361-002S	Subject 15	HSLF_Con	s/f	5.1	Abnormally Dark	Normal	5	54097.6	89.22	1464.21	3395.26	290.6	24217.9	1974.78	2024.99	1374.35	0.0493561	6.88	8.973	62.159	7.8	4.66736	170.286	605.85	17.4254	13.2537	5.9914	5.0406	0.3539	5.6762	6.0301	50.2889	43.9	36.4844	129.806	6.35755	4.83553	2.18593	2.20005	18.3476	0.129118	2.07093	1.83903	16.0167	3184.96	1968.3	1235.27	174.709
F-50155362-005S	F-50155362-002S	Subject 2	HSLF_Con	n/m	8.1	Abnormally Dark	Significantly Unpleasant	4	52458.7	91.72	1556.15	3070.85	225.58	28619	2018.28	1568.99	2316.87	0.0399312	6.83	7.762	61.727	8.9	5.15279	147	523.003	17.4254	13.2537	5.9914	5.0406	0.3539	5.6762	6.0301	50.2889	43.9	28.5282	101.499	4.97116	3.78105	1.70924	1.72028	14.3465	0.100961	1.61932	1.43799	12.5239	2293.18	1493.58	757.492	23.42
F-50155363-005S	F-50155363-002S	Subject 5	HSLF_Con	n/m	13.6	Abnormally Dark	Moderately Unpleasant	3	37017.9	90.78	1887.23	1955.64	160.64	20545.5	2609.03	3820.11	1805.94	0.0501993	6.9	5.882	66.274	10.5	5.833	213.714	760.362	17.4254	13.2537	5.9914	5.0406	0.3539	5.6762	6.0301	50.2889	43.9	36.6388	130.355	6.38446	4.856	2.19518	2.20936	18.4253	0.129665	2.07969	1.84682	16.0844	2480.23	1199.62	633.918	13.158
F-50155364-005S	F-50155364-002S	Subject 4	HSLF_Con	s/f	9.2	Abnormally Dark	Moderately Unpleasant	4	48887.8	91.4	1947.52	3303.98	194.26	26948.9	3119.29	2453.92	1578	0.0681735	6.55	10.151	66.826	11.6	6.28555	203.286	723.259	17.4254	13.2537	5.9914	5.0406	0.3539	5.6762	6.0301	50.2889	43.9	32.3417	115.067	5.63568	4.28648	1.93772	1.95024	16.2643	0.114457	1.83578	1.63022	14.198	6538.26	2688.8	2491.93	318.069
F-50155365-005S	F-50155365-002S	Subject 17	HSLF_Con	s/f	8.3	Abnormally Dark	Normal	4	42500.9	56.84	2908.89	2934.27	189.32	19725.8	1975.14	3271.52	1809.77	0.0657363	7.14	6.151	67.109	6.5	4.07085	111	394.921	17.4254	13.2537	5.9914	5.0406	0.3539	5.6762	6.0301	50.2889	43.9	27.267	97.0118	4.75139	3.61389	1.63368	1.64423	13.7123	0.0964981	1.54773	1.37442	11.9702	4317.78	1865.51	550.318	30.024
F-50155366-005S	F-50155366-002S	Subject 8	HSLF_Con	s/f	16.2	Abnormally Dark	Moderately Unpleasant	4	48823.5	79.42	2322.84	3158.06	200.87	28801.4	3252.89	1160.43	1934.54	0.072338	6.24	7.249	64.235	7.6	4.57731	155.714	554.007	17.4254	13.2537	5.9914	5.0406	0.3539	5.6762	6.0301	50.2889	43.9	34.0187	121.033	5.9279	4.50874	2.0382	2.05136	17.1077	0.120392	1.93097	1.71475	14.9342	4024.78	2483.11	1649.66	379.606
F-50155367-005S	F-50155367-002S	Subject 7	HSLF_Con	s/f	5.1	Abnormally Dark	Moderately Unpleasant	4	48980.6	100.25	2010.73	2400.36	206.95	26772.9	1276.48	1803.41	2081.25	0.0492929	6.78	9.067	56.981	7.9	4.71216	135.714	482.85	17.4254	13.2537	5.9914	5.0406	0.3539	5.6762	6.0301	50.2889	43.9	28.8008	102.469	5.01866	3.81718	1.72557	1.73672	14.4836	0.101926	1.63479	1.45174	12.6436	2065.11	1231.38	754.638	23.852
F-50155368-005S	F-50155368-002S	Subject 6	HSLF_Con	s/f	9.2	Abnormally Dark	Moderately Unpleasant	5	43632.2	82.89	1796.57	3149.92	183.14	24666	1909.98	1903.23	1709.72	0.0582689	6.16	6.224	66.875	10.3	5.74947	231.143	822.37	17.4254	13.2537	5.9914	5.0406	0.3539	5.6762	6.0301	50.2889	43.9	40.2025	143.034	7.00544	5.32831	2.40869	2.42425	20.2174	0.142276	2.28197	2.02644	17.6489	4263.21	2612.01	1687.62	196.099
F-50155422-005S	F-50155422-002S	Subject 11	MSMF_FR	n/m	11.6	Normal	Moderately Unpleasant	5	39517.9	69.14	2185.87	2675.05	168.48	18614.1	2950.01	1435.02	1184.56	0.0407544	6.01	6.476	65.455	10	5.62341	170.714	598.379	18.4027	14.5261	7.0479	5.5566	1.4611	9.8721	11.3332	46.4666	33.8	30.3578	106.408	5.58665	4.4098	2.13959	3.44051	14.1062	0.443557	2.99695	1.68686	10.2609	5905.05	3152.73	1529.1	325.587
F-50155423-005S	F-50155423-002S	Subject 13	MSMF_FR	s/f	10	Abnormally Dark	Normal	5	51940.8	73.21	1980.26	3052.25	183.87	26513.4	1731.04	1623.42	1212.73	0.0297933	6	6.1	66.754	9.8	5.53885	135.571	475.198	18.4027	14.5261	7.0479	5.5566	1.4611	9.8721	11.3332	46.4666	33.8	24.4765	85.7936	4.50433	3.55548	1.72508	2.77397	11.3734	0.357626	2.41634	1.36006	8.27304	4879.11	3216.36	1598.17	707.368
F-50155424-005S	F-50155424-002S	Subject 18	MSMF_FR	s/f	13.2	Abnormally Dark	Normal	5	43499.4	67.68	1827.3	2520.53	186	20784.8	1857.06	1530.01	1408.87	0.0420109	6.05	5.109	67.041	10	5.62341	152.429	534.285	18.4027	14.5261	7.0479	5.5566	1.4611	9.8721	11.3332	46.4666	33.8	27.1061	95.0107	4.98825	3.93745	1.91041	3.07198	12.5953	0.396047	2.67594	1.50618	9.16185	4292.06	2809.16	1652.83	38.711
F-50155425-005S	F-50155425-002S	Subject 10	MSMF_FR	s/f	11.6	Abnormally Dark	Normal	5	41644.6	60.65	2526.36	3189.4	250.6	16094.1	2753.53	1527.85	1118.37	0.0405049	6.24	10.058	64.202	7.1	4.34954	136.143	477.201	18.4027	14.5261	7.0479	5.5566	1.4611	9.8721	11.3332	46.4666	33.8	31.3005	109.713	5.76013	4.54674	2.20603	3.54735	14.5443	0.457331	3.09002	1.73924	10.5796	5319.28	2286.4	2247.29	66.514
F-50155426-005S	F-50155426-002S	Subject 16	MSMF_FR	s/f	7.8	Abnormally Dark	Normal	5	49385.5	70.45	1918.33	2774.24	178.72	25694.3	2699.14	1777.31	1160.61	0.0551814	5.91	5.438	68.727	9.3	5.32552	151	529.277	18.4027	14.5261	7.0479	5.5566	1.4611	9.8721	11.3332	46.4666	33.8	28.354	99.385	5.21791	4.11873	1.99836	3.21342	13.1752	0.414281	2.79914	1.57552	9.58366	5422.67	3866.99	3756.25	344.293
F-50155427-005S	F-50155427-002S	Subject 14	MSMF_FR	s/f	6.5	Abnormally Dark	Normal	5	41893.8	60.42	2171.26	2466.9	175.6	21016	1747.63	1107.3	1435.65	0.033964	5.82	5.413	65.526	9	5.19615	162.571	569.837	18.4027	14.5261	7.0479	5.5566	1.4611	9.8721	11.3332	46.4666	33.8	31.2869	109.665	5.75763	4.54476	2.20507	3.54581	14.538	0.457133	3.08867	1.73849	10.575	4992.96	2617.89	2170.21	1108.02
F-50155428-005S	F-50155428-002S	Subject 9	MSMF_FR	n/m	9.1	Abnormally Dark	Normal	5	42793.8	114.61	2096.62	2337.63	181.5	21926.2	2118.41	1441.85	1260.14	0.0449135	6.08	5.257	65.068	12.6	6.68772	163.143	571.84	18.4027	14.5261	7.0479	5.5566	1.4611	9.8721	11.3332	46.4666	33.8	24.3944	85.506	4.48923	3.54356	1.71929	2.76467	11.3352	0.356427	2.40824	1.3555	8.24531	4217.47	2574.39	1703.5	67.189
F-50155429-005S	F-50155429-002S	Subject 2	MSMF_FR	n/m	8.2	Abnormally Dark	Normal	5	45434.2	67.11	2971.28	4042.36	269.65	20588.1	3559.21	2112.24	1003.42	0.0296697	6.03	11.074	66.176	8.9	5.15279	147.714	517.76	18.4027	14.5261	7.0479	5.5566	1.4611	9.8721	11.3332	46.4666	33.8	28.6669	100.482	5.27547	4.16418	2.02041	3.24887	13.3205	0.418851	2.83002	1.5929	9.6894	4073.68	2231.56	1408.55	30.549
F-50155430-005S	F-50155430-002S	Subject 12	MSMF_FR	n/m	8.3	Normal	Normal	5	38228	90.03	2129.76	2752.5	182.04	17632.3	3400.62	4001.02	1450.24	0.0492167	6.41	4.108	72.616	9	5.19615	185.143	648.953	18.4027	14.5261	7.0479	5.5566	1.4611	9.8721	11.3332	46.4666	33.8	35.6308	124.891	6.55702	5.17576	2.51122	4.03811	16.5564	0.520601	3.5175	1.97986	12.0432	4373.52	2202.63	1763.91	63.781
F-50155431-005S	F-50155431-002S	Subject 15	MSMF_FR	s/f	5.1	Normal	Normal	5	33451.5	77.82	1476.27	2240.99	169.6	14597.5	1466	2859.3	908.11	0.0401871	5.99	4.514	63.124	7.8	4.66736	162.286	568.835	18.4027	14.5261	7.0479	5.5566	1.4611	9.8721	11.3332	46.4666	33.8	34.7704	121.875	6.39869	5.05078	2.45058	3.9406	16.1566	0.50803	3.43257	1.93205	11.7524	5077.28	2901.88	1343.31	70.282
F-50155432-005S	F-50155432-002S	Subject 3	MSMF_FR	n/m	4.9	Normal	Normal	5	34077.3	65.17	1517.77	2290.83	130.17	17300	3166.46	4249.22	990.4	0.0408194	6.03	3.928	73.832	10.1	5.66554	147.571	517.26	18.4027	14.5261	7.0479	5.5566	1.4611	9.8721	11.3332	46.4666	33.8	26.0472	91.2993	4.79339	3.78364	1.83578	2.95198	12.1033	0.380576	2.57141	1.44734	8.80396	5178.22	2389.04	2842.87	169.582
F-50155433-005S	F-50155433-002S	Subject 1	MSMF_FR	s/f	12.2	Normal	Normal	5	41670.2	84.77	1954.24	2545.52	171.45	19790.1	2588.71	1477.08	1175.4	0.0601301	5.95	4.516	69.195	10.2	5.70756	150.714	528.276	18.4027	14.5261	7.0479	5.5566	1.4611	9.8721	11.3332	46.4666	33.8	26.4061	92.5573	4.85944	3.83578	1.86108	2.99266	12.27	0.38582	2.60684	1.46728	8.92526	6191.99	4162.39	2198.79	510.31
F-50155434-005S	F-50155434-002S	Subject 7	MSMF_FR	s/f	5.1	Normal	Moderately Unpleasant	5	3992.02	62.12	714.51	495.31	16.25	1703.18	1888.38	10728.3	146.29	0.0260394	6.11	2.34	75.345	7.9	4.71216	64.1429	224.83	18.4027	14.5261	7.0479	5.5566	1.4611	9.8721	11.3332	46.4666	33.8	13.6122	47.7127	2.50501	1.97732	0.959373	1.5427	6.32512	0.198888	1.34381	0.756375	4.60092	3980.35	1534.09	368.33	24.267
F-50155435-005S	F-50155435-002S	Subject 17	MSMF_FR	s/f	8.3	Normal	Moderately Unpleasant	5	41830.1	62.66	2092.87	2805.5	188.11	20021.9	1892.21	1026.07	1293.1	0.035834	5.92	5.58	66.937	6.5	4.07085	113.286	397.083	18.4027	14.5261	7.0479	5.5566	1.4611	9.8721	11.3332	46.4666	33.8	27.8285	97.5431	5.1212	4.0424	1.96133	3.15386	12.931	0.406603	2.74726	1.54632	9.40604	4465.21	3973.94	1796.19	74.737
F-50155436-005S	F-50155436-002S	Subject 6	MSMF_FR	s/f	9.3	Abnormally Dark	Moderately Unpleasant	5	35657.9	57.17	6181.38	3021.24	312.72	15029.4	3153.67	1978.24	1045.51	0.0368528	6.2	12.469	61.969	10.3	5.74947	207.857	728.57	18.4027	14.5261	7.0479	5.5566	1.4611	9.8721	11.3332	46.4666	33.8	36.1524	126.719	6.65302	5.25153	2.54798	4.09722	16.7988	0.528223	3.569	2.00884	12.2195	4166.57	2191.22	1550.6	207.217
F-50155437-005S	F-50155437-002S	Subject 4	MSMF_FR	s/f	9.3	Abnormally Dark	Normal	4	37178.3	73.56	2057.73	2758.82	172.79	19138.9	3194.82	3274.78	1290.07	0.0532163	6.16	6.386	71.043	11.6	6.28555	229	802.679	18.4027	14.5261	7.0479	5.5566	1.4611	9.8721	11.3332	46.4666	33.8	36.4328	127.702	6.70461	5.29226	2.56774	4.129	16.9291	0.532319	3.59668	2.02442	12.3143	5583.09	2579.6	2973.98	655.393
F-50155438-005S	F-50155438-002S	Subject 5	MSMF_FR	n/m	13.6	Abnormally Dark	Moderately Unpleasant	5	40325.6	60.43	2085.34	2016.25	174.17	20217.3	1367.44	1702.7	1450.7	0.0309798	5.98	5.386	64.174	10.5	5.833	215.143	754.107	18.4027	14.5261	7.0479	5.5566	1.4611	9.8721	11.3332	46.4666	33.8	36.8837	129.283	6.7876	5.35777	2.59953	4.18011	17.1386	0.538908	3.6412	2.04948	12.4667	5380.41	3240.84	1577.97	47.412
F-50155439-005S	F-50155439-002S	Subject 8	MSMF_FR	s/f	16.2	Abnormally Dark	Moderately Unpleasant	5	33786.9	62.78	2271.44	2179.19	151.86	18145.6	3319.16	1944.54	1243.05	0.0503813	5.81	5.033	67.2	7.6	4.57731	158.143	554.314	18.4027	14.5261	7.0479	5.5566	1.4611	9.8721	11.3332	46.4666	33.8	34.5493	121.1	6.35801	5.01867	2.435	3.91554	16.0539	0.5048	3.41074	1.91977	11.6777	4818.7	3770.42	1644.01	817.967
F-50155499-004S	F-50155499-002S	Subject 14	LSHF_FR	s/f	6.5	Abnormally Dark	Normal	5	32449.9	69.61	1683.99	3365.3	141.81	17616.3	3277.45	3610.15	1257.91	0.0305524	5.69	3.514	73.144	9	5.19615	163.571	570.285	20.0743	15.0809	8.0601	5.8709	2.0844	11.1997	13.2841	42.9138	30.9	31.4793	109.751	6.31926	4.74737	2.53727	4.18175	13.509	0.656155	3.52559	1.84812	9.72711	5741.94	3711.07	1535.37	109.175
F-50155500-004S	F-50155500-002S	Subject 10	LSHF_FR	s/f	11.6	Normal	Moderately Unpleasant	3										0.0398051	7.12	1.27	86.648	7.1	4.34954	128.286	447.263	20.0743	15.0809	8.0601	5.8709	2.0844	11.1997	13.2841	42.9138	30.9	29.4941	102.83	5.92073	4.44797	2.37725	3.91802	12.657	0.614774	3.30325	1.73157	9.11366	2871.57	985.905	1288.17	4.498
F-50155501-004S	F-50155501-002S	Subject 18	LSHF_FR	s/f	13.2	Abnormally Dark	Normal	5	35299.6	65.83	1861.38	3824.23	152.83	17798	2304.97	2449.3	1198.57	0.0284765	5.99	4.175	68.647	10	5.62341	155.429	541.896	20.0743	15.0809	8.0601	5.8709	2.0844	11.1997	13.2841	42.9138	30.9	27.6395	96.3642	5.54844	4.16829	2.22777	3.67166	11.8612	0.576119	3.09555	1.62269	8.54062	5203.59	3021.3	900.054	18.102
F-50155502-004S	F-50155502-002S	Subject 16	LSHF_FR	s/f	7.8	Normal	Normal	4	49980.7	65.34	1787.51	4126.3	227.16	23520.7	2728.63	2861.15	1208.69	0.0314892	6.2	5.463	68.714	9.3	5.32552	150.429	524.463	20.0743	15.0809	8.0601	5.8709	2.0844	11.1997	13.2841	42.9138	30.9	28.2467	98.4811	5.67033	4.25986	2.27671	3.75232	12.1217	0.588775	3.16355	1.65834	8.72824	5755.97	3674.05	1860.4	142.789
F-50155503-004S	F-50155503-002S	Subject 13	LSHF_FR	s/f	10	Abnormally Dark	Normal	5	40452.7	44.42	1716	4253.39	159.29	20685.6	1966.16	2103.82	1127.79	0.0153565	5.8	4.728	68.289	9.8	5.53885	106.714	372.055	20.0743	15.0809	8.0601	5.8709	2.0844	11.1997	13.2841	42.9138	30.9	19.2665	67.1719	3.86762	2.90556	1.5529	2.55938	8.26799	0.401591	2.15779	1.13112	5.95335	5827	3515.45	801.959	116.775
F-50155504-004S	F-50155504-002S	Subject 11	LSHF_FR	n/m	11.6	Normal	Normal	4	35688.9	53.99	2717.16	3835.73	162.08	15130.2	3518.66	4901.36	1080.26	0.0258599	6.31	5.167	72.613	10	5.62341	170	592.698	20.0743	15.0809	8.0601	5.8709	2.0844	11.1997	13.2841	42.9138	30.9	30.2308	105.398	6.06861	4.55907	2.43663	4.01588	12.9732	0.63013	3.38575	1.77482	9.3413	4964	2484.34	881.291	26.738
F-50155505-005S	F-50155505-003S	Subject 9	LSHF_FR	n/m	9.1	Abnormally Dark	Normal	5	34765.8	68.03	1561.72	3863.18	143.92	17772.4	2653.94	3128.94	1064.83	0.0530808	6.11	3.765	71.564	12.6	6.68772	203.857	710.74	20.0743	15.0809	8.0601	5.8709	2.0844	11.1997	13.2841	42.9138	30.9	30.4823	106.275	6.11911	4.59701	2.45691	4.0493	13.0811	0.635373	3.41393	1.78959	9.41904	6019.83	3373.51	2029.1	33.134
F-50155506-005S	F-50155506-003S	Subject 1	LSHF_FR	s/f	12.3	Normal	Normal	5	40846.4	56.65	2102.81	4203.92	175.46	20810.8	2599.69	2458.68	1256.61	0.0274976	5.79	4.859	69.412	10.2	5.70756	157.143	547.872	20.0743	15.0809	8.0601	5.8709	2.0844	11.1997	13.2841	42.9138	30.9	27.5324	95.9907	5.52694	4.15214	2.21914	3.65744	11.8152	0.573886	3.08355	1.6164	8.50752	6132.88	3178.91	1327.47	33.315
F-50155507-005S	F-50155507-003S	Subject 12	LSHF_FR	n/m	8.3	Normal	Normal	5	32509.5	62.19	1880.11	3257.43	148.71	16723.1	3553.79	4044.94	1169.22	0.0308106	6.02	3.563	72.733	9	5.19615	184.857	644.497	20.0743	15.0809	8.0601	5.8709	2.0844	11.1997	13.2841	42.9138	30.9	35.5758	124.034	7.14159	5.36515	2.86744	4.72592	15.2669	0.741541	3.98438	2.08862	10.9929	5598.15	2692.78	922.817	17.129
F-50155508-005S	F-50155508-003S	Subject 3	LSHF_FR	n/m	4.9	Normal	Normal	5	30664.2	67.94	1205.94	2749.46	116.51	15508.9	3225.53	5476.56	824.92	0.0294455	5.87	3.149	73.921	10.1	5.66554	146	509.023	20.0743	15.0809	8.0601	5.8709	2.0844	11.1997	13.2841	42.9138	30.9	25.7698	89.8455	5.17312	3.88632	2.07708	3.42329	11.0588	0.537147	2.88615	1.51292	7.96288	4930.47	2033.58	2155.3	118.636
F-50155509-005S	F-50155509-003S	Subject 2	LSHF_FR	n/m	8.2	Abnormally Dark	Normal	5	31681	43.58	7214.32	4736.63	291.91	13569.4	4835.16	1581.78	752.82	0.0277987	6.24	16.747	61.445	8.9	5.15279	142.429	496.572	20.0743	15.0809	8.0601	5.8709	2.0844	11.1997	13.2841	42.9138	30.9	27.6411	96.3694	5.54875	4.16852	2.2279	3.67187	11.8618	0.57615	3.09572	1.62278	8.54109	5021.6	1569.41	1554.65	18.459
F-50155510-005S	F-50155510-003S	Subject 15	LSHF_FR	s/f	5.1	Normal	Normal	5	50403.2	93.22	1803.87	4142.27	182.21	21107.9	2175.86	2203.21	1042.65	0.0353027	6.21	5.869	66.495	7.8	4.66736	161.857	564.309	20.0743	15.0809	8.0601	5.8709	2.0844	11.1997	13.2841	42.9138	30.9	34.6785	120.905	6.96148	5.22984	2.79513	4.60673	14.8819	0.72284	3.88389	2.03594	10.7157	4891.03	2947.69	1691.59	232.796
F-50155511-004S	F-50155511-002S	Subject 17	LSHF_FR	s/f	8.3	Abnormally Dark	Normal	5	38866.4	56.47	1894.3	4396.01	171.03	18905.2	2877.83	2775.46	1061.25	0.0686151	5.99	5.309	64.309	6.5	4.07085	112.429	391.978	20.0743	15.0809	8.0601	5.8709	2.0844	11.1997	13.2841	42.9138	30.9	27.618	96.2889	5.54411	4.16504	2.22604	3.6688	11.8519	0.575669	3.09313	1.62142	8.53395	8591.44	3199.12	1670.52	56.895
F-50155512-004S	F-50155512-002S	Subject 4	LSHF_FR	s/f	9.3	Normal	Normal	5	65315.2	50.6	6189.07	13226.5	420.76	13441.1	4213.74	2483.99	821.35	0.0831897	6.74	11.135	66.653	11.6	6.28555	215.571	751.581	20.0743	15.0809	8.0601	5.8709	2.0844	11.1997	13.2841	42.9138	30.9	34.2963	119.573	6.88475	5.1722	2.76432	4.55596	14.7179	0.714873	3.84109	2.0135	10.5976	4529.53	2263.15	1591.8	212.306
F-50155513-004S	F-50155513-002S	Subject 8	LSHF_FR	s/f	16.2	Normal	Normal	5	33795	50.72	1785.58	3576.23	144.29	18125.4	3433.6	1841.12	1146.56	0.0386829	5.72	4.244	68.644	7.6	4.57731	155.429	541.896	20.0743	15.0809	8.0601	5.8709	2.0844	11.1997	13.2841	42.9138	30.9	33.9563	118.387	6.81649	5.12092	2.73691	4.51079	14.5719	0.707786	3.80301	1.99354	10.4925	6495.18	3736.31	2297.3	163.185
F-50155514-004S	F-50155514-002S	Subject 5	LSHF_FR	n/m	13.6	Normal	Normal	5	35736.3	54.5	1734.75	3698	149.55	18593.6	1982.52	3443.6	1290.56	0.0263052	5.72	3.975	70.341	10.5	5.833	177.571	619.096	20.0743	15.0809	8.0601	5.8709	2.0844	11.1997	13.2841	42.9138	30.9	30.4426	106.137	6.11113	4.59101	2.4537	4.04402	13.0641	0.634545	3.40947	1.78725	9.40675	5939.25	3240.29	1221.16	23.28
F-50155515-004S	F-50155515-002S	Subject 7	LSHF_FR	s/f	5.2	Abnormally Dark	Normal	5	48644.5	60.33	1593.33	4788.33	202.71	23087.8	2596.05	3743.86	1245.37	0.0450156	6.08	7.662	57.598	7.9	4.71216	71.5714	249.531	20.0743	15.0809	8.0601	5.8709	2.0844	11.1997	13.2841	42.9138	30.9	15.1887	52.9547	3.04902	2.29059	1.22422	2.01768	6.51803	0.316592	1.70108	0.891711	4.69329	10034	3800.27	1552.47	141.699
F-50155516-004S	F-50155516-002S	Subject 6	LSHF_FR	s/f	9.3	Normal	Normal	5	27692.8	86.44	1978.28	2402.71	150.69	11213.7	3652.94	9319.24	1032.71	0.0256822	7.05	3.166	77.881	10.3	5.74947	112.429	391.978	20.0743	15.0809	8.0601	5.8709	2.0844	11.1997	13.2841	42.9138	30.9	19.5546	68.1763	3.92545	2.94901	1.57612	2.59765	8.39162	0.407596	2.19006	1.14803	6.04237	3362.62	1399.3	881.66	74.867
F-50155517-005S	F-50155517-003S	Subject 11	HSLF_BR	n/m	11.6	Normal	Normal	5	48226.6	72.58	3074.82	3298.65	223.3	23726.7	2481.78	1469.49	1438.14	0.0313072	6.01	7.065	66.862	10	5.62341	167	591.596	17.9383	12.8854	4.2737	4.9199	0.3195	6.0838	6.4033	51.9826	42.1	29.6973	105.202	5.32718	3.82661	1.26917	1.90161	15.4374	0.0948828	1.80672	1.46108	12.5025	4650.71	3040.02	1225.72	323.813
F-50155518-005S	F-50155518-003S	Subject 13	HSLF_BR	s/f	10.1	Abnormally Dark	Normal	5	45475.9	59.01	2233.17	3303.18	229.87	22112	1883.43	1418.75	1281.13	0.0355175	6.01	7.703	66.187	9.8	5.53885	112.857	399.796	17.9383	12.8854	4.2737	4.9199	0.3195	6.0838	6.4033	51.9826	42.1	20.3756	72.1803	3.65503	2.62547	0.87079	1.30471	10.5917	0.0650999	1.23961	1.00246	8.57811	4840.1	2498.76	2319.7	352.692
F-50155519-005S	F-50155519-003S	Subject 14	HSLF_BR	s/f	6.6	Normal	Normal	5	47066.6	86.32	2456.73	3313.07	211.03	24920	2249.64	2107.56	1666.88	0.0371581	5.97	5.095	70.566	9	5.19615	150.857	534.41	17.9383	12.8854	4.2737	4.9199	0.3195	6.0838	6.4033	51.9826	42.1	29.0325	102.847	5.20793	3.74095	1.24076	1.85904	15.0918	0.0927587	1.76628	1.42837	12.2227	5483.96	3176.08	1519.91	595.909
F-50155520-005S	F-50155520-003S	Subject 10	HSLF_BR	s/f	11.6	Normal	Moderately Unpleasant	4	45641.8	65.51	3528.91	3796.36	228.89	20038.3	2193.38	1740.19	1291.84	0.0287035	6.15	12.737	61.003	7.1	4.34954	118.857	421.051	17.9383	12.8854	4.2737	4.9199	0.3195	6.0838	6.4033	51.9826	42.1	27.3263	96.8034	4.90188	3.52111	1.16785	1.74979	14.2049	0.0873077	1.66248	1.34443	11.5044	4615.13	2986.07	1096.16	40.848
F-50155521-005S	F-50155521-003S	Subject 16	HSLF_BR	s/f	7.8	Normal	Normal	5	48572.4	71.32	1989.2	2942.48	196.88	25134.5	2723.54	1580.46	1407.76	0.0279743	5.8	5.784	67.581	9.3	5.32552	151	534.916	17.9383	12.8854	4.2737	4.9199	0.3195	6.0838	6.4033	51.9826	42.1	28.354	100.444	5.08623	3.65353	1.21177	1.81559	14.7392	0.0905911	1.725	1.39499	11.937	3656.11	2514.5	3856.44	995.153
F-50155522-005S	F-50155522-003S	Subject 18	HSLF_BR	s/f	13.2	Abnormally Dark	Normal	5	41663.4	95.5	2177.19	2664.44	175.36	20081.1	2270.17	1498.69	1349.45	0.0376506	5.85	5.13	66.242	10	5.62341	135.571	480.261	17.9383	12.8854	4.2737	4.9199	0.3195	6.0838	6.4033	51.9826	42.1	24.1084	85.4038	4.32463	3.10646	1.03032	1.54373	12.5322	0.0770263	1.46671	1.18611	10.1496	4306.08	3950.3	1634.3	90.639
F-50155523-005S	F-50155523-003S	Subject 12	HSLF_BR	n/m	8.4	Normal	Normal	5	43014.4	96.17	1765.65	3246.64	189.35	19992.8	3710.26	2474.69	1569.52	0.0409655	6.29	4.676	70.906	9	5.19615	183.857	651.313	17.9383	12.8854	4.2737	4.9199	0.3195	6.0838	6.4033	51.9826	42.1	35.3833	125.345	6.34717	4.55928	1.51218	2.2657	18.3932	0.11305	2.15265	1.74082	14.8964	3572.53	2212.67	3584.53	229.87
F-50155524-005S	F-50155524-003S	Subject 1	HSLF_BR	s/f	12.3	Normal	Normal	5	51173.7	73.08	2080.1	3335.9	234.67	26033	2365.77	1971.68	1294.5	0.0245639	5.83	5.9	69.867	10.2	5.70756	154.714	548.074	17.9383	12.8854	4.2737	4.9199	0.3195	6.0838	6.4033	51.9826	42.1	27.1069	96.0261	4.86252	3.49284	1.15847	1.73574	14.0909	0.0866066	1.64913	1.33363	11.412	4000.11	2293.31	1764.64	655.888
F-50155525-005S	F-50155525-003S	Subject 15	HSLF_BR	s/f	5.2	Normal	Normal	5	42257.9	89.59	2116.4	2742.32	190.34	22295.5	2049.41	1098.05	1324.25	0.0359339	5.86	5.648	64.661	7.8	4.66736	161.857	573.378	17.9383	12.8854	4.2737	4.9199	0.3195	6.0838	6.4033	51.9826	42.1	34.6785	122.849	6.22074	4.46847	1.48206	2.22057	18.0268	0.110798	2.10977	1.70615	14.5997	3225.53	2110.59	3543.7	276.526
F-50155526-005S	F-50155526-003S	Subject 2	HSLF_BR	n/m	8.2	Normal	Normal	5	41170.9	62.09	4596.89	3587.13	246.96	19583	3297.41	1164.97	1018.21	0.0306435	6.38	13.185	59.185	8.9	5.15279	137.571	487.346	17.9383	12.8854	4.2737	4.9199	0.3195	6.0838	6.4033	51.9826	42.1	26.6984	94.579	4.78924	3.4402	1.14101	1.70958	13.8785	0.0853015	1.62428	1.31354	11.24	3592.19	2422	2210.04	114.993
F-50155527-005S	F-50155527-003S	Subject 9	HSLF_BR	n/m	9.1	Normal	Normal	5	45765.6	69.36	2279.68	2923.42	204.55	23866.7	2087.63	2380.6	1496.41	0.0252506	5.8	4.98	70.203	12.6	6.68772	294.571	1043.52	17.9383	12.8854	4.2737	4.9199	0.3195	6.0838	6.4033	51.9826	42.1	44.0466	156.035	7.90122	5.67558	1.88242	2.82044	22.8966	0.140729	2.67971	2.16705	18.5436	4376.19	3409.55	1320.14	701.698
F-50155528-005S	F-50155528-003S	Subject 3	HSLF_BR	n/m	4.9	Normal	Normal	4	53169.3	79.9	1479.65	4149.88	185.43	26906.1	3906.13	5193.31	1372.61	0.0375613	6.2	3.789	76.245	10.1	5.66554	144	510.119	17.9383	12.8854	4.2737	4.9199	0.3195	6.0838	6.4033	51.9826	42.1	25.4168	90.039	4.55935	3.27506	1.08624	1.62752	13.2123	0.0812068	1.54631	1.25048	10.7005	4469.95	2743.72	2148.03	132.919
F-50155529-005S	F-50155529-003S	Subject 7	HSLF_BR	s/f	5.2	Abnormally Dark	Moderately Unpleasant	5	35147.6	74.21	3332.42	3035.03	217.81	14716.3	3406.33	2848.31	1011.44	0.0278137	6.06	8.102	66.782	7.9	4.71216	94.1429	333.5	17.9383	12.8854	4.2737	4.9199	0.3195	6.0838	6.4033	51.9826	42.1	19.9787	70.7744	3.58384	2.57433	0.853829	1.2793	10.3854	0.0638319	1.21546	0.982932	8.41103	5399.85	2562.17	3198.36	210.763
F-50155530-005S	F-50155530-003S	Subject 8	HSLF_BR	s/f	16.2	Normal	Normal	4	43149.8	81.69	2176.55	2657.9	191.82	24202.2	2759.53	1389.71	1485.48	0.0516784	5.79	4.596	69.182	7.6	4.57731	132.429	469.127	17.9383	12.8854	4.2737	4.9199	0.3195	6.0838	6.4033	51.9826	42.1	28.9315	102.49	5.18983	3.72794	1.23645	1.85257	15.0394	0.0924363	1.76014	1.4234	12.1802	4332.08	3784.32	1956.61	1048.68
F-50155531-005S	F-50155531-003S	Subject 4	HSLF_BR	s/f	9.3	Normal	Significantly Unpleasant	3	39748.9	75.22	3104.19	3098.34	191.82	18830.8	4403.52	4246.74	1359.29	0.0460558	6.28	6.205	73.001	11.6	6.28555	221.714	785.421	17.9383	12.8854	4.2737	4.9199	0.3195	6.0838	6.4033	51.9826	42.1	35.2736	124.957	6.32749	4.54515	1.50749	2.25868	18.3362	0.112699	2.14598	1.73543	14.8502	5102.72	2916.74	2581.97	434.14
F-50155532-005S	F-50155532-003S	Subject 17	HSLF_BR	s/f	8.3	Normal	Moderately Unpleasant	5	38738.1	60.75	2205.92	3280.49	185.37	19304.2	2678.28	2581.02	1377.94	0.0299935	5.87	5.435	68.488	6.5	4.07085	109.857	389.168	17.9383	12.8854	4.2737	4.9199	0.3195	6.0838	6.4033	51.9826	42.1	26.9863	95.5988	4.84088	3.47729	1.15331	1.72801	14.0282	0.0862212	1.64179	1.3277	11.3612	6025.05	4145.71	2169.49	140.201
F-50155533-005S	F-50155533-003S	Subject 6	HSLF_BR	s/f	9.3	Normal	Normal	5	24166.3	102.94	1369.95	1465.83	110.27	11579.9	4369.18	7452.45	1288.08	0.0342793	6.33	2.783	75.336	10.3	5.74947	189.714	672.062	17.9383	12.8854	4.2737	4.9199	0.3195	6.0838	6.4033	51.9826	42.1	32.9968	116.891	5.91907	4.25177	1.41019	2.11289	17.1526	0.105425	2.00746	1.62341	13.8917	3847.57	1664.95	2615.21	337.426
F-50155534-005S	F-50155534-003S	Subject 5	HSLF_BR	n/m	13.7	Normal	Normal	5	45523.4	85.73	1816.39	3531.28	195.86	23761	1600.42	1898.78	1454.05	0.041091	6.19	5.423	68.213	10.5	5.833	130.714	463.054	17.9383	12.8854	4.2737	4.9199	0.3195	6.0838	6.4033	51.9826	42.1	22.4094	79.3853	4.01987	2.88755	0.957712	1.43494	11.649	0.0715982	1.36335	1.10252	9.43438	3915.94	3293.8	1723.3	689.72
F-50155850-004S	F-50155850-002S	Subject 16	HSLF_IFOS	s/f	7.8	Normal	Normal	4	69482.6	84.8	2005.15	4793.85	251.55	26614.6	4360.72	3566.02	1550.73	0.0483379	6.67	8.152	70.807	9.3	5.32552	157.143	551.246	17.387	13.2241	5.5747	5.0902	0.382	5.7538	6.1358	50.7241	42.5	29.5075	103.51	5.13047	3.9021	1.64495	1.81052	14.9674	0.112719	1.6978	1.50199	12.5407	4493.61	2311.47	2283.09	288.275
F-50155851-004S	F-50155851-002S	Subject 13	HSLF_IFOS	s/f	10.1	Abnormally Dark	Normal	5	47898.7	76.44	2254.7	2332.79	177.17	26653.6	2524.5	1588.83	1620.22	0.0511095	6.26	6.76	63.059	9.8	5.53885	131.857	462.546	17.387	13.2241	5.5747	5.0902	0.382	5.7538	6.1358	50.7241	42.5	23.8059	83.5094	4.13913	3.14811	1.32711	1.46068	12.0753	0.0909384	1.36974	1.21177	10.1175	3241.92	1985.48	2292.82	343.082
F-50155852-004S	F-50155852-002S	Subject 11	HSLF_IFOS	n/m	11.7	Normal	Normal	5	45837.5	88.51	1761.5	2980.5	178.23	22023.2	3071.11	2334.04	1636.8	0.0634627	6.37	5.858	65.777	10	5.62341	169.571	594.845	17.387	13.2241	5.5747	5.0902	0.382	5.7538	6.1358	50.7241	42.5	30.1545	105.78	5.24297	3.98767	1.68103	1.85022	15.2956	0.11519	1.73503	1.53493	12.8157	3999.93	2775.95	1664.76	144.419
F-50155853-004S	F-50155853-002S	Subject 14	HSLF_IFOS	s/f	6.6	Normal	Normal	4	40768.9	106.97	2667.3	2098.34	152.22	22475.9	2344.78	3741.7	1781.27	0.0665884	6.41	4.631	71.663	9	5.19615	161.571	566.782	17.387	13.2241	5.5747	5.0902	0.382	5.7538	6.1358	50.7241	42.5	31.0944	109.077	5.40639	4.11196	1.73342	1.90789	15.7724	0.118781	1.78911	1.58277	13.2151	4560.19	2711.38	1365.17	249.474
F-50155854-004S	F-50155854-002S	Subject 10	HSLF_IFOS	s/f	11.7	Normal	Normal	4	52429	80.45	2814.22	2571.26	202.07	28621.6	1410.88	1384.02	1667.24	0.0561135	6.35	7.127	64.897	7.1	4.34954	137.714	483.092	17.387	13.2241	5.5747	5.0902	0.382	5.7538	6.1358	50.7241	42.5	31.6618	111.067	5.50503	4.18698	1.76505	1.9427	16.0601	0.120948	1.82176	1.61165	13.4563	3424.26	2560.1	1968.35	131.289
F-50155855-004S	F-50155855-002S	Subject 18	HSLF_IFOS	s/f	13.2	Abnormally Light	Normal	5	52733.9	81.37	3052.82	2388.95	200.51	27856.7	1739.74	1021.48	1718.65	0.0475998	6.68	7.662	62.309	10	5.62341	157.714	553.251	17.387	13.2241	5.5747	5.0902	0.382	5.7538	6.1358	50.7241	42.5	28.046	98.3835	4.87636	3.70883	1.56348	1.72085	14.2261	0.107136	1.61371	1.4276	11.9196	3170.63	2075.53	1008.22	20.85
F-50155856-004S	F-50155856-002S	Subject 3	HSLF_IFOS	n/m	4.9	Normal	Normal	4	67791.4	100.23	1194.55	5638.18	206.03	37061	3490.86	4288.55	1459.6	0.0359184	6.83	6.145	73.983	10.1	5.66554	142	498.126	17.387	13.2241	5.5747	5.0902	0.382	5.7538	6.1358	50.7241	42.5	25.0638	87.9222	4.35785	3.31447	1.39723	1.53787	12.7134	0.0957438	1.44212	1.2758	10.6521	4650.99	2040.25	1678.7	97.502
F-50155857-004S	F-50155857-002S	Subject 12	HSLF_IFOS	n/m	8.4	Abnormally Dark	Normal	4	56223	86.96	1962.45	2497.15	199.62	26999.9	1953.72	1164.32	1806.45	0.0542159	6.38	7.218	66.055	9	5.19615	188.143	659.992	17.387	13.2241	5.5747	5.0902	0.382	5.7538	6.1358	50.7241	42.5	36.2081	127.016	6.2955	4.7882	2.01849	2.22166	18.3662	0.138315	2.08334	1.84307	15.3884	4071.64	2466.94	1204.12	29.435
F-50155858-004S	F-50155858-002S	Subject 1	HSLF_IFOS	s/f	12.3	Normal	Moderately Unpleasant	5	53231.7	83.65	2073.73	2510.57	214.86	27686.9	1652.84	920.89	1628.92	0.0604066	6.52	7.452	63.191	10.2	5.70756	161.714	567.283	17.387	13.2241	5.5747	5.0902	0.382	5.7538	6.1358	50.7241	42.5	28.3334	99.3915	4.92632	3.74683	1.5795	1.73848	14.3718	0.108233	1.63025	1.44223	12.0417	3692.33	2218.07	1693.42	140.236
F-50155859-004S	F-50155859-002S	Subject 9	HSLF_IFOS	n/m	9.1	Normal	Normal	4	45746.2	79.86	1574.15	2075.28	173.6	24486.4	2207.93	1891.59	1704.21	0.0368323	5.77	5.107	70.605	12.6	6.68772	374.857	1314.97	17.387	13.2241	5.5747	5.0902	0.382	5.7538	6.1358	50.7241	42.5	56.0516	196.625	9.74569	7.41232	3.12471	3.43921	28.4317	0.214117	3.2251	2.85314	23.8219	3199.53	1595.26	1266.44	24.808
F-50155860-004S	F-50155860-002S	Subject 2	HSLF_IFOS	n/m	8.2	Normal	Normal	5	51257.7	81.92	2054.79	2686.58	185.47	26745.3	2093.95	1224.1	1726.11	0.054694	6.36	6.992	64.276	8.9	5.15279	146	512.158	17.387	13.2241	5.5747	5.0902	0.382	5.7538	6.1358	50.7241	42.5	28.3342	99.3943	4.92646	3.74694	1.57954	1.73853	14.3722	0.108236	1.63029	1.44227	12.042	3643.37	3081.47	1812.72	100.046
F-50155861-004S	F-50155861-002S	Subject 15	HSLF_IFOS	s/f	5.2	Normal	Normal	5	58807.9	120.43	2300.84	3654.54	250.9	27035.5	1859.54	1554.26	1972.79	0.0441427	6.49	6.973	64.944	7.8	4.66736	163.857	574.8	17.387	13.2241	5.5747	5.0902	0.382	5.7538	6.1358	50.7241	42.5	35.1071	123.153	6.10406	4.64259	1.95711	2.1541	17.8077	0.134109	2.01999	1.78702	14.9205	4768.6	3635.84	1524.22	229.717
F-50155862-004S	F-50155862-002S	Subject 7	HSLF_IFOS	s/f	5.2	Abnormally Dark	Normal	5	48263.1	42.81	2400.71	3551.57	280.33	19407.4	2262.61	1501.96	1218.01	0.0472351	6.77	14.612	57.136	7.9	4.71216	134.714	472.569	17.387	13.2241	5.5747	5.0902	0.382	5.7538	6.1358	50.7241	42.5	28.5886	100.287	4.9707	3.78059	1.59373	1.75414	14.5013	0.109209	1.64493	1.45522	12.1502	3108.5	1416.07	945.253	29.898
F-50155863-004S	F-50155863-002S	Subject 4	HSLF_IFOS	s/f	9.3	Abnormally Dark	Moderately Unpleasant	4										0.0665797	6.69	8.184	67.367	11.6	6.28555	226.714	795.298	17.387	13.2241	5.5747	5.0902	0.382	5.7538	6.1358	50.7241	42.5	36.0691	126.528	6.27134	4.76981	2.01074	2.21313	18.2957	0.137784	2.07534	1.83599	15.3294	3709.86	2270.74	2373.08	582.931
F-50155864-004S	F-50155864-002S	Subject 5	HSLF_IFOS	n/m	13.7	Abnormally Dark	Significantly Unpleasant	4	51902.9	74.33	1731.61	2111.45	199.56	26194.3	1264.85	1601.39	1750.96	0.0598716	6.31	6.711	65.69	10.5	5.833	217.286	762.224	17.387	13.2241	5.5747	5.0902	0.382	5.7538	6.1358	50.7241	42.5	37.2511	130.674	6.47685	4.92612	2.07664	2.28565	18.8953	0.142299	2.14335	1.89616	15.8317	3524.48	2559.22	1571.01	42.642
F-50155865-004S	F-50155865-002S	Subject 8	HSLF_IFOS	s/f	16.3	Abnormally Dark	Moderately Unpleasant	4	55514.5	97.66	2029.6	4006.67	242.48	28768.9	3221.29	1969.17	1423.17	0.0828742	6.16	6.913	62.855	7.6	4.57731	156.429	548.741	17.387	13.2241	5.5747	5.0902	0.382	5.7538	6.1358	50.7241	42.5	34.1748	119.883	5.94197	4.51931	1.90514	2.0969	17.3349	0.130548	1.96635	1.73957	14.5243	3346.83	2826.18	1858.77	608.039
F-50155866-004S	F-50155866-002S	Subject 17	HSLF_IFOS	s/f	8.4	Abnormally Dark	Normal	5	51788.5	65.93	3286.6	3267.23	223.37	26242.8	1299.15	1134.1	1655.42	0.0413637	6.01	8.339	64.702	6.5	4.07085	111.143	389.882	17.387	13.2241	5.5747	5.0902	0.382	5.7538	6.1358	50.7241	42.5	27.3021	95.774	4.74702	3.61046	1.52201	1.6752	13.8488	0.104294	1.57091	1.38973	11.6034	3760.15	2656.92	2993.72	57.425
F-50155867-004S	F-50155867-002S	Subject 6	HSLF_IFOS	s/f	9.3	Abnormally Dark	Moderately Unpleasant	5	51575	102.67	2231.24	3094.24	219.97	28155.4	3636.93	2200.76	1723.61	0.0590676	6.57	6.204	67.679	10.3	5.74947	224.429	787.28	17.387	13.2241	5.5747	5.0902	0.382	5.7538	6.1358	50.7241	42.5	39.0346	136.931	6.78695	5.16198	2.17606	2.39509	19.8	0.149112	2.24598	1.98694	16.5897	4635.62	2252.79	2271.17	479.132
F-50155868-005S	F-50155868-003S	Subject 14	HSLF_PP	s/f	6.6	Normal	Normal	5	53534.2	126.25	2042.65	2165.22	202.96	29548.5	1616.71	2642.79	1734.02	0.0520897	6.56	7.223	60.901	9	5.19615	174.571	613.936	17.7059	13.1097	5.7505	4.4971	0.3859	5.7334	6.1193	50.9369	45.3	33.5963	118.152	5.94853	4.40437	1.93195	2.05586	17.1129	0.129648	1.92621	1.51086	15.2191	6218.51	3388.86	1147.36	21.037
F-50155869-005S	F-50155869-003S	Subject 16	HSLF_PP	s/f	7.9	Normal	Normal	5	61706.6	97.79	2017.9	3444.73	290.97	27942	2833.58	2689.59	1643.21	0.0512479	6.67	7.243	65.349	9.3	5.32552	165.429	581.783	17.7059	13.1097	5.7505	4.4971	0.3859	5.7334	6.1193	50.9369	45.3	31.0634	109.244	5.50005	4.07231	1.7863	1.90086	15.8227	0.119873	1.78099	1.39695	14.0717	4813.69	3097.95	1683.89	159.495
F-50155870-005S	F-50155870-003S	Subject 18	HSLF_PP	s/f	13.2	Normal	Normal	5	42371.6	95.27	2087.93	1886.86	173.01	22918.4	2590.66	2135.61	1761.6	0.0687922	6.28	5.283	60.993	10	5.62341	121.857	428.55	17.7059	13.1097	5.7505	4.4971	0.3859	5.7334	6.1193	50.9369	45.3	21.6696	76.2081	3.8368	2.84082	1.24611	1.32603	11.0378	0.083623	1.24241	0.974504	9.81633	4878.95	2802.34	1034.47	45.75
F-50155871-005S	F-50155871-003S	Subject 11	HSLF_PP	n/m	11.7	Normal	Normal	5	39748.4	99.96	2112.54	2405.84	217.47	20875.6	3274.8	2832.14	1515.67	0.0492651	6.58	6.828	61.998	10	5.62341	185.143	651.114	17.7059	13.1097	5.7505	4.4971	0.3859	5.7334	6.1193	50.9369	45.3	32.9236	115.786	5.82941	4.31618	1.89327	2.01469	16.7702	0.127052	1.88764	1.48061	14.9144	3654.88	2121.61	1002.49	84.012
F-50155872-005S	F-50155872-003S	Subject 13	HSLF_PP	s/f	10.1	Normal	Normal	5	58335.7	70.84	2260.12	2340.75	256.83	27355.3	1830.53	2694.93	1421.28	0.0457264	6.96	10.69	54.734	9.8	5.53885	136.571	480.297	17.7059	13.1097	5.7505	4.4971	0.3859	5.7334	6.1193	50.9369	45.3	24.657	86.7143	4.36574	3.23246	1.4179	1.50884	12.5595	0.0951514	1.41368	1.10885	11.1696	3900.53	2340.61	551.973	35.725
F-50155873-005S	F-50155873-003S	Subject 10	HSLF_PP	s/f	11.7	Normal	Normal	5	49219.9	103.01	1753.18	2386.06	242.59	27651.1	2206.33	2445.38	1651.8	0.0552189	6.9	7.516	60.879	7.1	4.34954	133	467.737	17.7059	13.1097	5.7505	4.4971	0.3859	5.7334	6.1193	50.9369	45.3	30.5779	107.537	5.4141	4.00867	1.75838	1.87115	15.5754	0.118	1.75315	1.37512	13.8518	4765.96	2631.82	1054.25	96.98
F-50155874-005S	F-50155874-003S	Subject 9	HSLF_PP	n/m	9.1	Normal	Normal	5	52741.4	99.89	2089.82	2056.29	203.89	28726.4	1889.41	2607.71	1732.9	0.0513718	7.01	7.308	56.756	12.6	6.68772	274.143	964.111	17.7059	13.1097	5.7505	4.4971	0.3859	5.7334	6.1193	50.9369	45.3	40.992	144.161	7.258	5.37393	2.35724	2.50842	20.8801	0.158188	2.35023	1.84345	18.5694	4123.72	2303.33	742.174	28.751
F-50155875-005S	F-50155875-003S	Subject 2	HSLF_PP	n/m	8.2	Normal	Normal	5	45784.6	72.03	1620.58	3623.27	250.66	24299.6	2557.4	2559.77	1171.51	0.0274952	6.26	5.666	66.463	8.9	5.15279	152	534.557	17.7059	13.1097	5.7505	4.4971	0.3859	5.7334	6.1193	50.9369	45.3	29.4986	103.741	5.22299	3.86718	1.69632	1.80511	15.0257	0.113835	1.69127	1.32658	13.3629	6355.3	3383.9	1056.33	78.751
F-50155876-005S	F-50155876-003S	Subject 15	HSLF_PP	s/f	5.2	Normal	Normal	5	54942.9	103.24	1426.92	2458.21	223.82	28976.9	1861.09	1421.36	1485.33	0.0677458	6.68	9.073	55.502	7.8	4.66736	173.857	611.424	17.7059	13.1097	5.7505	4.4971	0.3859	5.7334	6.1193	50.9369	45.3	37.2496	131	6.59538	4.88331	2.14204	2.27941	18.9738	0.143746	2.13567	1.67515	16.8741	4944.38	3058.58	1560.05	188.881
F-50155877-005S	F-50155877-003S	Subject 12	HSLF_PP	n/m	8.4	Normal	Normal	5	66602.4	120.4	1811.33	2709.18	231.76	33408.4	1724.89	1285.2	1574.29	0.0881261	6.58	10.316	54.417	9	5.19615	200	703.364	17.7059	13.1097	5.7505	4.4971	0.3859	5.7334	6.1193	50.9369	45.3	38.49	135.362	6.815	5.04593	2.21337	2.35532	19.6056	0.148533	2.20679	1.73093	17.436	4569.37	2525.55	1085.91	260.668
F-50155878-005S	F-50155878-003S	Subject 3	HSLF_PP	n/m	5	Normal	Normal	4	10693.3	69.12	998.82	682.07	51.79	3211.49	2929.6	12808.3	283.26		7.23	1.323	79.935	10.1	5.66554	154.429	543.098	17.7059	13.1097	5.7505	4.4971	0.3859	5.7334	6.1193	50.9369	45.3	27.2575	95.8599	4.82619	3.57338	1.56744	1.66797	13.8841	0.105187	1.56278	1.2258	12.3477	2773.33	899.976	260.516	15.491
F-50155879-005S	F-50155879-003S	Subject 1	HSLF_PP	s/f	12.3	Normal	Normal	5	68562.3	98.36	2301.78	4921.78	256.26	35215.9	3177.43	2177.32	1612.92	0.0436069	6.75	8.714	66.448	10.2	5.70756	173.571	610.42	17.7059	13.1097	5.7505	4.4971	0.3859	5.7334	6.1193	50.9369	45.3	30.4108	106.949	5.38451	3.98677	1.74877	1.86093	15.4903	0.117355	1.74357	1.3676	13.7761	5269.12	3582.23	1819.93	155.384
F-50155880-005S	F-50155880-003S	Subject 4	HSLF_PP	s/f	9.3	Normal	Normal	5	57282.2	109.77	1813.22	3241.07	227.91	28762.1	3957.38	2661.64	1462.65	0.0451266	6.66	8.994	63.819	11.6	6.28555	191	671.713	17.7059	13.1097	5.7505	4.4971	0.3859	5.7334	6.1193	50.9369	45.3	30.3871	106.866	5.38032	3.98366	1.74741	1.85948	15.4783	0.117264	1.74222	1.36654	13.7654	3639.56	2009.18	1796.97	357.806
F-50155881-005S	F-50155881-003S	Subject 7	HSLF_PP	s/f	5.2	Normal	Normal	5	45058	95.87	2276.08	3240.49	219.82	19041	3500.04	5342.87	1127.55	0.0729582	6.86	11.697	56.171	7.9	4.71216	107	376.3	17.7059	13.1097	5.7505	4.4971	0.3859	5.7334	6.1193	50.9369	45.3	22.7072	79.8571	4.02051	2.97684	1.30578	1.38952	11.5663	0.0876271	1.30189	1.02117	10.2864	7155.53	2927.96	784.321	229.039
F-50155882-005S	F-50155882-003S	Subject 6	HSLF_PP	s/f	9.3	Normal	Normal	5	44535.6	89.36	2871.63	2369.52	238.82	22785.5	3611.14	3636.35	1442.51	0.0521833	6.49	8.625	64.307	10.3	5.74947	151.143	531.542	17.7059	13.1097	5.7505	4.4971	0.3859	5.7334	6.1193	50.9369	45.3	26.2881	92.4506	4.65455	3.4463	1.5117	1.60865	13.3904	0.101446	1.5072	1.1822	11.9085	4626.35	2359.89	1414.52	154.256
F-50155883-005S	F-50155883-003S	Subject 5	HSLF_PP	n/m	13.7	Normal	Normal	5	55662.1	95.65	1583.68	2181.92	205.77	30103.2	1926.55	4443.38	1779.32	0.0388179	7.54	7.132	59.667	10.5	5.833	130.143	457.689	17.7059	13.1097	5.7505	4.4971	0.3859	5.7334	6.1193	50.9369	45.3	22.3115	78.4655	3.95045	2.92497	1.28302	1.36531	11.3648	0.0861	1.27921	1.00337	10.1071	2597.62	1306.71	411.944	14.01
F-50155884-005S	F-50155884-003S	Subject 8	HSLF_PP	s/f	16.3	Normal	Normal	5	47490.5	79.29	1938.52	2390.51	184.18	26796.2	2742.85	2992.02	1618.8	0.0466962	5.94	5.667	67.983	7.6	4.57731	165.714	582.787	17.7059	13.1097	5.7505	4.4971	0.3859	5.7334	6.1193	50.9369	45.3	36.2034	127.321	6.41014	4.74616	2.08188	2.2154	18.4409	0.139709	2.07569	1.6281	16.4002	2689.49	881.213	576.972	6.028
F-50155885-005S	F-50155885-003S	Subject 17	HSLF_PP	s/f	8.4	Normal	Normal	5	56276.4	99.24	2326.31	3883.7	223.53	26252	2352.13	2570.74	1374.74	0.0485141	6.61	10.182	55.763	6.5	4.07085	120.714	424.53	17.7059	13.1097	5.7505	4.4971	0.3859	5.7334	6.1193	50.9369	45.3	29.6533	104.285	5.25039	3.88746	1.70522	1.81458	15.1045	0.114432	1.70014	1.33354	13.433	7918.98	4982.48	788.438	134.837
F-50156583-005S	F-50156583-003S	Subject 11	HSLF_Con	n/m	11.7	Normal	Normal	4	46580.3	68.98	3068.55	3241.26	281.43	21067.4	3227.78	1492.71	1401.97	0.0659153	6.68	15.071	54.76	10	5.62341	166.714	593.143	17.4254	13.2537	5.9914	5.0406	0.3539	5.6762	6.0301	50.2889	43.9	29.6465	105.477	5.16601	3.92925	1.77624	1.78771	14.9089	0.104919	1.68279	1.49436	13.0148	4287.83	1978.43	1270.68	73.38
F-50156584-005S	F-50156584-003S	Subject 16	HSLF_Con	s/f	7.9	Normal	Normal	5	69415	100.42	2125.82	5346.35	351.03	33017	2545.82	1289.24	1667.89	0.0543829	6.74	9.255	65.437	9.3	5.32552	154.857	550.957	17.4254	13.2537	5.9914	5.0406	0.3539	5.6762	6.0301	50.2889	43.9	29.0783	103.456	5.06701	3.85395	1.7422	1.75345	14.6232	0.102908	1.65054	1.46572	12.7654	4088.23	2512.69	1964.81	232.511
F-50156585-005S	F-50156585-003S	Subject 10	HSLF_Con	s/f	11.7	Normal	Normal	4	38224.5	86.98	1984.1	3104.46	296.21	22227.4	2446.59	4307.65	1421.08	0.0571852	6.44	6.01	70.171	7.1	4.34954	134.714	479.292	17.4254	13.2537	5.9914	5.0406	0.3539	5.6762	6.0301	50.2889	43.9	30.972	110.194	5.397	4.10494	1.85566	1.86765	15.5755	0.10961	1.75804	1.56118	13.5967	3808.35	2215.95	1298.9	40.645
F-50156586-005S	F-50156586-003S	Subject 13	HSLF_Con	s/f	10.1	Normal	Normal	5	58208.3	72.85	2539.21	4625.55	233.51	31255.8	1977.82	1359.49	1579.27	0.0450297	6.69	9.743	61.147	9.8	5.53885	133.857	476.243	17.4254	13.2537	5.9914	5.0406	0.3539	5.6762	6.0301	50.2889	43.9	24.167	85.9822	4.21119	3.20302	1.44794	1.45729	12.1533	0.0855269	1.37176	1.21816	10.6093	2963.69	1805	1331.88	184.945
F-50156587-005S	F-50156587-003S	Subject 18	HSLF_Con	s/f	13.3	Normal	Normal	5	50737.6	97.16	2017.45	2605.73	211.27	27407.5	1711.76	1059.01	2079.12	0.0441646	6.83	9.094	58.149	10	5.62341	152.714	543.333	17.4254	13.2537	5.9914	5.0406	0.3539	5.6762	6.0301	50.2889	43.9	27.1569	96.6199	4.73219	3.59929	1.62708	1.63759	13.6569	0.0961082	1.54148	1.36887	11.9219	2712.23	1560.1	947.407	24.867
F-50156588-005S	F-50156588-003S	Subject 14	HSLF_Con	s/f	6.6	Normal	Moderately Unpleasant	3	52626.2	80.88	2134.19	2802.23	236.68	28915.3	1472.49	1100.97	2182.67	0.0563265	6.75	8.972	61.015	9	5.19615	157.857	561.631	17.4254	13.2537	5.9914	5.0406	0.3539	5.6762	6.0301	50.2889	43.9	30.3796	108.086	5.29377	4.02642	1.82016	1.83192	15.2776	0.107513	1.72441	1.53132	13.3367	2874.11	1585.21	1033.27	25.255
F-50156589-005S	F-50156589-003S	Subject 3	HSLF_Con	n/m	5	Normal	Normal	5	56822.5	88.21	1947.54	3462.43	275.42	25742.5	3836.05	2581.03	1455.26	0.0577533	6.56	9.984	68.227	10.1	5.66554	140.857	501.148	17.4254	13.2537	5.9914	5.0406	0.3539	5.6762	6.0301	50.2889	43.9	24.8621	88.4554	4.33232	3.29515	1.48959	1.49921	12.5029	0.087987	1.41122	1.2532	10.9145	5333.81	3244.71	1892.45	147.194
F-50156590-005S	F-50156590-003S	Subject 12	HSLF_Con	n/m	8.4	Normal	Normal	5	53040.7	67.61	1945.15	4843.74	210.78	25756.7	4078.12	2856.14	1309.44	0.0569823	7.13	8.265	69.342	9	5.19615	185.429	659.726	17.4254	13.2537	5.9914	5.0406	0.3539	5.6762	6.0301	50.2889	43.9	35.6857	126.964	6.21838	4.72968	2.13808	2.15189	17.946	0.126292	2.02559	1.79878	15.666	5673.15	2681.42	1227.18	42.306
F-50156591-005S	F-50156591-003S	Subject 15	HSLF_Con	s/f	5.2	Normal	Normal	5	57695.6	92.94	3107.73	3771.93	412.04	30003.3	2489.92	1677.71	1762.76	0.067632	6.88	9.575	62.404	7.8	4.66736	162	576.371	17.4254	13.2537	5.9914	5.0406	0.3539	5.6762	6.0301	50.2889	43.9	34.7092	123.49	6.04821	4.60025	2.07956	2.093	17.4549	0.122836	1.97016	1.74955	15.2373	4268.68	2259.69	2183.52	205.192
F-50156592-005S	F-50156592-003S	Subject 9	HSLF_Con	n/m	9.2	Normal	Moderately Unpleasant	5	51129.3	93.91	2608.89	2887.44	225.83	29431.5	1888.54	1781.39	2045.18	0.0595376	6.41	7.323	64.606	12.6	6.68772	369.857	1315.89	17.4254	13.2537	5.9914	5.0406	0.3539	5.6762	6.0301	50.2889	43.9	55.3039	196.763	9.63693	7.32982	3.31348	3.33488	27.8117	0.195721	3.13916	2.78765	24.2784	4087.21	2034.03	1471.3	280.679
F-50156593-005S	F-50156593-003S	Subject 2	HSLF_Con	n/m	8.3	Normal	Normal	4	21365.3	88.53	1152.82	2757.01	93.71	10245.8	2423.05	4807.96	1243.63	0.0417332	6.06	3.055	71.629	8.9	5.15279	145.286	516.904	17.4254	13.2537	5.9914	5.0406	0.3539	5.6762	6.0301	50.2889	43.9	28.1955	100.315	4.91319	3.73695	1.68931	1.70022	14.1792	0.099784	1.60044	1.42122	12.3778	4661.8	3681.08	1918.31	59.654
F-50156594-005S	F-50156594-003S	Subject 1	HSLF_Con	s/f	12.4	Abnormally Dark	Normal	5	43891.1	94.42	2438.53	2731.48	293.38	22113.5	2315.39	2231.53	1629.36	0.0507559	6.54	6.816	62.223	10.2	5.70756	157.714	561.123	17.4254	13.2537	5.9914	5.0406	0.3539	5.6762	6.0301	50.2889	43.9	27.6325	98.3123	4.81508	3.66233	1.65558	1.66627	13.8961	0.0977916	1.56848	1.39285	12.1307	4240.01	2412.67	995.398	63.164
F-50156595-005S	F-50156595-003S	Subject 17	HSLF_Con	s/f	8.4	Normal	Normal	5	47466.5	83.74	2158.66	3309.92	219.92	23294.9	1904.16	1581.56	1387.32	0.0686962	6.35	11.898	53.412	6.5	4.07085	110.571	393.396	17.4254	13.2537	5.9914	5.0406	0.3539	5.6762	6.0301	50.2889	43.9	27.1618	96.6373	4.73305	3.59994	1.62737	1.63788	13.6594	0.0961255	1.54176	1.36912	11.924	9055.48	3737.53	1954.12	72.091
F-50156596-005S	F-50156596-003S	Subject 8	HSLF_Con	s/f	16.3	Abnormally Dark	Moderately Unpleasant	5	47033	84.84	2503.72	2324.79	195.98	26694.2	1389.58	1158.39	1881.79	0.0598627	6.23	7.747	58.369	7.6	4.57731	176.857	629.23	17.4254	13.2537	5.9914	5.0406	0.3539	5.6762	6.0301	50.2889	43.9	38.6378	137.467	6.73279	5.12094	2.31495	2.3299	19.4305	0.136739	2.19316	1.94758	16.962	2534.89	1656.56	1305.59	56.818
F-50156597-005S	F-50156597-003S	Subject 4	HSLF_Con	s/f	9.4	Abnormally Dark	Moderately Unpleasant	5	53990.6	87.61	2588.74	3604.37	278.65	25946.1	2629.9	2070.93	1339.86	0.0534551	6.66	8.045	65.046	11.6	6.28555	222.143	790.349	17.4254	13.2537	5.9914	5.0406	0.3539	5.6762	6.0301	50.2889	43.9	35.3418	125.741	6.15845	4.6841	2.11747	2.13115	17.773	0.125075	2.00607	1.78144	15.5151	4601.14	2557.41	2038.32	214.757
F-50156598-005S	F-50156598-003S	Subject 6	HSLF_Con	s/f	9.4	Abnormally Dark	Moderately Unpleasant	5	43816.2	85.05	2407.68	2812.99	284.13	21710.9	2986.7	3050.38	1407.43	0.0464271	6.61	5.422	66.49	10.3	5.74947	158.857	565.189	17.4254	13.2537	5.9914	5.0406	0.3539	5.6762	6.0301	50.2889	43.9	27.6299	98.3027	4.81462	3.66198	1.65542	1.66611	13.8948	0.0977821	1.56833	1.39271	12.1295	3872.06	2013.48	1418.24	290.763
F-50156599-005S	F-50156599-003S	Subject 7	HSLF_Con	s/f	5.3	Normal	Normal	5	58380.2	39.99	8790.6	6674.98	442.78	13633.9	3638.46	1593.87	779.25	0.0479935	6.99	26.697	44.18	7.9	4.71216	136.571	485.9	17.4254	13.2537	5.9914	5.0406	0.3539	5.6762	6.0301	50.2889	43.9	28.9827	103.116	5.05036	3.84129	1.73647	1.74769	14.5751	0.10257	1.64512	1.4609	12.7234	4533.84	1707.62	439.854	49.704
F-50156600-005S	F-50156600-003S	Subject 5	HSLF_Con	n/m	13.7	Abnormally Dark	Moderately Unpleasant	4	50880.9	79.98	2812.39	2410.44	215	27859.5	1335.51	1644.29	2078.7	0.0518925	6.61	8.17	60.801	10.5	5.833	218.857	778.659	17.4254	13.2537	5.9914	5.0406	0.3539	5.6762	6.0301	50.2889	43.9	37.5205	133.492	6.5381	4.97286	2.248	2.26252	18.8687	0.132785	2.12974	1.89126	16.4715	3111.27	1799.61	1162.2	47.74
F-50157207-005S	F-50157207-003S	Subject 13	HSLF_Sol	s/f	10.2	Abnormally Dark	Normal	4	70367.7	72.26	1679.06	4320.41	331.51	27432.5	3208.96	1308.97	1615.66	0.0260969	6.39	10.806	65.954	9.8	5.53885	108.571	377.846	17.3975	13.3612	6.6221	5.0321	3.8354	1.8957	5.7311	49.5871	43.9	19.6018	68.2175	3.41022	2.61904	1.29805	1.1234	9.71997	0.751808	0.371591	0.986382	8.60519	5293.8	2885.43	1896.97	333.13
F-50157208-005S	F-50157208-003S	Subject 18	HSLF_Sol	s/f	13.3	Abnormally Dark	Moderately Unpleasant	4	59939.8	108.23	1464.82	2751.96	225.49	30643	1947.93	536.23	2129.48	0.0245358	5.89	7.88	65.048	10	5.62341	154	535.945	17.3975	13.3612	6.6221	5.0321	3.8354	1.8957	5.7311	49.5871	43.9	27.3855	95.3061	4.76439	3.65903	1.8135	1.56949	13.5797	1.05034	0.519147	1.37807	12.0222	4045.34	2459.12	1007.46	113.431
F-50157209-005S	F-50157209-003S	Subject 16	HSLF_Sol	s/f	7.9	Normal	Normal	5	62583.6	84.78	2137.62	3748	258.5	30909.8	3112.8	1461.47	1643.6	0.0390765	6.01	6.975	68.324	9.3	5.32552	156.286	543.9	17.3975	13.3612	6.6221	5.0321	3.8354	1.8957	5.7311	49.5871	43.9	29.3466	102.131	5.10557	3.92105	1.94336	1.68188	14.5521	1.12556	0.556323	1.47675	12.8831	5116.92	3232.56	3819.24	459.256
F-50157210-005S	F-50157210-003S	Subject 14	HSLF_Sol	s/f	6.7	Normal	Normal	4	51559.6	109.08	2496.08	3744.76	228.71	26364.4	2339.15	1089.11	1716.56	0.0304332	6.06	5.641	70.648	9	5.19615	161.286	561.301	17.3975	13.3612	6.6221	5.0321	3.8354	1.8957	5.7311	49.5871	43.9	31.0395	108.022	5.40009	4.14724	2.05546	1.7789	15.3916	1.19049	0.588415	1.56194	13.6263	5289.6	3139.7	1513.57	147.006
F-50157211-005S	F-50157211-003S	Subject 10	HSLF_Sol	s/f	11.7	Normal	Normal	4	43752.2	70.81	2903.15	2982.2	254.52	21089.2	2074.67	1163.36	1152.92	0.0375668	5.96	8.099	65.909	7.1	4.34954	131.143	456.399	17.3975	13.3612	6.6221	5.0321	3.8354	1.8957	5.7311	49.5871	43.9	30.1509	104.93	5.24551	4.02853	1.99663	1.72798	14.951	1.15641	0.571571	1.51723	13.2363	4823.65	2760.24	2079.87	93.746
F-50157212-005S	F-50157212-003S	Subject 11	HSLF_Sol	n/m	11.7	Normal	Normal	4	51407.8	76.12	2241.89	3133.35	209.62	26773	2932.58	852.07	1595.25	0.0301262	6.03	5.785	69.423	10	5.62341	170.857	594.611	17.3975	13.3612	6.6221	5.0321	3.8354	1.8957	5.7311	49.5871	43.9	30.3832	105.738	5.28591	4.05956	2.012	1.74129	15.0661	1.16532	0.575974	1.52891	13.3382	4915.25	2429.62	1783.34	227.621
F-50157213-005S	F-50157213-003S	Subject 15	HSLF_Sol	s/f	5.3	Normal	Normal	3	44709.5	97.46	1572.21	2704.24	245.51	24066.4	2283.39	1173.03	1287.55	0.0425143	5.9	5.356	67.797	7.8	4.66736	162.714	566.273	17.3975	13.3612	6.6221	5.0321	3.8354	1.8957	5.7311	49.5871	43.9	34.8622	121.326	6.06515	4.65801	2.30861	1.99799	17.2872	1.3371	0.660883	1.7543	15.3045	4487.26	2998.18	2916.1	232.439
F-50157214-005S	F-50157214-003S	Subject 2	HSLF_Sol	n/m	8.3	Abnormally Dark	Normal	4	56833.9	120.95	2171	3478.82	234.6	29289.6	1929.4	802.08	1948.48	0.0282477	5.95	6.6	69.586	8.9	5.15279	144	501.144	17.3975	13.3612	6.6221	5.0321	3.8354	1.8957	5.7311	49.5871	43.9	27.946	97.2568	4.86191	3.73392	1.85061	1.60161	13.8576	1.07184	0.529773	1.40627	12.2683	5606.12	3325.22	1081.42	31.132
F-50157215-005S	F-50157215-003S	Subject 1	HSLF_Sol	s/f	12.4	Normal	Normal	4	54944.8	86.43	2090.35	2893.7	260.04	27381.6	2381.77	1063.05	1403.77	0.0399042	6.04	7.207	68.373	10.2	5.70756	158	549.866	17.3975	13.3612	6.6221	5.0321	3.8354	1.8957	5.7311	49.5871	43.9	27.6826	96.34	4.81608	3.69873	1.83317	1.58652	13.727	1.06174	0.524779	1.39302	12.1527	4806.72	2421.12	2259.59	200.505
F-50157216-005S	F-50157216-003S	Subject 3	HSLF_Sol	n/m	5	Normal	Normal	4	70662.8	75.64	2771.4	4849.45	302.06	26900.1	3531.93	3170.63	1396.55	0.0354315	6.3	9.113	71.143	10.1	5.66554	142.714	496.669	17.3975	13.3612	6.6221	5.0321	3.8354	1.8957	5.7311	49.5871	43.9	25.1899	87.665	4.38241	3.36567	1.6681	1.44366	12.4909	0.966133	0.477525	1.26758	11.0584	4871.56	2401.05	1250.19	149.551
F-50157217-005S	F-50157217-003S	Subject 12	HSLF_Sol	n/m	8.5	Normal	Normal	3	59635.6	70.14	2090.09	3821.03	306.54	23830.8	2732.39	2101.43	1489.73	0.037407	6.29	7.191	72.433	9	5.19615	194	675.152	17.3975	13.3612	6.6221	5.0321	3.8354	1.8957	5.7311	49.5871	43.9	37.3353	129.933	6.49541	4.98845	2.47238	2.13972	18.5135	1.43196	0.707766	1.87875	16.3902	5316.82	2675.64	1712.8	50.619
F-50157218-005S	F-50157218-003S	Subject 9	HSLF_Sol	n/m	9.2	Normal	Normal	4	56088.6	94.72	1662.8	2857.03	236.53	29075.5	2168.71	2279.06	2200.38	0.0336342	6.16	6.303	70.645	12.6	6.68772	406.857	1415.93	17.3975	13.3612	6.6221	5.0321	3.8354	1.8957	5.7311	49.5871	43.9	60.8365	211.721	10.584	8.12848	4.02865	3.4866	30.167	2.33332	1.15328	3.06135	26.7072	4381.1	2739.86	1149.56	46.117
F-50157219-005S	F-50157219-003S	Subject 5	HSLF_Sol	n/m	13.8	Abnormally Dark	Significantly Unpleasant	3	58456.3	102.42	1521.47	2635.33	226.7	29856	2451.35	1079.76	2038.78	0.0257833	5.93	6.839	68.414	10.5	5.833	174.286	606.543	17.3975	13.3612	6.6221	5.0321	3.8354	1.8957	5.7311	49.5871	43.9	29.8793	103.985	5.19824	3.99223	1.97863	1.71241	14.8163	1.14599	0.566421	1.50355	13.117	4865.32	2379.38	2030.24	192.976
F-50157220-005S	F-50157220-003S	Subject 17	HSLF_Sol	s/f	8.4	Normal	Moderately Unpleasant	4	50268.1	89.03	2757.57	3206.06	229.41	25033.4	2318.18	1989.72	1485.62	0.0339492	5.94	6.771	69.1	6.5	4.07085	108.286	376.852	17.3975	13.3612	6.6221	5.0321	3.8354	1.8957	5.7311	49.5871	43.9	26.6003	92.5733	4.62778	3.55412	1.7615	1.52449	13.1903	1.02023	0.504261	1.33855	11.6775	5608.09	2596.14	1506.62	79.952
F-50157222-005S	F-50157222-003S	Subject 4	HSLF_Sol	s/f	9.4	Normal	Significantly Unpleasant	3	24882.3	66.76	3678.08	2084.35	129.85	11231.3	3023.05	7281.6	1045.65	0.0431712	6.75	7.337	74.451	11.6	6.28555	223.143	776.574	17.3975	13.3612	6.6221	5.0321	3.8354	1.8957	5.7311	49.5871	43.9	35.5009	123.549	6.17627	4.74335	2.35091	2.03459	17.6039	1.3616	0.672991	1.78644	15.5849	3587.42	1411.19	1285.52	33.507
F-50157223-005S	F-50157223-003S	Subject 6	HSLF_Sol	s/f	9.4	Normal	Significantly Unpleasant	3	51374.8	93.61	3020.59	2855.33	204.15	27497	2904.75	2251.35	1874.2	0.0397581	6.1	5.674	71.079	10.3	5.74947	151.429	526.996	17.3975	13.3612	6.6221	5.0321	3.8354	1.8957	5.7311	49.5871	43.9	26.3378	91.66	4.58212	3.51905	1.74412	1.50945	13.0602	1.01016	0.499286	1.32535	11.5623	4533.63	2346.8	1970.69	269.677
F-50157224-005S	F-50157224-003S	Subject 7	HSLF_Sol	s/f	5.3	Normal	Moderately Unpleasant	4	44834.6	72.75	3220	3034.99	265.02	20907.1	2955.28	891.3	1345.69	0.0312455	5.78	10.748	63.361	7.9	4.71216	123	428.06	17.3975	13.3612	6.6221	5.0321	3.8354	1.8957	5.7311	49.5871	43.9	26.1027	90.8416	4.54121	3.48763	1.72854	1.49597	12.9436	1.00114	0.494828	1.31351	11.4591	4129.73	2185.93	2563.65	366.391
F-50158433-003S	F-50158433-004S	Subject 9	HSLF_FR	n/m	9.2	Normal	Normal	4	54044.4	87.36	2869.78	2711.89	210.17	28121.9	1875.48	2219.6	1814.72	0.0563238	6.35	6.076	69.457	12.6	6.68772	351.143	1241.41	17.6169	13.4734	5.011	5.227	0.9155	4.7938	5.7093	50.6717	43.1	52.5056	185.625	9.24987	7.07429	2.63106	2.9977	26.6055	0.480689	2.51702	2.74447	22.6299	4606.39	2362.54	1548.36	20.203
F-50158434-003S	F-50158434-004S	Subject 1	HSLF_FR	s/f	12.4	Normal	Normal	5	59861.7	86.38	2138.12	3535.04	277.24	26115.9	2261.71	1327.75	1712.3	0.0414414	6.32	9.959	62.619	10.2	5.70756	156.429	553.028	17.6169	13.4734	5.011	5.227	0.9155	4.7938	5.7093	50.6717	43.1	27.4073	96.8941	4.82831	3.69269	1.37338	1.56476	13.8877	0.250914	1.31385	1.43258	11.8125	4946.76	2227.18	1285.14	50.319
F-50158435-003S	F-50158435-004S	Subject 2	HSLF_FR	n/m	8.3	Normal	Normal	5	44711.5	63.72	4962.61	3977.17	344.58	18397	3188.01	1436.7	1179.72	0.0380792	6.3	16.282	62.888	8.9	5.15279	145.714	515.15	17.6169	13.4734	5.011	5.227	0.9155	4.7938	5.7093	50.6717	43.1	28.2787	99.9749	4.98183	3.8101	1.41705	1.61452	14.3293	0.258892	1.35562	1.47813	12.1881	2463.38	874.526	681.558	24.823
F-50158436-003S	F-50158436-004S	Subject 12	HSLF_FR	n/m	8.5	Normal	Normal	5	36517.2	81.64	1890.73	2953.95	186.29	13251.3	4262.37	8863.69	943.29	0.0412314	7.07	4.221	77.424	9	5.19615	186.571	659.594	17.6169	13.4734	5.011	5.227	0.9155	4.7938	5.7093	50.6717	43.1	35.9057	126.939	6.32547	4.83772	1.79923	2.04996	18.194	0.328717	1.72125	1.87679	15.4754	5001.36	2020.72	912.347	31.891
F-50158437-003S	F-50158437-004S	Subject 15	HSLF_FR	s/f	5.3	Normal	Normal	4	53327	79.38	2737.89	4276.74	360.12	22830.8	2836.15	2658.43	1233.02	0.0524959	6.5	7.561	67.393	7.8	4.66736	166	586.867	17.6169	13.4734	5.011	5.227	0.9155	4.7938	5.7093	50.6717	43.1	35.5662	125.739	6.26566	4.79197	1.78222	2.03058	18.022	0.325608	1.70497	1.85904	15.329	4520.16	3123.14	2676.64	338.409
F-50158438-003S	F-50158438-004S	Subject 3	HSLF_FR	n/m	5	Normal	Normal	4										0.0356725	7.33	6.777	70.835	10.1	5.66554	139.857	494.443	17.6169	13.4734	5.011	5.227	0.9155	4.7938	5.7093	50.6717	43.1	24.6856	87.272	4.34884	3.32599	1.237	1.40937	12.5086	0.225997	1.18338	1.29032	10.6395	2394.7	1262.06	740.232	14.483
F-50158439-003S	F-50158439-004S	Subject 14	HSLF_FR	s/f	6.7	Normal	Normal	5	56168.1	97.09	1627.05	2661.73	223.14	27290.7	1429.2	1197.39	1784.51	0.041426	6.33	7.117	66.557	9	5.19615	164	579.796	17.6169	13.4734	5.011	5.227	0.9155	4.7938	5.7093	50.6717	43.1	31.5618	111.582	5.56021	4.25245	1.58156	1.80196	15.9929	0.288948	1.51301	1.64974	13.6031	4148.66	2030.75	1075.98	21.508
F-50158440-003S	F-50158440-004S	Subject 11	HSLF_FR	n/m	11.8	Normal	Normal	5	44896.4	81.88	2585.43	3484.48	177.52	23048.2	3138.63	1837.17	1736.21	0.0392636	6.12	6.005	67.862	10	5.62341	167.571	592.422	17.6169	13.4734	5.011	5.227	0.9155	4.7938	5.7093	50.6717	43.1	29.7989	105.349	5.24964	4.01492	1.49322	1.70131	15.0996	0.272809	1.4285	1.55759	12.8433	4890.17	2627.26	1594.41	92.29
F-50158441-003S	F-50158441-004S	Subject 16	HSLF_FR	s/f	7.9	Normal	Normal	5	63850.3	112.53	3045.76	3934.3	316.04	30573.5	4509.85	1523.56	1919.31	0.0395151	6.36	7.838	70.24	9.3	5.32552	154.857	547.473	17.6169	13.4734	5.011	5.227	0.9155	4.7938	5.7093	50.6717	43.1	29.0783	102.802	5.1227	3.91784	1.45711	1.66017	14.7345	0.266212	1.39396	1.51992	12.5327	5306.49	3171.71	2268.31	358.558
F-50158442-003S	F-50158442-004S	Subject 18	HSLF_FR	s/f	13.3	Abnormally Dark	Normal	5	52271.9	119.16	1765.53	2764.93	212.32	24399.9	2223.38	1112.32	1760.3	0.035434	6.16	7.351	64.2	10	5.62341	152.143	537.877	17.6169	13.4734	5.011	5.227	0.9155	4.7938	5.7093	50.6717	43.1	27.0553	95.6495	4.7663	3.64526	1.35574	1.54467	13.7094	0.247691	1.29697	1.41418	11.6608	4963.02	2744.91	1250.19	44.51
F-50158443-003S	F-50158443-004S	Subject 10	HSLF_FR	s/f	11.8	Normal	Normal	5	50268.6	73.73	4581.29	3613.01	313.62	21606	2138.48	1834.56	1265.77	0.0399465	6.3	9.959	62.086	7.1	4.34954	135.857	480.301	17.6169	13.4734	5.011	5.227	0.9155	4.7938	5.7093	50.6717	43.1	31.2348	110.426	5.5026	4.20839	1.56518	1.78329	15.8272	0.285955	1.49733	1.63264	13.4622	4862	2919.17	1279.18	34.539
F-50158444-003S	F-50158444-004S	Subject 13	HSLF_FR	s/f	10.2	Normal	Normal	4	57808.2	70.62	2643.41	3160.71	249.05	28426.5	2100.05	2281.3	1772.5	0.03103	6.14	6.734	69.308	9.8	5.53885	135.286	478.281	17.6169	13.4734	5.011	5.227	0.9155	4.7938	5.7093	50.6717	43.1	24.4249	86.3503	4.30291	3.29086	1.22393	1.39449	12.3765	0.22361	1.17088	1.27669	10.5271	5941.03	2610.36	1469.05	61.065
F-50158445-002S	F-50158445-004S	Subject 4	HSLF_FR	s/f	9.4	Normal	Normal	5	58320	101.58	3028.23	3558.43	240.72	29792.4	2864.95	1914.69	1572.07	0.0563265	6.01	7.532	69.331	11.6	6.28555	223.857	791.411	17.6169	13.4734	5.011	5.227	0.9155	4.7938	5.7093	50.6717	43.1	35.6146	125.91	6.27418	4.79849	1.78465	2.03334	18.0465	0.326051	1.70729	1.86157	15.3499	4524.98	2796.49	2273.92	202.384
F-50158446-002S	F-50158446-004S	Subject 17	HSLF_FR	s/f	8.5	Normal	Normal	5	10410.2	35.43	2667.04	1129.43	52.63	3441.15	4421.28	10065.2	370.76		6.3	3.731	77.329	6.5	4.07085	107.571	380.302	17.6169	13.4734	5.011	5.227	0.9155	4.7938	5.7093	50.6717	43.1	26.4248	93.4207	4.65523	3.56032	1.32415	1.50867	13.3899	0.241919	1.26675	1.38122	11.3891	6129.74	2440.9	1106.32	18.781
F-50158448-002S	F-50158448-004S	Subject 7	HSLF_FR	s/f	5.3	Normal	Normal	5	6854.03	90.43	2840.31	952.97	52.12	3371.06	2847.48	9808.35	461.32	0.0312765	6.36	3.948	73.302	7.9	4.71216	135.286	478.281	17.6169	13.4734	5.011	5.227	0.9155	4.7938	5.7093	50.6717	43.1	28.7099	101.499	5.05779	3.8682	1.43865	1.63913	14.5478	0.262839	1.3763	1.50067	12.374	3175.42	875.898	582.463	63.685
F-50158449-002S	F-50158449-004S	Subject 6	HSLF_FR	s/f	9.4	Normal	Moderately Unpleasant	4	7553.95	75.17	1241.67	752.25	44.32	4154.58	3120.64	12621.2	452.07	0.0264659	7.34	1.995	78.685	10.3	5.74947	214.857	759.593	17.6169	13.4734	5.011	5.227	0.9155	4.7938	5.7093	50.6717	43.1	37.3699	132.115	6.58342	5.035	1.87261	2.13356	18.936	0.342121	1.79144	1.95332	16.1064	3162.06	1034.32	751.08	48.054
F-50158450-002S	F-50158450-004S	Subject 5	HSLF_FR	n/m	13.8	Abnormally Dark	Moderately Unpleasant	4	51845.7	87.48	3017.9	2362.63	201.02	26699.9	2036.64	3228.99	1955.19	0.0444886	6.16	5.701	70.978	10.5	5.833	221	781.31	17.6169	13.4734	5.011	5.227	0.9155	4.7938	5.7093	50.6717	43.1	37.8879	133.947	6.67467	5.10479	1.89856	2.16313	19.1984	0.346864	1.81627	1.9804	16.3297	5223.77	2483.87	1311.24	37.289
F-50159276-005S	F-50159276-003S	Subject 11	HSLF_ADS	n/m	11.8	Normal	Normal	5	40406	71.58	2360.46	2212.5	154.66	21857.6	2707.4	1767.02	1506.52	0.0561595	6.61	8.942	62.741	10	5.62341	169.429	594.585	17.3617	13.1953	5.566	5.0173	0.3605	5.6811	6.0416	50.8597	42.2	30.1291	105.734	5.23093	3.97563	1.67699	1.82028	15.3236	0.108616	1.71167	1.51167	12.7145	4094.1	1718.07	890.389	95.152
F-50159277-005S	F-50159277-003S	Subject 16	HSLF_ADS	s/f	8	Normal	Normal	5	46907.5	92.06	1692.38	2927.41	200.05	20875.4	4330	2614.6	1524.33	0.0532804	6.46	6.041	69.067	9.3	5.32552	155.571	545.955	17.3617	13.1953	5.566	5.0173	0.3605	5.6811	6.0416	50.8597	42.2	29.2124	102.517	5.07177	3.85467	1.62596	1.7649	14.8574	0.105311	1.65959	1.46568	12.3276	4284.99	2433.19	2176.84	434.955
F-50159278-005S	F-50159278-003S	Subject 10	HSLF_ADS	s/f	11.8	Normal	Normal	5	44681.4	73.75	2073.15	2266.43	185.46	22026	1073.09	1842.01	1363.79	0.043375	6.29	7.583	64.008	7.1	4.34954	137.286	481.784	17.3617	13.1953	5.566	5.0173	0.3605	5.6811	6.0416	50.8597	42.2	31.5632	110.767	5.47992	4.16486	1.75681	1.90692	16.053	0.113785	1.79314	1.58362	13.3197	3423.65	2023.09	631.141	30.169
F-50159279-005S	F-50159279-003S	Subject 18	HSLF_ADS	s/f	13.4	Abnormally Dark	Moderately Unpleasant	4	44742.3	96.93	2394.24	2141.41	178.73	23342.9	1586.69	1214.16	1614.43	0.0533776	6.74	11.28	58.517	10	5.62341	151	529.912	17.3617	13.1953	5.566	5.0173	0.3605	5.6811	6.0416	50.8597	42.2	26.852	94.2332	4.66197	3.5432	1.49458	1.62229	13.6569	0.0968015	1.52549	1.34725	11.3316	2768.84	1541.44	645.506	27.706
F-50159280-005S	F-50159280-003S	Subject 14	HSLF_ADS	s/f	6.7	Normal	Normal	5	42037.7	77.45	1445.6	1981.31	173.15	22080.2	1557.23	2134.23	1720.3	0.0656381	6.72	9.44	64.494	9	5.19615	163.143	572.526	17.3617	13.1953	5.566	5.0173	0.3605	5.6811	6.0416	50.8597	42.2	31.3969	110.183	5.45103	4.14291	1.74755	1.89687	15.9683	0.113186	1.78369	1.57527	13.2495	3925.53	1552.9	1324.09	87.388
F-50159281-005S	F-50159281-003S	Subject 13	HSLF_ADS	s/f	10.2	Normal	Normal	4	39317.9	73.86	1889.84	2095.84	191.45	21331.9	2129.6	1811.03	1362.85	0.0475211	6.39	9.141	59.659	9.8	5.53885	138.571	486.296	17.3617	13.1953	5.566	5.0173	0.3605	5.6811	6.0416	50.8597	42.2	25.0181	87.7973	4.34357	3.30121	1.39251	1.51149	12.7241	0.0901902	1.4213	1.25523	10.5576	2979.7	1706.47	1667.07	347.687
F-50159282-005S	F-50159282-003S	Subject 3	HSLF_ADS	n/m	5.1	Normal	Normal	5	49298.1	89.4	1820.74	2739.26	175.06	24303	3902.64	2625.62	1484.19	0.0570761	6.66	7.008	66.878	10.1	5.66554	174.571	612.633	17.3617	13.1953	5.566	5.0173	0.3605	5.6811	6.0416	50.8597	42.2	30.8129	108.133	5.34964	4.06585	1.71504	1.86159	15.6713	0.11108	1.75051	1.54597	13.003	3694.59	2409.84	1703.03	384.576
F-50159283-005S	F-50159283-003S	Subject 9	HSLF_ADS	n/m	9.3	Normal	Normal	5	46329.7	102.5	1473.24	2109.19	183.86	23554.2	2642.12	1435.91	1509.3	0.0468685	6.94	10.521	61.989	12.6	6.68772	196.714	690.34	17.3617	13.1953	5.566	5.0173	0.3605	5.6811	6.0416	50.8597	42.2	29.4143	103.225	5.10682	3.8813	1.6372	1.77709	14.96	0.106038	1.67105	1.4758	12.4128	3139.92	1477.4	648.081	23.641
F-50159284-005S	F-50159284-003S	Subject 1	HSLF_ADS	s/f	12.4	Normal	Normal	5	43482.5	78.58	1529.58	2303.75	178.22	21629.7	2064.48	1739.79	1426.92	0.0664185	6.61	9.024	63.558	10.2	5.70756	160.143	561.998	17.3617	13.1953	5.566	5.0173	0.3605	5.6811	6.0416	50.8597	42.2	28.058	98.4656	4.87135	3.70234	1.56171	1.69515	14.2702	0.101149	1.59401	1.40776	11.8405	4324.25	1950.91	1453.02	85.247
F-50159285-005S	F-50159285-003S	Subject 15	HSLF_ADS	s/f	5.3	Normal	Normal	5	40778.7	73.61	1644.94	2698.67	344.63	22467.2	2070.68	2217.17	1179.26	0.0510907	6.25	7.411	62.53	7.8	4.66736	164.286	576.536	17.3617	13.1953	5.566	5.0173	0.3605	5.6811	6.0416	50.8597	42.2	35.1989	123.525	6.11112	4.6446	1.95917	2.12658	17.902	0.126892	1.99968	1.76603	14.8539	4364.29	2463.08	1769.23	184.404
F-50159286-005S	F-50159286-003S	Subject 2	HSLF_ADS	n/m	8.3	Normal	Normal	5	31396.4	78.58	3165.46	2601.18	132.22	16678.8	2621.84	3305.92	1329.48	0.0454837	6.44	11.135	65.886	8.9	5.15279	145	508.856	17.3617	13.1953	5.566	5.0173	0.3605	5.6811	6.0416	50.8597	42.2	28.1401	98.7535	4.8856	3.71317	1.56628	1.70011	14.312	0.101445	1.59867	1.41187	11.8751	3291.71	920.439	1366.55	116.755
F-50159287-005S	F-50159287-003S	Subject 12	HSLF_ADS	n/m	8.5	Normal	Normal	5	44845.8	88.69	2225.12	2720.56	176.79	23516.2	3050.54	1283.32	1423.23	0.0588883	6.54	8.268	64.625	9	5.19615	189	663.268	17.3617	13.1953	5.566	5.0173	0.3605	5.6811	6.0416	50.8597	42.2	36.3731	127.646	6.31498	4.79954	2.02452	2.19752	18.4992	0.131125	2.06639	1.82495	15.3494	3404.39	2199.43	1756.84	187.103
F-50159288-005S	F-50159288-003S	Subject 7	HSLF_ADS	s/f	5.3	Abnormally Dark	Normal	5	38755.6	90.05	2575.69	2723.14	213.2	18704.6	2936.95	2668.89	1195.48	0.0571861	6.9	10.14	62.451	7.9	4.71216	130.429	457.72	17.3617	13.1953	5.566	5.0173	0.3605	5.6811	6.0416	50.8597	42.2	27.6791	97.1358	4.80557	3.65234	1.54062	1.67226	14.0775	0.0997833	1.57248	1.38874	11.6806	4129.87	1395.91	1352.82	311.182
F-50159289-005S	F-50159289-003S	Subject 5	HSLF_ADS	n/m	13.8	Normal	Normal	5	48999	97.91	1919.31	1961.43	192.51	25099.7	981.58	2042.62	1610.45	0.0578828	6.66	10.757	61.464	10.5	5.833	208.429	731.449	17.3617	13.1953	5.566	5.0173	0.3605	5.6811	6.0416	50.8597	42.2	35.7327	125.398	6.2038	4.71503	1.98888	2.15882	18.1735	0.128816	2.03001	1.79281	15.0792	2243.47	912.854	937.286	30.568
F-50159290-005S	F-50159290-003S	Subject 4	HSLF_ADS	s/f	9.5	Normal	Normal	5	46222.1	87.23	2469.3	3329.61	210.23	22283.5	2351.33	2045.7	1739.23	0.0579264	6.67	8.358	64.51	11.6	6.28555	223.429	784.09	17.3617	13.1953	5.566	5.0173	0.3605	5.6811	6.0416	50.8597	42.2	35.5464	124.745	6.17145	4.69045	1.97851	2.14757	18.0788	0.128145	2.01942	1.78347	15.0006	3976.68	1793.15	1112.95	175.833
F-50159291-005S	F-50159291-003S	Subject 17	HSLF_ADS	s/f	8.5	Normal	Normal	4	42684.6	72.44	2492.55	2758.03	242.4	21588.2	1775.07	1839.19	1310.06	0.0627223	6.6	10.454	60.632	6.5	4.07085	111.143	390.039	17.3617	13.1953	5.566	5.0173	0.3605	5.6811	6.0416	50.8597	42.2	27.3021	95.8128	4.74011	3.6026	1.51964	1.64949	13.8858	0.0984242	1.55106	1.36983	11.5215	4484.26	2255.61	1401.03	155.851
F-50159292-005S	F-50159292-003S	Subject 6	HSLF_ADS	s/f	9.5	Normal	Normal	5	44158.6	97.79	2266.96	2329.68	169.3	20601.8	2452.81	2852.45	1623.23	0.0580775	6.87	7.681	66.73	10.3	5.74947	139.143	488.301	17.3617	13.1953	5.566	5.0173	0.3605	5.6811	6.0416	50.8597	42.2	24.201	84.9298	4.2017	3.19339	1.34703	1.46213	12.3085	0.0872445	1.37488	1.21424	10.2128	3163.42	1532.58	1207.47	126.896
F-50159528-005S	F-50159528-003S	Subject 11	MSMF_Con	n/m	11.8	Normal	Normal	5	36086.4	53.06	2135.04	2007.06	134.81	17629.2	1614.61	1679.39	1119.77	0.0351344	5.93	5.619	59.46	10	5.62341	166.143	588.369	17.9435	13.7452	5.5267	4.9279	1.0934	9.8669	10.9603	49.8567	33.1	29.5448	104.629	5.30138	4.061	1.63285	3.2382	14.7301	0.323043	2.91516	1.45594	9.77934	4315.84	1954.89	1121.56	36.319
F-50159529-005S	F-50159529-003S	Subject 13	MSMF_Con	s/f	10.2	Normal	Normal	5	36831.5	57.41	1511.71	2835.3	198.97	17319.2	1997.08	2913.37	1029.65	0.0290159	5.98	5.2	64.751	9.8	5.53885	76.1429	269.648	17.9435	13.7452	5.5267	4.9279	1.0934	9.8669	10.9603	49.8567	33.1	13.7471	48.6831	2.4667	1.88956	0.759758	1.50672	6.85383	0.15031	1.35641	0.677441	4.55027	3879.7	2622.28	1346.79	123.333
F-50159530-005S	F-50159530-003S	Subject 16	MSMF_Con	s/f	8	Normal	Normal	5	49078	68.13	1696.88	2661.04	185.28	21586.1	2052.31	1806.61	1292.05	0.0357703	6.29	6.14	63.747	9.3	5.32552	154.857	548.403	17.9435	13.7452	5.5267	4.9279	1.0934	9.8669	10.9603	49.8567	33.1	29.0783	102.976	5.21766	3.99687	1.60707	3.18707	14.4975	0.317942	2.86913	1.43295	9.62492	3977.19	2563.76	2306.25	191.263
F-50159531-005S	F-50159531-003S	Subject 18	MSMF_Con	s/f	13.4	Abnormally Dark	Normal	5	33176.1	75.08	2098.07	2032.62	136.44	15006.6	1659.34	1491.61	811.52	0.0454079	5.91	5.908	59.352	10	5.62341	90.7143	321.251	17.9435	13.7452	5.5267	4.9279	1.0934	9.8669	10.9603	49.8567	33.1	16.1315	57.1273	2.89456	2.21731	0.891542	1.76806	8.04265	0.176382	1.59168	0.794946	5.33954	4372.43	2654.88	1394.2	60.187
F-50159532-005S	F-50159532-003S	Subject 10	MSMF_Con	s/f	11.8	Abnormally Dark	Normal	5	46673	40.17	5076.38	2997.56	226.93	14179	2202.17	2132.8	705.83	0.0364183	6.27	14.08	55.678	7.1	4.34954	101	357.676	17.9435	13.7452	5.5267	4.9279	1.0934	9.8669	10.9603	49.8567	33.1	23.2208	82.233	4.16663	3.19175	1.28335	2.54507	11.5771	0.253896	2.29118	1.1443	7.68609	3703.5	2354.35	1079.19	31.558
F-50159533-005S	F-50159533-003S	Subject 14	MSMF_Con	s/f	6.7	Normal	Normal	5	40914.3	52.65	2543.17	2664.73	159.83	20288.1	1478.75	1180.77	1043.23	0.0393107	5.83	5.864	59.107	9	5.19615	156.857	555.485	17.9435	13.7452	5.5267	4.9279	1.0934	9.8669	10.9603	49.8567	33.1	30.1872	106.903	5.41664	4.14929	1.66835	3.3086	15.0503	0.330067	2.97854	1.48759	9.99195	5038.77	2462.36	1349.61	126.829
F-50159534-005S	F-50159534-003S	Subject 9	MSMF_Con	n/m	5.1	Normal	Normal	5	38165.4	65.37	1746.29	2411.45	134.11	17060.2	2519.57	5296.14	1137.56	0.0430377	6.55	4.096	71.6	10.1	5.66554	200.143	708.775	17.9435	13.7452	5.5267	4.9279	1.0934	9.8669	10.9603	49.8567	33.1	35.3264	125.103	6.33879	4.85568	1.95238	3.87188	17.6126	0.386259	3.48562	1.74085	11.693	4001.85	2254.93	1487.1	33.89
F-50159535-005S	F-50159535-003S	Subject 2	MSMF_Con	n/m	12.5	Normal	Normal	5	54803.3	72.96	2237.78	4121.49	208.75	25132.6	1851.98	2178.36	1124.02	0.0288634	6.37	7.186	64.698	10.2	5.70756	148.571	526.143	17.9435	13.7452	5.5267	4.9279	1.0934	9.8669	10.9603	49.8567	33.1	26.0307	92.1836	4.67081	3.57797	1.43864	2.85304	12.978	0.284619	2.56842	1.28276	8.61615	3745.36	2610.6	1316	162.123
F-50159536-005S	F-50159536-003S	Subject 3	MSMF_Con	n/m	8.4	Normal	Normal	5	36916.2	64.97	1927.47	2091.59	137.26	18092.8	2890.66	6290.94	1043.02	0.0375285	6.35	3.443	72.711	8.9	5.15279	141.286	500.342	17.9435	13.7452	5.5267	4.9279	1.0934	9.8669	10.9603	49.8567	33.1	27.4193	97.1011	4.91998	3.76883	1.51538	3.00523	13.6703	0.299802	2.70543	1.35119	9.07578	4713.38	1682.25	1342.91	26.968
F-50159538-005S	F-50159538-003S	Subject 15	MSMF_Con	s/f	8.5	Normal	Normal	5	38094.4	58.03	2115.26	2491.71	149.28	19007.9	1703.13	2985.88	1019.29	0.0479437	5.99	5.1	66.453	9	5.19615	187	662.232	17.9435	13.7452	5.5267	4.9279	1.0934	9.8669	10.9603	49.8567	33.1	35.9882	127.447	6.45754	4.94665	1.98896	3.94441	17.9425	0.393495	3.55092	1.77346	11.9121	6333.81	2782.52	1829.83	74.053
F-50159539-005S	F-50159539-003S	Subject 12	MSMF_Con	n/m	9.3	Normal	Normal	5	38385.4	47.12	2156.07	2788.16	178.39	16390.3	2722.22	2313.73	1076.76	0.0438623	6.29	4.814	66.041	12.6	6.68772	146.286	518.048	17.9435	13.7452	5.5267	4.9279	1.0934	9.8669	10.9603	49.8567	33.1	21.8738	77.4627	3.92492	3.0066	1.2089	2.39743	10.9055	0.239168	2.15826	1.07792	7.24022	5052.28	2753.77	2376.85	43.635
F-50159540-005S	F-50159540-003S	Subject 4	MSMF_Con	s/f	9.5	Abnormally Dark	Normal	5	37869.7	69.55	2585.05	2620.58	174.06	18726.2	2842.96	3530.01	1057.69	0.0511768	6.29	5.972	67.267	11.6	6.28555	214.714	760.378	17.9435	13.7452	5.5267	4.9279	1.0934	9.8669	10.9603	49.8567	33.1	34.16	120.972	6.12949	4.69536	1.88792	3.74403	17.031	0.373505	3.37053	1.68337	11.3069	4092.59	2197.11	2642.83	372.275
F-50159541-005S	F-50159541-003S	Subject 17	MSMF_Con	s/f	8.5	Normal	Normal	5	50652.4	60.48	1483.02	3427.38	152.23	26856.6	1796.4	1912.3	1310.94	0.0490882	6.53	6.823	63.682	6.5	4.07085	104.429	369.818	17.9435	13.7452	5.5267	4.9279	1.0934	9.8669	10.9603	49.8567	33.1	25.6528	90.8453	4.60301	3.52602	1.41775	2.81162	12.7896	0.280487	2.53113	1.26414	8.49107	4991.32	2166.87	1796.19	114.765
F-50159542-005S	F-50159542-003S	Subject 6	MSMF_Con	s/f	9.5	Abnormally Dark	Normal	5	34849.3	82.16	1975.45	2031.21	131.64	14477.7	2428.1	4557.92	1196.38	0.0355489	6.5	3.738	69.765	10.3	5.74947	130.429	461.893	17.9435	13.7452	5.5267	4.9279	1.0934	9.8669	10.9603	49.8567	33.1	22.6853	80.3365	4.07054	3.11814	1.25375	2.48638	11.3101	0.248041	2.23834	1.11791	7.50884	3617.36	1699.1	1694.32	182.305
F-50159543-005S	F-50159543-003S	Subject 7	MSMF_Con	s/f	5.3	Abnormally Dark	Normal	5	33056.6	52.56	2270.29	2263.63	151.84	15300.4	1408.02	2251.43	908.21	0.0338753	6	6.509	59.312	7.9	4.71216	105.857	374.877	17.9435	13.7452	5.5267	4.9279	1.0934	9.8669	10.9603	49.8567	33.1	22.4647	79.5551	4.03095	3.08781	1.24155	2.46219	11.2001	0.245629	2.21657	1.10704	7.4358	4366.74	2052.14	1360.68	137.53
F-50159544-005S	F-50159544-003S	Subject 5	MSMF_Con	n/m	13.8	Abnormally Dark	Normal	5	38812.8	77.43	1783.37	2385.16	145.31	17460.1	1887.7	2164.88	1096.66	0.0306428	6.18	5.283	62.949	10.5	5.833	147.286	521.59	17.9435	13.7452	5.5267	4.9279	1.0934	9.8669	10.9603	49.8567	33.1	25.2504	89.4205	4.53081	3.47072	1.39552	2.76752	12.589	0.276088	2.49143	1.24432	8.35789	4228.84	2130.18	1658.42	390.92
F-50159545-005S	F-50159545-003S	Subject 11	MSMF_TDF_FR	n/m	11.8	Normal	Normal	5	50232.9	59.19	1789.37	4003.75	165.08	19686.2	2571.01	1868.4	1207.09	0.0319644	5.97	5.455	66.683	10	5.62341	162.429	586.957	17.9697	13.7552	3.4824	4.9212	1.0774	7.0539	8.1313	51.8715	35.4	28.8843	104.377	5.19043	3.9731	1.00587	2.34867	14.9827	0.3112	2.03747	1.42146	10.2251	5457.14	3342.19	1546.61	79.164
F-50159546-005S	F-50159546-003S	Subject 16	MSMF_TDF_FR	s/f	8	Abnormally Dark	Normal	5	66852.5	87.48	2602.09	3830.43	265.65	19169.8	3049.79	2101.97	1402.27	0.0389373	6.35	8.582	64.85	9.3	5.32552	155.857	563.211	17.9697	13.7552	3.4824	4.9212	1.0774	7.0539	8.1313	51.8715	35.4	29.2661	105.757	5.25903	4.02561	1.01916	2.37971	15.1808	0.315313	2.0644	1.44024	10.3602	4767.47	2887.72	2836.47	466.355
F-50159547-005S	F-50159547-003S	Subject 10	MSMF_TDF_FR	s/f	11.8	Normal	Normal	5	31592.5	71.3	2294.21	2317.79	148.65	15531.9	1891.47	3491.94	1199.43	0.0355935	6.3	6.972	65.118	7.1	4.34954	89	321.613	17.9697	13.7552	3.4824	4.9212	1.0774	7.0539	8.1313	51.8715	35.4	20.4619	73.9419	3.67694	2.81458	0.712566	1.66382	10.6139	0.220457	1.44336	1.00697	7.24352	3623.91	2343.26	1183.62	74.051
F-50159548-005S	F-50159548-003S	Subject 14	MSMF_TDF_FR	s/f	6.8	Normal	Normal	5	47553.3	78.79	2886.41	4081	208.26	22884.7	2310.23	1874.98	1534.96	0.0390981	6.18	6.18	67.973	9	5.19615	130.286	470.805	17.9697	13.7552	3.4824	4.9212	1.0774	7.0539	8.1313	51.8715	35.4	25.0735	90.6064	4.50563	3.44891	0.873159	2.0388	13.006	0.270142	1.76866	1.23392	8.87602	4245.52	2850.91	1471.12	116.866
F-50159549-005S	F-50159549-003S	Subject 13	MSMF_TDF_FR	s/f	10.3	Normal	Normal	5	44261.2	66.34	1768.55	2675.5	155.8	20987	2058.9	1526.21	1275.72	0.0289811	5.91	5.108	67.021	9.8	5.53885	59.7143	215.786	17.9697	13.7552	3.4824	4.9212	1.0774	7.0539	8.1313	51.8715	35.4	10.781	38.9585	1.93731	1.48295	0.375437	0.876635	5.59226	0.116154	0.76048	0.530554	3.81647	4590.08	2368.39	3829.97	101.096
F-50159550-005S	F-50159550-003S	Subject 18	MSMF_TDF_FR	s/f	13.4	Abnormally Dark	Normal	5	41033.3	83.94	2419.86	2710.92	169.04	18585.7	2029.1	1092.05	1225.45	0.0515196	5.98	6.726	60.563	10	5.62341	69.2857	250.373	17.9697	13.7552	3.4824	4.9212	1.0774	7.0539	8.1313	51.8715	35.4	12.3209	44.5233	2.21404	1.69477	0.429064	1.00185	6.39105	0.132746	0.869107	0.606338	4.36161	5101.77	3271.91	1646.39	84.574
F-50159552-005S	F-50159552-003S	Subject 1	MSMF_TDF_FR	s/f	12.5	Normal	Normal	5	41566.7	59.24	2109.8	2726.66	173.27	19978.1	1520.69	1667.38	1368.8	0.0337957	5.9	5.289	66.117	10.2	5.70756	131.857	476.483	17.9697	13.7552	3.4824	4.9212	1.0774	7.0539	8.1313	51.8715	35.4	23.1022	83.4829	4.1514	3.17776	0.804511	1.87851	11.9835	0.248903	1.62961	1.13691	8.17818	4506.7	2435.28	1549.84	61.757
F-50159553-005S	F-50159553-003S	Subject 12	MSMF_TDF_FR	n/m	8.6	Normal	Normal	5	45306	82.92	2208.42	3054.2	191.12	22850.2	2068.31	1058.6	1479.31	0.0338463	5.96	6.802	62.938	9	5.19615	179.143	647.357	17.9697	13.7552	3.4824	4.9212	1.0774	7.0539	8.1313	51.8715	35.4	34.4761	124.584	6.19524	4.74225	1.20059	2.80335	17.8832	0.371445	2.43191	1.69664	12.2045	4592.18	1247.35	1419.78	12.713
F-50159554-005S	F-50159554-003S	Subject 3	MSMF_TDF_FR	n/m	5.1	Normal	Normal	5	32744.8	64.89	2148.69	2145.46	121.83	15842.8	2512.52	4076.55	1020.39	0.0454224	6.16	5.466	67.161	10.1	5.66554	201.714	728.921	17.9697	13.7552	3.4824	4.9212	1.0774	7.0539	8.1313	51.8715	35.4	35.6037	128.659	6.39789	4.89737	1.23986	2.89505	18.4682	0.383595	2.51145	1.75213	12.6037	4714.06	2266.42	1216.52	35.145
F-50159555-005S	F-50159555-003S	Subject 2	MSMF_TDF_FR	n/m	8.4	Normal	Normal	5	42557.5	81.09	1739.12	2850.3	143.92	21477.3	1072.43	2961.49	1253.21	0.0280416	5.87	4.875	68.151	8.9	5.15279	137.857	498.165	17.9697	13.7552	3.4824	4.9212	1.0774	7.0539	8.1313	51.8715	35.4	26.7539	96.6787	4.80759	3.68005	0.931677	2.17544	13.8776	0.288246	1.88719	1.31661	9.47087	3358.18	1541.61	788.7	30.691
F-50159556-005S	F-50159556-003S	Subject 15	MSMF_TDF_FR	s/f	5.4	Normal	Normal	5	36165.3	73.39	1568.08	2319.23	218.92	18235	2358.5	3983.98	1112.04	0.0410892	6.15	4.714	66.527	7.8	4.66736	160.286	579.214	17.9697	13.7552	3.4824	4.9212	1.0774	7.0539	8.1313	51.8715	35.4	34.3419	124.099	6.17113	4.72379	1.19592	2.79244	17.8136	0.369999	2.42244	1.69003	12.157	4573.08	2414.11	2098.54	171.369
F-50159557-005S	F-50159557-003S	Subject 4	MSMF_TDF_FR	s/f	9.5	Abnormally Dark	Normal	5	40897	53.72	3211.87	3639.68	184.6	19364.3	2232.41	2593.51	950.46	0.034581	6.38	8.272	62.74	11.6	6.28555	204.429	738.73	17.9697	13.7552	3.4824	4.9212	1.0774	7.0539	8.1313	51.8715	35.4	32.5236	117.528	5.84439	4.47368	1.1326	2.64459	16.8705	0.350409	2.29418	1.60055	11.5133	4920.59	2527.04	1462.38	136.623
F-50159558-005S	F-50159558-003S	Subject 6	MSMF_TDF_FR	s/f	9.5	Abnormally Dark	Normal	5	37383.5	67	3201.59	2879.62	201.56	17627.4	2752.19	3328.76	1088.45	0.0374721	6.29	6.785	68.439	10.3	5.74947	170	614.318	17.9697	13.7552	3.4824	4.9212	1.0774	7.0539	8.1313	51.8715	35.4	29.5679	106.848	5.31327	4.06713	1.02967	2.40426	15.3373	0.318565	2.08569	1.4551	10.467	4472.29	2333.93	2507.55	276.884
F-50159559-005S	F-50159559-003S	Subject 7	MSMF_TDF_FR	s/f	5.4	Abnormally Dark	Normal	5	45402.9	78.5	1821.14	2897.6	188.26	22696.7	2003.61	2105.73	1561.19	0.0560145	6.11	5.893	63.445	7.9	4.71216	117.571	424.86	17.9697	13.7552	3.4824	4.9212	1.0774	7.0539	8.1313	51.8715	35.4	24.9506	90.1624	4.48355	3.43201	0.868881	2.02881	12.9423	0.268818	1.75999	1.22787	8.83252	5188.16	2594.92	1699.21	133.034
F-50159560-005S	F-50159560-003S	Subject 17	MSMF_TDF_FR	s/f	8.5	Normal	Normal	5	39311.7	72.55	1916.05	2461.84	154.59	19705.2	1625.12	1734.81	1258.31	0.0419586	5.84	5.235	62.879	6.5	4.07085	100.857	364.461	17.9697	13.7552	3.4824	4.9212	1.0774	7.0539	8.1313	51.8715	35.4	24.7755	89.5294	4.45207	3.40791	0.86278	2.01457	12.8514	0.266931	1.74764	1.21925	8.77051	4673.56	2792.38	1610.4	109.753
F-50159561-005S	F-50159561-003S	Subject 5	MSMF_TDF_FR	n/m	13.9	Abnormally Dark	Normal	5	43892.4	60.91	3128.86	2875.84	209.5	18738.6	1764.35	1471.07	1211.34	0.033588	6.13	8.92	60.871	10.5	5.833	134.143	484.743	17.9697	13.7552	3.4824	4.9212	1.0774	7.0539	8.1313	51.8715	35.4	22.9972	83.1036	4.13253	3.16332	0.800856	1.86997	11.929	0.247772	1.6222	1.13174	8.14102	4088.71	2157.65	1261.73	99.836
F-50159628-005S	F-50159628-003S	Subject 16	LSHF_Con	s/f	8	Normal	Normal	5	44287.6	62.37	2096.46	3889.91	191.63	19849.1	2484.47	1902.73	1213.58	0.0383827	6.05	5.324	67.31	9.3	5.32552	154.143	540.343	17.9356	14.5588	7.6684	4.9736	1.3075	12.0954	13.4029	46.8636	30.7	28.9442	101.463	5.19131	4.21392	2.21956	3.87936	13.5643	0.378445	3.50091	1.43957	8.88586	7588.39	3580.72	2220.24	124.504
F-50159629-005S	F-50159629-003S	Subject 10	LSHF_Con	s/f	11.9	Normal	Normal	5	34069.5	104.65	1206.05	3048.74	234.52	16808.1	974.47	2202.17	1109.8	0.0268416	6.11	5.135	65.211	7.1	4.34954	95.2857	334.021	17.9356	14.5588	7.6684	4.9736	1.3075	12.0954	13.4029	46.8636	30.7	21.9071	76.7946	3.92916	3.1894	1.67992	2.93618	10.2664	0.286435	2.64975	1.08957	6.72547	3740.14	2324.66	895.184	25.136
F-50159630-005S	F-50159630-003S	Subject 14	LSHF_Con	s/f	6.8	Normal	Normal	5	34321.1	38.08	1816.13	3192.88	139	16560.2	1155.35	1639.53	993.49	0.0316646	5.92	4.601	64.403	9	5.19615	159.286	558.372	17.9356	14.5588	7.6684	4.9736	1.3075	12.0954	13.4029	46.8636	30.7	30.6546	107.459	5.49808	4.46293	2.35071	4.1086	14.3658	0.400808	3.70779	1.52463	9.41095	5292.96	3623.19	1216.99	37.205
F-50159631-005S	F-50159631-003S	Subject 18	LSHF_Con	s/f	13.4	Normal	Normal	5	17598.2	44.99	1395.45	1254.02	74.4	4318.91	2577.19	6722.45	391.75	0.0264449	6.02	2	72.25	10	5.62341	78.5714	275.43	17.9356	14.5588	7.6684	4.9736	1.3075	12.0954	13.4029	46.8636	30.7	13.9722	48.9791	2.506	2.03418	1.07144	1.87268	6.54787	0.182686	1.68999	0.694921	4.28946	2491.78	1109.23	704.103	10.339
F-50159632-005S	F-50159632-003S	Subject 13	LSHF_Con	s/f	10.3	Normal	Normal	5	36489.3	56.21	1564.07	3132.38	162.77	18083	1851.76	2036.06	929.94	0.0242138	6.01	5.378	63.81	9.8	5.53885	84.5714	296.463	17.9356	14.5588	7.6684	4.9736	1.3075	12.0954	13.4029	46.8636	30.7	15.2688	53.5242	2.73855	2.22295	1.17087	2.04646	7.1555	0.199639	1.84682	0.759408	4.68751	4900.18	2703.48	1518.13	61.574
F-50159633-005S	F-50159633-003S	Subject 11	LSHF_Con	n/m	11.9	Normal	Normal	5	32039.9	51.61	1796.11	3588.95	132.56	17605.8	3126.52	1871.32	1221.37	0.0427644	5.92	4.403	66.317	10	5.62341	158.857	556.869	17.9356	14.5588	7.6684	4.9736	1.3075	12.0954	13.4029	46.8636	30.7	28.2492	99.0269	5.06667	4.11275	2.16626	3.78622	13.2386	0.369359	3.41686	1.405	8.67252	6383.81	3038.67	1580.11	54.495
F-50159634-005S	F-50159634-003S	Subject 1	LSHF_Con	s/f	12.5	Normal	Normal	5	41039.5	63.59	1645.03	3557.9	149.37	19003	1542.94	1918.78	1142.14	0.0282808	5.98	5.155	64.445	10.2	5.70756	152.857	535.836	17.9356	14.5588	7.6684	4.9736	1.3075	12.0954	13.4029	46.8636	30.7	26.7815	93.8819	4.80343	3.89907	2.05372	3.5895	12.5508	0.350169	3.23933	1.33201	8.22193	6306.42	3261.79	1390.57	78.908
F-50159635-005S	F-50159635-003S	Subject 9	LSHF_Con	n/m	9.3	Normal	Normal	5	33720.3	43.9	1784.84	3458.23	134.38	16768.3	1915.01	4044.28	1235.5	0.0336906	6.14	3.638	71.729	12.6	6.68772	237.857	833.801	17.9356	14.5588	7.6684	4.9736	1.3075	12.0954	13.4029	46.8636	30.7	35.5663	124.677	6.37902	5.17802	2.72736	4.76691	16.6676	0.465029	4.30188	1.76892	10.9188	5877.63	3039.64	1343.84	29.577
F-50159636-005S	F-50159636-003S	Subject 12	LSHF_Con	n/m	8.6	Normal	Normal	4	36077	67.85	1719.86	3540.72	141	19912.5	2510.47	1917.36	1237.09	0.040507	5.79	4.474	66.547	9	5.19615	189.143	663.035	17.9356	14.5588	7.6684	4.9736	1.3075	12.0954	13.4029	46.8636	30.7	36.4006	127.601	6.52866	5.29948	2.79134	4.87873	17.0586	0.475937	4.40279	1.81042	11.175	5826.52	3652.51	1996.5	138.7
F-50159637-005S	F-50159637-003S	Subject 15	LSHF_Con	s/f	5.4	Normal	Normal	5	32812.2	71.03	1667.73	3104.43	140.6	16467.5	1335.53	3430.35	1164.72	0.0244898	5.89	4.094	66.459	7.8	4.66736	159.286	558.372	17.9356	14.5588	7.6684	4.9736	1.3075	12.0954	13.4029	46.8636	30.7	34.1276	119.633	6.12099	4.96857	2.61704	4.57409	15.9934	0.446219	4.12787	1.69737	10.4772	5435.5	3177.54	1503.2	49.595
F-50159638-005S	F-50159638-003S	Subject 2	LSHF_Con	n/m	8.4	Normal	Normal	5	36589.5	59.6	1887.53	3648.7	150.73	19735.8	1080.29	2096.46	1158.67	0.0346904	6.02	5.364	63.163	8.9	5.15279	138	483.755	17.9356	14.5588	7.6684	4.9736	1.3075	12.0954	13.4029	46.8636	30.7	26.7816	93.8822	4.80344	3.89908	2.05372	3.58951	12.5508	0.350169	3.23934	1.33201	8.22195	5036.31	2836.4	1138.83	36.116
F-50159639-005S	F-50159639-003S	Subject 3	LSHF_Con	n/m	5.1	Normal	Normal	5	34212.7	65.86	1538.51	3063.84	124.51	18218.5	2391.95	2748.78	1157.14	0.0351646	5.81	4.417	67.475	10.1	5.66554	206.143	722.628	17.9356	14.5588	7.6684	4.9736	1.3075	12.0954	13.4029	46.8636	30.7	36.3854	127.548	6.52594	5.29728	2.79018	4.8767	17.0515	0.475739	4.40096	1.80966	11.1703	5997.2	3562.16	2408.55	192.743
F-50159640-005S	F-50159640-004S	Subject 4	LSHF_Con	s/f	9.5	Normal	Normal	5	44646	73.08	2216.25	4091.68	213.32	19845.5	3612.28	3668.65	1338.3	0.0432138	6.25	5.792	70.617	11.6	6.28555	204.429	716.619	17.9356	14.5588	7.6684	4.9736	1.3075	12.0954	13.4029	46.8636	30.7	32.5236	114.01	5.8333	4.73504	2.49404	4.3591	15.2417	0.425246	3.93385	1.61759	9.98473	5050.76	2971.93	2541.51	424.246
F-50159641-005S	F-50159641-004S	Subject 5	LSHF_Con	n/m	13.9	Normal	Normal	5	36238.9	45.68	1812.94	3425.87	147.11	17803.3	1147.8	1885.29	1084.12	0.0259155	5.88	4.869	64.651	10.5	5.833	158.857	556.869	17.9356	14.5588	7.6684	4.9736	1.3075	12.0954	13.4029	46.8636	30.7	27.2342	95.4688	4.88462	3.96497	2.08843	3.65017	12.7629	0.356087	3.29409	1.35452	8.3609	5626.62	3320.86	1074.26	54.119
F-50159642-005S	F-50159642-004S	Subject 7	LSHF_Con	s/f	5.4	Normal	Normal	5	36834.7	53.2	2371.31	3713.65	218.86	18355.2	1957.17	2327.82	1074.21	0.0330209	6.03	6.569	64.626	7.9	4.71216	109.286	383.098	17.9356	14.5588	7.6684	4.9736	1.3075	12.0954	13.4029	46.8636	30.7	23.1923	81.2998	4.15967	3.37651	1.77848	3.10844	10.8687	0.303239	2.8052	1.15349	7.12002	5684.95	2925.33	1756	79.157
F-50159643-005S	F-50159643-004S	Subject 6	LSHF_Con	s/f	9.5	Normal	Normal	5	45317.3	61.19	2004.92	4006.56	191.75	17880.4	2519.06	2433.04	1102.48	0.0342739	5.82	5.588	66.19	10.3	5.74947	171.143	599.936	17.9356	14.5588	7.6684	4.9736	1.3075	12.0954	13.4029	46.8636	30.7	29.7667	104.346	5.33884	4.33368	2.28263	3.9896	13.9498	0.3892	3.6004	1.48048	9.13838	6319.26	3301.49	1998.73	283.463
F-50159644-005S	F-50159644-004S	Subject 17	LSHF_Con	s/f	8.6	Normal	Normal	5	32446.1	58.22	1954.68	3377.9	148.62	16189.1	1871.67	2781.91	1005.56	0.0397659	5.88	5.27	65.73	6.5	4.07085	102.143	358.059	17.9356	14.5588	7.6684	4.9736	1.3075	12.0954	13.4029	46.8636	30.7	25.0913	87.9568	4.50027	3.65299	1.9241	3.36296	11.7587	0.328069	3.03489	1.24794	7.70303	5283.38	2662.44	1422.98	34.84
[truncated: 8 more columns]
