# Supplementary material for: Response of the gut microbiome and metabolome to dietary fiber in healthy dogs
Source: mSystems. 2024 Dec 23;10(1):e00452-24. doi: 10.1128/msystems.00452-24 (PMC11748496; doi:10.1128/msystems.00452-24)
Supplement: Table S4 — Metabolite descriptive statistics. [file msystems.00452-24-s0005.xlsx]

## Sheet: Metabolite descriptive stats
Metabolite	HMDB ID	Class	SubClass	median abundance in baseline	mean abundance in baseline	COV
glycine	HMDB00123	Carboxylic acids and derivatives	Amino acids peptides and analogues	0.92015	1.21592	66.7103
N-acetylglycine	HMDB00532	Carboxylic acids and derivatives	Amino acids peptides and analogues	1.08735	1.30608	63.1246
sarcosine	HMDB00271	Carboxylic acids and derivatives	Amino acids peptides and analogues	1.3648	1.37251	49.4246
dimethylglycine	HMDB00092	Carboxylic acids and derivatives	Amino acids peptides and analogues	1.10195	1.14128	45.5874
betaine	HMDB00043	Carboxylic acids and derivatives	Amino acids peptides and analogues	0.98585	1.06143	38.2359
serine	HMDB00187	Carboxylic acids and derivatives	Amino acids peptides and analogues	0.6721	0.909967	59.867
N-acetylserine	HMDB02931	Carboxylic acids and derivatives	Amino acids peptides and analogues	1.2458	1.78639	67.6705
2-methylserine		unclassified	unclassified	0.49365	0.745944	86.6829
threonine	HMDB00167	Carboxylic acids and derivatives	Amino acids peptides and analogues	0.7039	0.812861	57.9867
allo-threonine	HMDB04041	Carboxylic acids and derivatives	Amino acids peptides and analogues	0.86865	1.21962	102.597
homoserine	HMDB00719	Carboxylic acids and derivatives	Amino acids peptides and analogues	0.9457	0.964583	40.0402
alanine	HMDB00161	Carboxylic acids and derivatives	Amino acids peptides and analogues	0.9224	0.970372	48.7236
N-acetylalanine	HMDB00766	Carboxylic acids and derivatives	Amino acids peptides and analogues	0.8588	1.00012	63.4838
N-methylalanine	HMDB94692	Carboxylic acids and derivatives	Amino acids peptides and analogues	1.15225	1.12632	20.3754
N,N-dimethylalanine		unclassified	unclassified	0.75285	0.807556	67.5133
N-propionylalanine		unclassified	unclassified	0.7184	0.887106	60.7758
N-carbamoylalanine		unclassified	unclassified	1.0791	1.04682	51.194
aspartate	HMDB00191	Carboxylic acids and derivatives	Amino acids peptides and analogues	1.062	1.40964	62.4149
N-acetylaspartate (NAA)	HMDB00812	Carboxylic acids and derivatives	Amino acids peptides and analogues	1.0681	1.33593	61.1282
asparagine	HMDB00168	Carboxylic acids and derivatives	Amino acids peptides and analogues	0.58025	1.76255	135.682
N-acetylasparagine	HMDB06028	Carboxylic acids and derivatives	Amino acids peptides and analogues	1.27	1.34802	31.0027
glutamate	HMDB00148	Carboxylic acids and derivatives	Amino acids peptides and analogues	0.96855	1.12032	55.0196
glutamine	HMDB00641	Carboxylic acids and derivatives	Amino acids peptides and analogues	0.5909	0.884233	72.2648
alpha-ketoglutaramate*		unclassified	unclassified	0.8205	0.967428	57.8296
N-acetylglutamate	HMDB01138	Carboxylic acids and derivatives	Amino acids peptides and analogues	0.9066	1.11358	60.9772
N-acetylglutamine	HMDB06029	Carboxylic acids and derivatives	Amino acids peptides and analogues	0.87655	1.03051	70.5303
N-methylglutamate		unclassified	unclassified	1.8726	1.96757	50.8977
glutamate, gamma-methyl ester	HMDB61715	unclassified	unclassified	0.77405	0.964506	63.8063
pyroglutamine*		unclassified	unclassified	0.74835	0.987689	100.741
carboxyethyl-GABA	HMDB02201	Carboxylic acids and derivatives	Amino acids peptides and analogues	1.41695	1.34988	50.9066
2-pyrrolidinone	HMDB02039	Pyrrolidines	Pyrrolidones	1.80045	1.73923	34.2602
S-1-pyrroline-5-carboxylate	HMDB01301	Carboxylic acids and derivatives	Amino acids peptides and analogues	1.2455	1.28018	21.8185
butyrylglutamine/isobutyrylglutamine		unclassified	unclassified	0.083	0.452211	192.981
histidine	HMDB00177	Carboxylic acids and derivatives	Amino acids peptides and analogues	1.15265	1.22135	63.2598
3-methylhistidine	HMDB00479	Carboxylic acids and derivatives	Amino acids peptides and analogues	0.85355	1.03083	75.9692
N-acetylhistidine	HMDB32055	Carboxylic acids and derivatives	Amino acids peptides and analogues	0.8105	1.00484	65.3882
N-acetyl-1-methylhistidine*		unclassified	unclassified	0.977	1.14562	44.7485
hydantoin-5-propionate	HMDB01212	Azolidines	Imidazolidines	0.86865	0.916267	23.5584
trans-urocanate	HMDB00301	Azoles	Imidazoles	0.3243	0.594656	109.524
cis-urocanate	HMDB34174	Azoles	Imidazoles	0.7658	0.804961	46.113
imidazole propionate	HMDB02271	Azoles	Imidazoles	0.7064	0.693056	41.4017
formiminoglutamate	HMDB00854	Carboxylic acids and derivatives	Amino acids peptides and analogues	0.82495	0.930839	48.3491
imidazole lactate	HMDB02320	Azoles	Imidazoles	0.7383	1.20331	116.473
carnosine	HMDB00033	Peptidomimetics	Hybrid peptides	0.56155	0.943667	111.788
anserine	HMDB00194	Peptidomimetics	Hybrid peptides	0.87905	1.07688	64.5902
histamine	HMDB00870	Organonitrogen compounds	Amines	1.08335	3.24199	147.769
1-methylhistamine	HMDB00898	Organonitrogen compounds	Amines	0.9396	1.71009	139.775
1-methyl-4-imidazoleacetate	HMDB02820	Azoles	Imidazoles	1.64005	2.05206	97.9737
1-methyl-5-imidazoleacetate	HMDB04988	Azoles	Imidazoles	0.6644	1.49645	165.486
4-imidazoleacetate	HMDB02024	Azoles	Imidazoles	1.2346	1.50848	62.9831
N-acetylhistamine	HMDB13253	Carboxylic acids and derivatives	Carboxylic acid derivatives	1.8978	2.77542	104.97
lysine	HMDB00182	Carboxylic acids and derivatives	Amino acids peptides and analogues	1.0038	1.05908	32.0175
N2-acetyllysine	HMDB00446	Carboxylic acids and derivatives	Amino acids peptides and analogues	0.6884	1.01303	74.3756
N6-acetyllysine	HMDB00206	Carboxylic acids and derivatives	Amino acids peptides and analogues	0.8297	0.912656	35.8743
N2-acetyl,N6-methyllysine		unclassified	unclassified	1.29045	1.73369	72.5039
N2-acetyl,N6,N6-dimethyllysine		unclassified	unclassified	1.40485	1.58399	67.405
N6-formyllysine		unclassified	unclassified	0.8148	0.828117	26.9554
N6-carboxyethyllysine		unclassified	unclassified	1.03925	1.12032	35.0682
N6-methyllysine	HMDB02038	Carboxylic acids and derivatives	Amino acids peptides and analogues	1.5602	1.15263	70.0591
N6,N6-dimethyllysine	HMDB13287	Carboxylic acids and derivatives	Amino acids peptides and analogues	1.14995	1.22468	28.9292
N6,N6,N6-trimethyllysine	HMDB01325	Carboxylic acids and derivatives	Amino acids peptides and analogues	1.49405	2.2452	74.9563
5-hydroxylysine	HMDB00450	Carboxylic acids and derivatives	Amino acids peptides and analogues	1.179	1.39064	43.2934
fructosyllysine		unclassified	unclassified	0.94855	1.08593	49.0524
pipecolate	HMDB00070	Carboxylic acids and derivatives	Amino acids peptides and analogues	1.407	1.50827	28.6816
6-oxopiperidine-2-carboxylate	HMDB61705	Carboxylic acids and derivatives	Amino acids peptides and analogues	1.3541	1.42168	33.8485
cadaverine	HMDB02322	Organonitrogen compounds	Amines	1.2461	1.99062	75.6581
N-acetyl-cadaverine	HMDB02284	Carboxylic acids and derivatives	Carboxylic acid derivatives	1.6493	2.25172	80.6438
5-aminovalerate	HMDB03355	Carboxylic acids and derivatives	Amino acids peptides and analogues	1.02515	1.02248	23.4571
N,N-dimethyl-5-aminovalerate		unclassified	unclassified	0.50935	1.07204	137.293
N,N,N-trimethyl-5-aminovalerate		unclassified	unclassified	0.8453	0.8196	67.421
phenylalanine	HMDB00159	Carboxylic acids and derivatives	Amino acids peptides and analogues	0.8331	0.883339	44.5276
N-acetylphenylalanine	HMDB00512	Carboxylic acids and derivatives	Amino acids peptides and analogues	0.93835	1.22131	79.9083
N-succinyl-phenylalanine		unclassified	unclassified	0.3164	0.422417	90.0101
N-butyryl-phenylalanine		unclassified	unclassified	0.7255	1.21013	119.188
N-isobutyryl-phenylalanine		unclassified	unclassified	1.1431	1.40474	77.3189
1-carboxyethylphenylalanine		unclassified	unclassified	0.8646	1.06444	126.027
phenylpyruvate	HMDB00205	Benzene and substituted derivatives	Phenylpyruvic acid derivatives	1.0309	1.51274	80.6052
phenyllactate (PLA)	HMDB00779	Phenylpropanoic acids	unclassified	1.01725	1.40392	101.916
phenethylamine	HMDB02017	Organonitrogen compounds	Amines	0.963	1.30664	63.4212
phenylacetate	HMDB00209	Benzene and substituted derivatives	unclassified	0.85545	1.09329	62.5207
2-hydroxyphenylacetate	HMDB00669	Benzene and substituted derivatives	Phenylacetic acids	1.82105	2.08157	79.0265
4-hydroxyphenylacetate	HMDB00020	Phenols	1-hydroxy-2-unsubstituted benzenoids	0.94795	1.06653	47.4955
valerylphenylalanine		unclassified	unclassified	0.2126	0.648583	115.966
tyrosine	HMDB00158	Carboxylic acids and derivatives	Amino acids peptides and analogues	0.8545	0.916633	50.2717
N-acetyltyrosine	HMDB00866	Carboxylic acids and derivatives	Amino acids peptides and analogues	0.44925	0.669211	93.2745
1-carboxyethyltyrosine		unclassified	unclassified	0.82975	0.850789	49.563
tyramine	HMDB00306	Benzene and substituted derivatives	Phenethylamines	0.9904	1.77551	130.242
4-hydroxyphenylpyruvate	HMDB00707	Benzene and substituted derivatives	Phenylpyruvic acid derivatives	0.9432	1.22294	78.9802
tyrosol	HMDB04284	Phenols	Tyrosols and derivatives	0.8079	0.938856	32.2417
3-(4-hydroxyphenyl)lactate (HPLA)	HMDB00755	Phenylpropanoic acids	unclassified	0.8428	2.26572	251.327
phenol sulfate	HMDB60015	Organic sulfuric acids and derivatives	Arylsulfates	1.43745	2.75924	140.56
vanillactate	HMDB00913	Phenylpropanoic acids	unclassified	0.4999	0.716261	106.473
o-Tyrosine	HMDB06050	Carboxylic acids and derivatives	Amino acids peptides and analogues	0.87515	1.16517	58.8343
gentisate	HMDB00152	Benzene and substituted derivatives	Benzoic acids and derivatives	0.25485	0.436961	95.744
dopamine 3-O-sulfate	HMDB06275	Organic sulfuric acids and derivatives	Arylsulfates	0.2087	0.366022	94.0576
tyramine O-sulfate	HMDB06409	Organic sulfuric acids and derivatives	Arylsulfates	0.75435	1.50471	110.962
N-formylphenylalanine		unclassified	unclassified	1.0012	1.04494	21.2381
tryptophan	HMDB00929	Indoles and derivatives	Indolyl carboxylic acids and derivatives	0.65325	0.820889	64.8619
kynurenine	HMDB00684	Organooxygen compounds	Carbonyl compounds	1.19995	1.23114	23.4489
N-acetylkynurenine (2)		unclassified	unclassified	0.5695	0.651428	63.5467
kynurenate	HMDB00715	Quinolines and derivatives	Quinoline carboxylic acids	1.1154	1.65387	99.5943
N-formylanthranilic acid	HMDB04089	Benzene and substituted derivatives	Benzoic acids and derivatives	1.2327	1.30146	28.6285
anthranilate	HMDB01123	Benzene and substituted derivatives	Benzoic acids and derivatives	1.29595	1.33977	32.9593
xanthurenate	HMDB00881	Quinolines and derivatives	Quinoline carboxylic acids	0.79365	0.89915	53.7271
picolinate	HMDB02243	Pyridines and derivatives	Pyridinecarboxylic acids and derivatives	1.08235	1.13881	25.8996
5-hydroxypicolinic acid		unclassified	unclassified	0.08235	0.171272	137.396
serotonin	HMDB00259	Indoles and derivatives	Tryptamines and derivatives	1.31725	1.37311	31.6283
5-hydroxyindoleacetate	HMDB00763	Indoles and derivatives	Indolyl carboxylic acids and derivatives	1.0371	1.45564	88.7176
tryptamine	HMDB00303	Indoles and derivatives	Tryptamines and derivatives	1.29145	1.46863	64.2892
indolelactate	HMDB00671	Indoles and derivatives	Indolyl carboxylic acids and derivatives	0.5428	2.77671	245.706
indoleacetate	HMDB00197	Indoles and derivatives	Indolyl carboxylic acids and derivatives	0.7196	1.11224	98.2775
indoleacrylate	HMDB00734	Indoles and derivatives	Indoles	1.0992	1.36047	54.6885
indolepropionate	HMDB02302	Indoles and derivatives	Indolyl carboxylic acids and derivatives	0.68045	0.923106	61.9374
indoleacetylglutamine	HMDB13240	Carboxylic acids and derivatives	Amino acids peptides and analogues	0.34	0.462739	94.1261
indole	HMDB00738	Indoles and derivatives	Indoles	2.0741	2.09986	46.336
indole-3-carboxylate	HMDB03320	Indoles and derivatives	Indolecarboxylic acids and derivatives	1.33555	1.26182	20.9081
indoleacetylglycine		unclassified	unclassified	0.3433	0.482661	57.3724
3-indoxyl sulfate	HMDB00682	Organic sulfuric acids and derivatives	Arylsulfates	0.3729	0.386883	15.3344
leucine		unclassified	unclassified	0.821	0.874333	47.7928
N-acetylleucine	HMDB11756	Carboxylic acids and derivatives	Amino acids peptides and analogues	0.74715	1.08811	100.91
N-butyryl-leucine		unclassified	unclassified	0.59025	1.05779	124.565
4-methyl-2-oxopentanoate	HMDB00695	Keto acids and derivatives	Short-chain keto acids and derivatives	1.0058	1.35922	78.6179
alpha-hydroxyisocaproate	HMDB00746	Fatty Acyls	Fatty acids and conjugates	0.7034	1.03	112.676
isovalerate (C5)	HMDB00718	Fatty Acyls	Fatty acids and conjugates	1.3462	1.40265	40.5391
isovalerylglycine	HMDB00678	Carboxylic acids and derivatives	Amino acids peptides and analogues	1.1742	1.26628	37.767
beta-hydroxyisovalerate	HMDB00754	Fatty Acyls	Fatty acids and conjugates	1.0349	1.0672	21.3627
3-methylglutaconate	HMDB00522	Fatty Acyls	Fatty acids and conjugates	0.8246	0.927306	68.3334
isoleucine	HMDB00172	Carboxylic acids and derivatives	Amino acids peptides and analogues	0.7389	0.859206	52.9538
N-acetylisoleucine	HMDB61684	Carboxylic acids and derivatives	Amino acids peptides and analogues	0.8007	0.984183	83.7273
N-butyryl-isoleucine		unclassified	unclassified	0.5577	0.960578	124.871
1-carboxyethylisoleucine		unclassified	unclassified	0.8473	1.293	99.8697
3-methyl-2-oxovalerate	HMDB03736	unclassified	unclassified	0.991	1.44466	85.9673
2-hydroxy-3-methylvalerate	HMDB00317	Fatty Acyls	Fatty acids and conjugates	0.71905	0.9919	120.81
3-hydroxy-2-ethylpropionate	HMDB00396	Fatty Acyls	Fatty acids and conjugates	1.1474	1.14316	32.2787
ethylmalonate	HMDB00622	Fatty Acyls	Fatty acids and conjugates	0.896	1.19502	73.5958
methylsuccinate	HMDB01844	Fatty Acyls	Fatty acids and conjugates	0.6878	0.799372	47.3562
valine	HMDB00883	Carboxylic acids and derivatives	Amino acids peptides and analogues	0.76995	0.941956	57.7332
N-acetylvaline	HMDB11757	Carboxylic acids and derivatives	Amino acids peptides and analogues	0.6422	0.962572	105.823
N-carbamoylvaline		unclassified	unclassified	1.69245	1.70572	67.1131
1-carboxyethylvaline		unclassified	unclassified	0.77915	1.02704	95.5122
3-methyl-2-oxobutyrate	HMDB00019	Keto acids and derivatives	Short-chain keto acids and derivatives	1.00785	1.50242	104.082
alpha-hydroxyisovalerate	HMDB00407	Fatty Acyls	Fatty acids and conjugates	0.66255	0.942817	101.945
isobutyrylglycine (C4)	HMDB00730	Carboxylic acids and derivatives	Amino acids peptides and analogues	0.99395	1.11599	59.3341
3-hydroxyisobutyrate	HMDB00336	Hydroxy acids and derivatives	Beta hydroxy acids and derivatives	0.9858	0.967083	39.2307
methionine	HMDB00696	Carboxylic acids and derivatives	Amino acids peptides and analogues	0.8833	0.896911	41.0971
N-acetylmethionine	HMDB11745	Carboxylic acids and derivatives	Amino acids peptides and analogues	0.8111	1.06073	97.5024
N-propionylmethionine		unclassified	unclassified	0.51525	0.740056	93.831
N-formylmethionine	HMDB01015	Carboxylic acids and derivatives	Amino acids peptides and analogues	0.9532	0.892861	31.327
methionine sulfone		unclassified	unclassified	0.30895	0.573206	84.4155
methionine sulfoxide	HMDB02005	Carboxylic acids and derivatives	Amino acids peptides and analogues	0.7519	0.986278	62.5234
N-acetylmethionine sulfoxide		unclassified	unclassified	0.74335	0.815917	61.0233
4-methylthio-2-oxobutanoate	HMDB01553	Fatty Acyls	Fatty acids and conjugates	0.95345	1.59241	132.818
2,3-dihydroxy-5-methylthio-4-pentenoate (DMTPA)*		unclassified	unclassified	0.8407	1.07306	104.253
2-hydroxy-4-(methylthio)butanoic acid		unclassified	unclassified	0.74505	1.38997	127.664
homocysteine	HMDB00742	Carboxylic acids and derivatives	Amino acids peptides and analogues	1.3305	1.41249	41.6546
cystathionine	HMDB00099	Carboxylic acids and derivatives	Amino acids peptides and analogues	1.5773	1.49332	53.8959
alpha-ketobutyrate	HMDB00005	Keto acids and derivatives	Short-chain keto acids and derivatives	0.7747	1.93606	147.138
cysteine	HMDB00574	Carboxylic acids and derivatives	Amino acids peptides and analogues	1.5641	1.64572	34.1999
S-methylcysteine	HMDB02108	Carboxylic acids and derivatives	Amino acids peptides and analogues	0.9354	1.77159	147.358
S-carboxyethylcysteine		unclassified	unclassified	0.1719	0.459606	97.227
cysteine s-sulfate	HMDB00731	Carboxylic acids and derivatives	Amino acids peptides and analogues	0.64515	0.956628	72.8728
cystine	HMDB00192	Carboxylic acids and derivatives	Amino acids peptides and analogues	0.0608	0.780244	227.999
cysteine sulfinic acid	HMDB00996	Carboxylic acids and derivatives	Amino acids peptides and analogues	1.13905	1.28417	29.9092
hypotaurine	HMDB00965	Sulfinic acids and derivatives	Sulfinic acids	0.84285	0.949494	64.8582
taurine	HMDB00251	Organic sulfonic acids and derivatives	Organosulfonic acids and derivatives	0.90205	2.59556	183.276
N-acetyltaurine		unclassified	unclassified	0.4212	1.53863	165.67
succinoyltaurine		unclassified	unclassified	0.30405	1.23667	153.717
3-sulfo-L-alanine	HMDB02757	Carboxylic acids and derivatives	Amino acids peptides and analogues	1.0167	1.05433	14.6161
arginine	HMDB00517	Carboxylic acids and derivatives	Amino acids peptides and analogues	0.6539	1.03169	88.4364
ornithine	HMDB03374	Carboxylic acids and derivatives	Amino acids peptides and analogues	0.8254	0.990044	70.6338
3-amino-2-piperidone	HMDB00323	Carboxylic acids and derivatives	Amino acids peptides and analogues	1.6213	1.62186	26.8399
norvaline	HMDB13716	Carboxylic acids and derivatives	Amino acids peptides and analogues	0.8072	1.49451	111.419
2-oxoarginine*	HMDB04225	Keto acids and derivatives	Short-chain keto acids and derivatives	1.08235	1.21809	39.0191
citrulline	HMDB00904	Carboxylic acids and derivatives	Amino acids peptides and analogues	0.77205	0.927267	32.8564
homocitrulline	HMDB00679	Carboxylic acids and derivatives	Amino acids peptides and analogues	1.11025	1.18954	50.4445
proline	HMDB00162	Carboxylic acids and derivatives	Amino acids peptides and analogues	0.98325	1.15816	47.628
dimethylarginine (ADMA + SDMA)	HMDB01539	Carboxylic acids and derivatives	Amino acids peptides and analogues	1.0991	1.14893	30.0992
N-acetylarginine	HMDB04620	Carboxylic acids and derivatives	Amino acids peptides and analogues	0.74545	0.778728	42.7879
N-acetylcitrulline	HMDB00856	Carboxylic acids and derivatives	Amino acids peptides and analogues	1.1878	1.74929	74.4297
N-acetylproline		unclassified	unclassified	1.6512	1.59014	35.3728
N-delta-acetylornithine		unclassified	unclassified	0.81105	0.878172	31.6816
N-alpha-acetylornithine	HMDB03357	Carboxylic acids and derivatives	Amino acids peptides and analogues	1.0655	1.04552	31.371
hydroxyproline	HMDB00725	Carboxylic acids and derivatives	Amino acids peptides and analogues	1.05155	1.27711	66.5323
prolylhydroxyproline	HMDB06695	Carboxylic acids and derivatives	Amino acids peptides and analogues	1.63925	1.72776	35.5446
N-methylproline		unclassified	unclassified	0.98665	1.1565	72.0229
N,N,N-trimethyl-alanylproline betaine (TMAP)		unclassified	unclassified	0.782	0.918472	69.4519
N-monomethylarginine	HMDB29416	Carboxylic acids and derivatives	Amino acids peptides and analogues	0.907	0.981222	76.5012
argininate*	HMDB03148	Carboxylic acids and derivatives	Amino acids peptides and analogues	0.97895	1.04712	37.0732
guanidinoacetate	HMDB00128	Carboxylic acids and derivatives	Amino acids peptides and analogues	1.1309	1.15228	24.4145
creatine	HMDB00064	Carboxylic acids and derivatives	Amino acids peptides and analogues	0.94315	3.17835	147.515
creatinine	HMDB00562	Carboxylic acids and derivatives	Amino acids peptides and analogues	0.6705	1.15626	121.65
N-methylhydantoin	HMDB03646	Azolines	Imidazolines	0.48105	0.584772	68.5809
agmatine	HMDB01432	Organonitrogen compounds	Guanidines	0.45595	2.12653	310.447
acetylagmatine		unclassified	unclassified	0.287	0.824694	137.372
putrescine	HMDB01414	Organonitrogen compounds	Amines	1.43895	1.68463	59.8812
N-acetylputrescine	HMDB02064	Carboximidic acids and derivatives	Carboximidic acids	1.0751	1.62037	72.1847
N-carbamoylputrescine	HMDB33458	Carboximidic acids and derivatives	Carboximidic acids	0.99905	1.30767	95.9491
N-acetyl-isoputreanine		unclassified	unclassified	1.58285	1.52814	26.332
spermidine	HMDB01257	Organonitrogen compounds	Amines	3.41715	3.73009	63.2109
diacetylspermidine*		unclassified	unclassified	1.0081	1.23324	70.3184
(N(1) + N(8))-acetylspermidine		unclassified	unclassified	1.58945	1.59549	35.9661
spermine	HMDB01256	Organonitrogen compounds	Amines	1.5493	7.52443	154.979
N(1)-acetylspermine	HMDB01186	Carboxylic acids and derivatives	Carboxylic acid derivatives	2.97865	4.77338	98.818
N1,N12-diacetylspermine	HMDB02172	Carboximidic acids and derivatives	Carboximidic acids	2.0324	2.79889	90.5851
4-acetamidobutanoate	HMDB03681	Carboxylic acids and derivatives	Amino acids peptides and analogues	1.15085	1.01033	71.1507
1-methylguanidine	HMDB01522	Organonitrogen compounds	Guanidines	1.0839	1.28626	51.4935
4-guanidinobutanoate	HMDB03464	Carboxylic acids and derivatives	Amino acids peptides and analogues	1.6831	1.69599	26.4051
cysteinylglycine	HMDB00078	Carboxylic acids and derivatives	Amino acids peptides and analogues	1.45095	1.41546	57.9728
5-oxoproline	HMDB00267	Carboxylic acids and derivatives	Amino acids peptides and analogues	1.03735	1.20653	51.409
2-hydroxybutyrate/2-hydroxyisobutyrate		unclassified	unclassified	0.8679	1.15034	66.3097
gamma-glutamylhistidine		unclassified	unclassified	1.00345	1.35841	86.31
gamma-glutamylisoleucine*	HMDB11170	Carboxylic acids and derivatives	Amino acids peptides and analogues	1.0982	1.11151	50.3653
gamma-glutamylleucine	HMDB11171	Carboxylic acids and derivatives	Amino acids peptides and analogues	0.75065	0.997689	59.9975
gamma-glutamyl-alpha-lysine		unclassified	unclassified	0.9522	1.15294	65.7545
gamma-glutamyl-epsilon-lysine	HMDB03869	Carboxylic acids and derivatives	Amino acids peptides and analogues	1.20145	1.37553	51.4426
gamma-glutamylmethionine	HMDB29155	unclassified	unclassified	0.664	0.813322	70.8465
gamma-glutamylphenylalanine	HMDB00594	Carboxylic acids and derivatives	Amino acids peptides and analogues	0.9235	1.19666	52.5229
gamma-glutamyltyrosine	HMDB11741	Carboxylic acids and derivatives	Amino acids peptides and analogues	0.4086	0.583544	88.1762
alanylleucine	HMDB28691	Carboxylic acids and derivatives	Amino acids peptides and analogues	0.84295	1.14841	64.4504
glutaminylleucine		unclassified	unclassified	0.91075	0.94205	38.1646
glycylisoleucine	HMDB28844	Carboxylic acids and derivatives	Amino acids peptides and analogues	0.87555	0.981139	51.421
glycylleucine	HMDB00759	Carboxylic acids and derivatives	Amino acids peptides and analogues	0.7382	0.950156	52.3488
glycylvaline	HMDB28854	Carboxylic acids and derivatives	Amino acids peptides and analogues	0.83255	0.928411	47.4017
histidylalanine	HMDB28878	Carboxylic acids and derivatives	Amino acids peptides and analogues	1.3684	1.32113	56.6369
isoleucylglycine	HMDB28907	Carboxylic acids and derivatives	Amino acids peptides and analogues	1.0278	1.00959	41.0223
leucylalanine	HMDB28922	Carboxylic acids and derivatives	Amino acids peptides and analogues	0.8897	1.12572	59.442
leucylglycine	HMDB28929	Carboxylic acids and derivatives	Amino acids peptides and analogues	0.8955	0.986806	40.9371
lysylleucine	HMDB28955	Carboxylic acids and derivatives	Amino acids peptides and analogues	1.0424	1.18188	54.9483
phenylalanylalanine		unclassified	unclassified	1.1613	1.27463	49.0969
phenylalanylglycine	HMDB28995	Carboxylic acids and derivatives	Amino acids peptides and analogues	1.07965	1.18514	40.3645
prolylglycine	HMDB11178	Carboxylic acids and derivatives	Amino acids peptides and analogues	0.5984	0.619567	41.5009
threonylphenylalanine	HMDB29068	Carboxylic acids and derivatives	Amino acids peptides and analogues	1.1768	1.3394	68.0792
tryptophylglycine	HMDB29083	Carboxylic acids and derivatives	Amino acids peptides and analogues	0.93225	1.0638	58.8169
tyrosylglycine	HMDB29105	Carboxylic acids and derivatives	Amino acids peptides and analogues	1.0504	1.22829	44.8831
valylglutamine	HMDB29125	Carboxylic acids and derivatives	Amino acids peptides and analogues	1.0256	1.21902	52.2814
valylglycine	HMDB29127	Carboxylic acids and derivatives	Amino acids peptides and analogues	0.974	1.01798	36.779
valylleucine	HMDB29131	Carboxylic acids and derivatives	Amino acids peptides and analogues	1.0068	1.15484	58.2812
leucylglutamine*	HMDB28927	Carboxylic acids and derivatives	Amino acids peptides and analogues	1.0896	1.11887	54.753
alanyl-glutamyl-meso-diaminopimelate		unclassified	unclassified	1.1967	1.26024	56.7144
phenylacetylalanine		unclassified	unclassified	1.36665	1.44908	43.9732
phenylacetylglutamine	HMDB06344	Carboxylic acids and derivatives	Amino acids peptides and analogues	1.27445	1.3437	46.6126
phenylacetylglycine	HMDB00821	Carboxylic acids and derivatives	Amino acids peptides and analogues	0.3018	0.3018	0
phenylacetyltaurine		unclassified	unclassified	0.1787	0.3472	95.0448
glucose	HMDB00122	Organooxygen compounds	Carbohydrates and carbohydrate conjugates	0.80555	0.759106	25.2425
pyruvate	HMDB00243	Keto acids and derivatives	Alpha-keto acids and derivatives	0.6916	1.03168	100.226
lactate	HMDB00190	Hydroxy acids and derivatives	Alpha hydroxy acids and derivatives	0.7035	0.8005	35.6312
glycerate	HMDB00139	Organooxygen compounds	Carbohydrates and carbohydrate conjugates	0.9994	1.10707	44.8798
ribose	HMDB00283	Organooxygen compounds	Carbohydrates and carbohydrate conjugates	0.82455	0.960139	49.9809
ribitol	HMDB00508	Organooxygen compounds	Carbohydrates and carbohydrate conjugates	0.537	0.896489	101.352
ribonate	HMDB00867	Organooxygen compounds	Carbohydrates and carbohydrate conjugates	1.3113	1.31179	48.7831
ribulose/xylulose		unclassified	unclassified	0.28925	0.325367	63.5459
xylose	HMDB00098	Organooxygen compounds	Carbohydrates and carbohydrate conjugates	0.3324	0.552317	95.388
arabinose	HMDB00646	Organooxygen compounds	Carbohydrates and carbohydrate conjugates	0.2525	0.273811	64.5636
arabitol/xylitol		unclassified	unclassified	0.45575	0.590933	108.984
arabonate/xylonate		unclassified	unclassified	1.0627	1.07937	49.8882
sedoheptulose	HMDB03219	Organooxygen compounds	Carbohydrates and carbohydrate conjugates	1.2313	1.36521	63.2576
ribulonate/xylulonate/lyxonate*		unclassified	unclassified	1.09955	1.15287	51.6707
maltose	HMDB00163	Organooxygen compounds	Carbohydrates and carbohydrate conjugates	0.6078	0.749033	64.6496
fructose	HMDB00660	Organooxygen compounds	Carbohydrates and carbohydrate conjugates	0.5962	0.653206	43.8453
mannitol/sorbitol	HMDB00247	Organooxygen compounds	Carbohydrates and carbohydrate conjugates	0.71095	0.778622	37.0748
mannose	HMDB00169	Organooxygen compounds	Carbohydrates and carbohydrate conjugates	0.49455	0.569089	43.8344
galactitol (dulcitol)	HMDB00107	Organooxygen compounds	Carbohydrates and carbohydrate conjugates	0.3526	0.486683	75.3181
galactonate	HMDB00565	Hydroxy acids and derivatives	Medium-chain hydroxy acids and derivatives	0.47525	0.632056	93.7884
fucose	HMDB00174	Organooxygen compounds	Carbohydrates and carbohydrate conjugates	0.69675	0.817228	57.332
glucuronate	HMDB00127	Organooxygen compounds	Carbohydrates and carbohydrate conjugates	0.93275	0.953883	44.3509
N-acetylneuraminate	HMDB00230	Organooxygen compounds	Carbohydrates and carbohydrate conjugates	1.3638	1.38321	52.9185
N-acetylmuramate	HMDB60493	Organooxygen compounds	Carbohydrates and carbohydrate conjugates	0.7379	0.892222	50.8956
N-acetylglucosaminylasparagine	HMDB00489	Organooxygen compounds	Carbohydrates and carbohydrate conjugates	0.57505	0.814483	80.1973
erythronate*	HMDB00613	Organooxygen compounds	Carbohydrates and carbohydrate conjugates	1.1097	1.16689	57.9699
N-acetylglucosamine/N-acetylgalactosamine		unclassified	unclassified	0.7931	0.773072	34.6629
N-glycolylneuraminate	HMDB00833	Organooxygen compounds	Carbohydrates and carbohydrate conjugates	0.58225	0.995872	117.408
N6-carboxymethyllysine		unclassified	unclassified	1.84695	1.8949	31.9721
citrate	HMDB00094	Carboxylic acids and derivatives	Tricarboxylic acids and derivatives	1.1108	1.15238	68.2927
alpha-ketoglutarate	HMDB00208	Keto acids and derivatives	Gamma-keto acids and derivatives	1.0111	1.6942	109.432
succinate	HMDB00254	Carboxylic acids and derivatives	Dicarboxylic acids and derivatives	1.10535	1.76424	99.4848
fumarate	HMDB00134	Carboxylic acids and derivatives	Dicarboxylic acids and derivatives	1.0274	1.04503	43.1301
malate	HMDB00156	Hydroxy acids and derivatives	Beta hydroxy acids and derivatives	0.981	1.02627	53.5482
tricarballylate	HMDB31193	Carboxylic acids and derivatives	Tricarboxylic acids and derivatives	0.2936	0.549194	197.452
2-methylcitrate/homocitrate		unclassified	unclassified	1.1558	1.24259	24.1785
phosphate	HMDB01429	Non-metal oxoanionic compounds	Non-metal phosphates	0.9391	1.15347	65.8677
malonylcarnitine	HMDB02095	Fatty Acyls	Fatty acid esters	0.96435	1.30194	107.318
malonate	HMDB00691	Carboxylic acids and derivatives	Dicarboxylic acids and derivatives	0.86575	0.928917	37.0251
butyrate/isobutyrate (4:0)	HMDB00039	Fatty Acyls	Fatty acids and conjugates	0.87175	0.977667	62.5392
valerate (5:0)	HMDB00892	Fatty Acyls	Fatty acids and conjugates	0.55055	1.39767	131.317
caproate (6:0)	HMDB00535	Fatty Acyls	Fatty acids and conjugates	0.907	1.45884	117.893
heptanoate (7:0)	HMDB00666	Fatty Acyls	Fatty acids and conjugates	1.10875	1.31403	52.906
caprylate (8:0)	HMDB00482	Fatty Acyls	Fatty acids and conjugates	0.889	0.901739	25.3135
caprate (10:0)	HMDB00511	Fatty Acyls	Fatty acids and conjugates	0.90845	0.934406	15.5413
cis-4-decenoate (10:1n6)*		unclassified	unclassified	0.81585	1.20354	78.0473
(2 or 3)-decenoate (10:1n7 or n8)		unclassified	unclassified	0.29305	0.571433	81.0549
laurate (12:0)	HMDB00638	Fatty Acyls	Fatty acids and conjugates	0.8408	0.880306	21.1056
palmitate (16:0)	HMDB00220	Fatty Acyls	Fatty acids and conjugates	1.08985	1.09114	42.1978
margarate (17:0)	HMDB02259	Fatty Acyls	Fatty acids and conjugates	1.1595	1.1167	38.5745
stearate (18:0)	HMDB00827	Fatty Acyls	Fatty acids and conjugates	1.18765	1.10687	46.0839
arachidate (20:0)	HMDB02212	Fatty Acyls	Fatty acids and conjugates	1.03265	1.03255	39.7079
myristoleate (14:1n5)	HMDB02000	Fatty Acyls	Fatty acids and conjugates	1.1326	1.22889	25.7266
palmitoleate (16:1n7)	HMDB03229	Fatty Acyls	Fatty acids and conjugates	1.23945	1.28877	44.9875
10-heptadecenoate (17:1n7)	HMDB60038	Fatty Acyls	Fatty acids and conjugates	0.97815	1.08573	40.7484
oleate/vaccenate (18:1)		unclassified	unclassified	0.95175	1.07278	57.4987
10-nonadecenoate (19:1n9)	HMDB13622	Fatty Acyls	Fatty acids and conjugates	0.95465	0.991467	51.3652
eicosenoate (20:1n9 or 1n11)	HMDB02231	Fatty Acyls	Fatty acids and conjugates	0.82935	1.1032	55.6216
erucate (22:1n9)	HMDB02068	Fatty Acyls	Fatty acids and conjugates	1.05815	1.05484	44.57
tetradecadienoate (14:2)*	HMDB00560	Fatty Acyls	Fatty acids and conjugates	1.48935	1.37773	67.8159
heptadecatrienoate (17:3)*		unclassified	unclassified	0.23705	0.421372	176.841
stearidonate (18:4n3)	HMDB06547	Fatty Acyls	Lineolic acids and derivatives	0.32185	1.86266	277.43
eicosapentaenoate (EPA; 20:5n3)	HMDB01999	Fatty Acyls	Fatty acids and conjugates	0.68265	1.94224	205.188
heneicosapentaenoate (21:5n3)		unclassified	unclassified	0.0959	0.655933	225.623
docosapentaenoate (DPA; 22:5n3)	HMDB06528	Fatty Acyls	Fatty acids and conjugates	1.19125	1.23364	52.1703
docosahexaenoate (DHA; 22:6n3)	HMDB02183	Fatty Acyls	Fatty acids and conjugates	1.05025	1.23874	74.9368
nisinate (24:6n3)	HMDB02007	Fatty Acyls	Fatty acids and conjugates	0.37035	0.663189	104.925
hexadecadienoate (16:2n6)	HMDB00477	Fatty Acyls	Fatty acids and conjugates	1.0699	1.44002	83.1349
linoleate (18:2n6)	HMDB00673	Fatty Acyls	Lineolic acids and derivatives	0.82715	0.9119	62.3134
linolenate (18:3n3 or 3n6)	HMDB03073	Fatty Acyls	Lineolic acids and derivatives	0.25105	0.547556	146.161
dihomolinoleate (20:2n6)	HMDB05060	Fatty Acyls	Fatty acids and conjugates	1.0164	1.58341	88.3513
dihomolinolenate (20:3n3 or 3n6)	HMDB02925	Fatty Acyls	Fatty acids and conjugates	1.0695	1.35516	59.9956
arachidonate (20:4n6)	HMDB01043	Fatty Acyls	Fatty acids and conjugates	1.06675	1.27104	73.8641
adrenate (22:4n6)	HMDB02226	Fatty Acyls	Fatty acids and conjugates	1.0925	1.16202	67.234
docosapentaenoate (n6 DPA; 22:5n6)	HMDB01976	Fatty Acyls	Fatty acids and conjugates	0.1872	0.579039	105.833
docosadienoate (22:2n6)	HMDB61714	unclassified	unclassified	1.11765	1.26164	54.1383
LAHSA (18:2/OH-18:0)*		unclassified	unclassified	1.00545	1.88454	149.24
isocaproate (i6:0)	HMDB00689	Fatty Acyls	Fatty acids and conjugates	1.7996	2.88724	106.364
(12 or 13)-methylmyristate (a15:0 or i15:0)		unclassified	unclassified	0.87215	0.89785	55.3239
cis-3,4-methyleneheptanoate		unclassified	unclassified	0.8741	1.07303	78.539
(16 or 17)-methylstearate (a19:0 or i19:0)	HMDB37397	Fatty Acyls	Fatty acids and conjugates	1.0793	1.01728	36.7447
18-methylnonadecanoate (i20:0)		unclassified	unclassified	0.8133	1.06883	75.9977
glutarate (C5-DC)	HMDB00661	Carboxylic acids and derivatives	Dicarboxylic acids and derivatives	0.8224	0.953094	45.827
3-methylglutarate/2-methylglutarate		unclassified	unclassified	0.9975	1.07939	36.9763
2-hydroxyglutarate	HMDB0059655	unclassified	unclassified	1.2214	1.81714	66.693
adipate	HMDB00448	Fatty Acyls	Fatty acids and conjugates	0.86885	0.950889	31.4861
2-hydroxyadipate	HMDB00321	Fatty Acyls	Fatty acids and conjugates	1.1113	1.13368	60.8496
pimelate (C7-DC)	HMDB00857	Fatty Acyls	Fatty acids and conjugates	0.88115	0.902089	29.69
suberate (C8-DC)	HMDB00893	Fatty Acyls	Fatty acids and conjugates	0.7259	0.817806	39.2917
azelate (C9-DC)	HMDB00784	Fatty Acyls	Fatty acids and conjugates	0.47605	0.559378	49.5644
sebacate (C10-DC)	HMDB00792	Fatty Acyls	Fatty acids and conjugates	0.78575	0.821267	41.941
undecanedioate (C11-DC)	HMDB00888	Fatty Acyls	Fatty acids and conjugates	0.66525	0.688294	41.4045
dodecanedioate (C12)	HMDB00623	Fatty Acyls	Fatty acids and conjugates	0.81845	0.725194	49.5454
3-hydroxydodecanedioate*	HMDB00413	Hydroxy acids and derivatives	Medium-chain hydroxy acids and derivatives	0.7803	0.975306	53.6838
dodecenedioate (C12:1-DC)*		unclassified	unclassified	0.675	0.777772	62.1576
tetradecanedioate (C14)	HMDB00872	Fatty Acyls	Fatty acids and conjugates	1.25055	1.20566	30.0599
branched chain 14:0 dicarboxylic acid		unclassified	unclassified	1.0247	1.71217	86.0474
hexadecanedioate (C16)	HMDB00672	Fatty Acyls	Fatty acids and conjugates	0.927	0.964389	22.0057
hexadecenedioate (C16:1-DC)*		unclassified	unclassified	1.25035	1.41313	34.5482
octadecenedioate (C18:1-DC)		unclassified	unclassified	0.9426	0.972483	39.6756
2-hydroxysebacate	HMDB00424	Hydroxy acids and derivatives	Medium-chain hydroxy acids and derivatives	0.81715	0.836678	36.4067
N-linoleoylserine*		unclassified	unclassified	0.8122	1.01389	97.5786
2-aminoheptanoate		unclassified	unclassified	0.90245	1.23523	78.2456
propionylglycine (C3)	HMDB00783	Carboxylic acids and derivatives	Amino acids peptides and analogues	1.49255	1.62041	80.5106
methylmalonate (MMA)	HMDB00202	Carboxylic acids and derivatives	Dicarboxylic acids and derivatives	1.09195	1.17601	39.7124
isocaproylglutamine		unclassified	unclassified	0.9357	0.93165	27.2729
N-palmitoylglycine	HMDB13034	Carboxylic acids and derivatives	Amino acids peptides and analogues	0.9921	1.2557	46.7714
N-oleoylglycine	HMDB13631	Carboxylic acids and derivatives	Amino acids peptides and analogues	1.04765	1.28998	72.7663
N-linoleoylglycine		unclassified	unclassified	1.03355	1.2027	57.5158
3-hydroxymargaroylglycine		unclassified	unclassified	1.01575	1.20783	75.9547
acetylcarnitine (C2)	HMDB00201	Fatty Acyls	Fatty acid esters	0.8786	0.99675	64.5413
myristoylcarnitine (C14)	HMDB05066	Fatty Acyls	Fatty acid esters	0.67975	0.83115	84.5053
palmitoylcarnitine (C16)	HMDB00222	Fatty Acyls	Fatty acid esters	1.8192	1.88669	57.3924
margaroylcarnitine (C17)*	HMDB06210	Fatty Acyls	Fatty acid esters	1.24225	1.23261	46.7495
stearoylcarnitine (C18)	HMDB00848	Fatty Acyls	Fatty acid esters	1.5101	1.58377	47.0641
arachidoylcarnitine (C20)*	HMDB06460	Fatty Acyls	Fatty acid esters	1.6361	1.76676	38.7269
behenoylcarnitine (C22)*		unclassified	unclassified	1.28255	1.49187	41.7523
lignoceroylcarnitine (C24)*		unclassified	unclassified	1.26975	1.41717	39.9323
palmitoleoylcarnitine (C16:1)*		unclassified	unclassified	0.95445	1.07287	62.7199
oleoylcarnitine (C18:1)	HMDB05065	Fatty Acyls	Fatty acid esters	1.3073	1.4143	52.7627
erucoylcarnitine (C22:1)*		unclassified	unclassified	1.3413	1.40866	53.8571
nervonoylcarnitine (C24:1)*		unclassified	unclassified	1.21695	1.40569	51.622
linoleoylcarnitine (C18:2)*	HMDB06469	Fatty Acyls	Fatty acid esters	1.1496	1.57349	82.3139
linolenoylcarnitine (C18:3)*		unclassified	unclassified	1.1208	1.13948	14.0928
adrenoylcarnitine (C22:4)*		unclassified	unclassified	1.03485	1.03261	61.9072
docosahexaenoylcarnitine (C22:6)*		unclassified	unclassified	1.0024	0.995633	69.6383
deoxycarnitine	HMDB01161	Fatty Acyls	Fatty acids and conjugates	1.1732	1.23051	31.6323
carnitine	HMDB00062	Organonitrogen compounds	Quaternary ammonium salts	1.393	2.10422	77.3452
3-hydroxybutyrate (BHBA)	HMDB00357	Hydroxy acids and derivatives	Beta hydroxy acids and derivatives	0.62735	0.74555	66.0139
palmitoylcholine		unclassified	unclassified	0.6653	0.779106	65.8751
oleoylcholine		unclassified	unclassified	0.1372	0.185228	72.9744
stearoylcholine*		unclassified	unclassified	0.8885	1.09313	57.5584
4-hydroxybutyrate (GHB)	HMDB00710	Fatty Acyls	Fatty acids and conjugates	0.69575	0.776811	51.2865
alpha-hydroxycaproate	HMDB01624	Fatty Acyls	Fatty acids and conjugates	0.2148	0.280083	42.3751
2-hydroxyheptanoate*		unclassified	unclassified	0.9949	0.927556	38.6791
2-hydroxyoctanoate	HMDB02264	Fatty Acyls	Fatty acids and conjugates	0.97825	0.927044	31.6632
2-hydroxypalmitate	HMDB31057	Fatty Acyls	Fatty acids and conjugates	1.8727	2.68667	117.436
2-hydroxystearate		unclassified	unclassified	1.52345	2.78084	127.514
2-hydroxyarachidate*		unclassified	unclassified	1.354	2.96115	150.129
2-hydroxybehenate		unclassified	unclassified	1.16085	2.4073	127.388
2-hydroxynervonate*		unclassified	unclassified	1.37095	2.2798	95.1236
3-hydroxyvalerate	HMDB00531	Fatty Acyls	Fatty acids and conjugates	0.48735	0.824483	90.8834
3-hydroxyhexanoate		unclassified	unclassified	0.75835	0.916789	66.7533
3-hydroxyoctanoate	HMDB01954	Hydroxy acids and derivatives	Medium-chain hydroxy acids and derivatives	0.93955	1.08204	34.4307
3-hydroxysuberate	HMDB00325	Hydroxy acids and derivatives	Medium-chain hydroxy acids and derivatives	0.83265	0.882256	41.5282
3-hydroxysebacate	HMDB00350	Hydroxy acids and derivatives	Medium-chain hydroxy acids and derivatives	0.93085	1.00948	52.0285
3-hydroxylaurate	HMDB00387	Hydroxy acids and derivatives	Medium-chain hydroxy acids and derivatives	1.3815	1.3393	29.9768
3-hydroxymyristate		unclassified	unclassified	1.226	1.29114	37.6357
3-hydroxymargarate		unclassified	unclassified	1.0854	1.04717	46.2257
5-hydroxyhexanoate	HMDB00525	Fatty Acyls	Fatty acids and conjugates	1.0728	1.08523	69.6683
8-hydroxyoctanoate	HMDB61914	unclassified	unclassified	0.7091	0.783067	56.9304
10-hydroxystearate	HMDB37396	Fatty Acyls	Fatty acids and conjugates	0.97855	1.46471	83.8106
16-hydroxypalmitate	HMDB06294	Fatty Acyls	Fatty acids and conjugates	0.83575	1.29617	105.332
13-HODE + 9-HODE		unclassified	unclassified	0.9918	1.13932	58.7452
hydroxy-undecanedioate (OH-C11:0-DC)*		unclassified	unclassified	0.51965	0.692483	65.8845
12,13-DiHOME	HMDB04705	Fatty Acyls	Fatty acids and conjugates	0.76005	0.779067	36.8035
9,10-DiHOME	HMDB04704	Fatty Acyls	Fatty acids and conjugates	0.9444	1.0174	32.8003
2S,3R-dihydroxybutyrate	HMDB02453	Organooxygen compounds	Carbohydrates and carbohydrate conjugates	0.93945	1.00471	69.9994
2R,3R-dihydroxybutyrate	HMDB00498	Organooxygen compounds	Carbohydrates and carbohydrate conjugates	0.8325	0.960372	54.3993
2,4-dihydroxybutyrate	HMDB00360	Hydroxy acids and derivatives	Short-chain hydroxy acids and derivatives	0.68485	0.81335	76.0608
3,4-dihydroxybutyrate		unclassified	unclassified	0.7287	0.836539	47.5481
5,6-DiHETrE	HMDB02343	Fatty Acyls	Eicosanoids	1.22135	1.12836	65.2504
oleoyl ethanolamide	HMDB02088	Organonitrogen compounds	Amines	1.1617	1.26833	59.9253
palmitoyl ethanolamide	HMDB02100	Carboximidic acids and derivatives	Carboximidic acids	1.29105	1.33689	58.644
stearoyl ethanolamide	HMDB13078	Organonitrogen compounds	Amines	1.06815	1.02809	30.7406
dihomo-linolenoyl ethanolamide	HMDB13625	Organonitrogen compounds	Amines	1.2162	1.19032	53.791
arachidonoyl ethanolamide	HMDB04080	Organonitrogen compounds	Amines	1.0055	1.16186	71.7999
isocaproyltaurine		unclassified	unclassified	0.3292	2.31968	247.969
N-arachidonoyltaurine		unclassified	unclassified	0.5791	1.07521	119.42
N-oleoyltaurine		unclassified	unclassified	1.2934	1.58003	77.5102
N-stearoyltaurine		unclassified	unclassified	1.24625	1.30373	51.0052
N-palmitoyltaurine		unclassified	unclassified	1.13265	1.27098	64.2982
N-linoleoyltaurine*		unclassified	unclassified	1.0366	1.57068	115.436
azelaoyltaurine		unclassified	unclassified	0.2032	0.267044	56.8639
hexanoyltaurine		unclassified	unclassified	0.1947	0.267622	62.9435
linoleoyl ethanolamide	HMDB12252	Organonitrogen compounds	Amines	1.09195	1.28569	62.2862
linolenoyl ethanolamide	HMDB13624	Organonitrogen compounds	Amines	0.77605	1.01588	94.0611
arachidoyl ethanolamide (20:0)*		unclassified	unclassified	1.2639	1.34798	31.9639
behenoyl ethanolamide (22:0)*		unclassified	unclassified	1.55115	1.69292	46.0627
erucoyl ethanolamide (22:1)*		unclassified	unclassified	1.4107	1.58089	50.4253
lignoceroyl ethanolamide (24:0)*		unclassified	unclassified	1.7313	1.8132	54.6007
nervonoyl ethanolamide (24:1)*		unclassified	unclassified	1.57105	1.76682	53.6582
palmitoleoyl ethanolamide*	HMDB13648	Organonitrogen compounds	Amines	1.232	1.69622	81.9694
margaroyl ethanolamide*		unclassified	unclassified	1.5528	1.47878	43.0145
N-oleoylserine		unclassified	unclassified	0.9715	1.1381	71.5467
N-stearoylserine*		unclassified	unclassified	0.9844	1.11627	57.9348
myo-inositol	HMDB00211	Organooxygen compounds	Alcohols and polyols	0.8045	0.893372	45.3965
choline	HMDB00097	Organonitrogen compounds	Quaternary ammonium salts	0.8458	1.00961	48.2817
phosphocholine	HMDB01565	Organonitrogen compounds	Quaternary ammonium salts	0.7896	1.10378	71.951
glycerophosphorylcholine (GPC)	HMDB00086	Glycerophospholipids	Glycerophosphocholines	0.83955	0.913583	34.1531
glycerophosphoethanolamine	HMDB00114	Organic phosphoric acids and derivatives	Organic phosphoramides	0.94405	0.985561	32.3191
glycerophosphoserine*		unclassified	unclassified	0.2169	0.333106	96.5749
glycerophosphoinositol*		unclassified	unclassified	0.56105	0.681061	64.5093
trimethylamine N-oxide	HMDB00925	Organonitrogen compounds	Aminoxides	0.47515	0.834161	100.474
1,2-dipalmitoyl-GPC (16:0/16:0)	HMDB00564	Glycerophospholipids	Glycerophosphocholines	1.01075	1.21423	55.6339
1-palmitoyl-2-palmitoleoyl-GPC (16:0/16:1)*		unclassified	unclassified	0.3493	0.7372	88.4042
1-palmitoyl-2-stearoyl-GPC (16:0/18:0)	HMDB07970	Glycerophospholipids	Glycerophosphocholines	0.7954	1.05156	75.4317
1-palmitoyl-2-oleoyl-GPC (16:0/18:1)	HMDB07972	Glycerophospholipids	Glycerophosphocholines	0.8462	1.00419	46.9627
1-palmitoyl-2-linoleoyl-GPC (16:0/18:2)	HMDB07973	Glycerophospholipids	Glycerophosphocholines	0.80945	0.952317	42.3261
1-palmitoyl-2-arachidonoyl-GPC (16:0/20:4n6)	HMDB07982	Glycerophospholipids	Glycerophosphocholines	0.96695	0.996339	43.1796
1-palmitoyl-2-docosahexaenoyl-GPC (16:0/22:6)	HMDB07991	Glycerophospholipids	Glycerophosphocholines	0.8165	0.887822	51.8418
1-stearoyl-2-oleoyl-GPC (18:0/18:1)	HMDB08038	Glycerophospholipids	Glycerophosphocholines	0.86165	0.982511	51.5085
1-stearoyl-2-linoleoyl-GPC (18:0/18:2)*		unclassified	unclassified	0.85465	1.00369	45.3597
1-stearoyl-2-arachidonoyl-GPC (18:0/20:4)	HMDB08048	Glycerophospholipids	Glycerophosphocholines	0.85235	0.927044	43.9614
1-oleoyl-2-linoleoyl-GPC (18:1/18:2)*		unclassified	unclassified	0.79965	1.02177	65.7296
1,2-dilinoleoyl-GPC (18:2/18:2)	HMDB08138	Glycerophospholipids	Glycerophosphocholines	0.71655	0.889144	84.6587
1-linoleoyl-2-linolenoyl-GPC (18:2/18:3)*	HMDB08141	Glycerophospholipids	Glycerophosphocholines	0.1643	0.30985	74.941
1-linoleoyl-2-arachidonoyl-GPC (18:2/20:4n6)*	HMDB08147	Glycerophospholipids	Glycerophosphocholines	0.38755	0.699283	70.7961
1,2-dipalmitoyl-GPE (16:0/16:0)*	HMDB08923	Glycerophospholipids	Glycerophosphoethanolamines	1.21895	1.43457	77.0152
1-palmitoyl-2-linoleoyl-GPE (16:0/18:2)	HMDB05322	unclassified	unclassified	1.40295	1.78809	74.7994
1-palmitoyl-2-arachidonoyl-GPE (16:0/20:4)*	HMDB05323	unclassified	unclassified	0.9117	1.43084	97.263
1-palmitoyl-GPC (16:0)	HMDB10382	Glycerophospholipids	Glycerophosphocholines	1.27545	1.35946	59.69
1-stearoyl-GPC (18:0)	HMDB10384	Glycerophospholipids	Glycerophosphocholines	0.75775	1.22112	78.9874
1-oleoyl-GPC (18:1)	HMDB02815	Glycerophospholipids	Glycerophosphocholines	0.6236	0.796972	62.8198
1-linoleoyl-GPC (18:2)	HMDB10386	Glycerophospholipids	Glycerophosphocholines	0.6043	0.73365	81.8197
1-linolenoyl-GPC (18:3)*	HMDB10388	Glycerophospholipids	Glycerophosphocholines	0.1026	0.1026	0
1-palmitoyl-GPE (16:0)	HMDB11503	Glycerophospholipids	Glycerophosphoethanolamines	1.0277	1.26306	58.6716
1-stearoyl-GPE (18:0)	HMDB11130	Glycerophospholipids	Glycerophosphoethanolamines	0.85835	1.0268	47.0778
2-stearoyl-GPE (18:0)*	HMDB11129	Glycerophospholipids	Glycerophosphoethanolamines	0.89855	0.946156	67.6026
1-oleoyl-GPE (18:1)	HMDB11506	Glycerophospholipids	Glycerophosphoethanolamines	0.9881	1.13945	41.4865
1-linoleoyl-GPE (18:2)*	HMDB11507	Glycerophospholipids	Glycerophosphoethanolamines	0.9712	1.05161	41.5749
1-stearoyl-GPS (18:0)*		unclassified	unclassified	1.15265	1.32301	76.2196
1-palmitoyl-GPG (16:0)*		unclassified	unclassified	1.2471	1.7511	75.4195
1-stearoyl-GPG (18:0)		unclassified	unclassified	1.00455	1.25261	65.6574
1-oleoyl-GPG (18:1)*		unclassified	unclassified	1.0658	1.20623	55.1356
1-linoleoyl-GPG (18:2)*		unclassified	unclassified	0.98205	1.08774	62.4805
1-palmitoyl-GPI* (16:0)	HMDB61695	Glycerophospholipids	Glycerophosphoinositols	0.41205	0.676911	109.915
1-stearoyl-GPI (18:0)	HMDB61696	Glycerophospholipids	Glycerophosphoinositols	0.2792	0.613756	102.883
1-(1-enyl-stearoyl)-2-arachidonoyl-GPE (P-18:0/20:4)*	HMDB05779	Glycerophospholipids	Glycerophosphoethanolamines	0.1874	0.512722	133.129
1-(1-enyl-palmitoyl)-GPE (P-16:0)*		unclassified	unclassified	1.1383	1.18381	46.293
1-(1-enyl-stearoyl)-GPE (P-18:0)*		unclassified	unclassified	0.9465	1.05742	44.0242
glycerol	HMDB00131	Organooxygen compounds	Carbohydrates and carbohydrate conjugates	0.6461	0.765178	65.9705
glycerol 3-phosphate	HMDB00126	Glycerophospholipids	Glycerophosphates	0.84415	1.15031	72.9879
glycerophosphoglycerol		unclassified	unclassified	0.98525	1.06824	52.1756
1-myristoylglycerol (14:0)	HMDB11561	Glycerolipids	Monoradylglycerols	0.7986	1.00064	65.7998
1-pentadecanoylglycerol (15:0)		unclassified	unclassified	1.02775	1.03932	47.7143
1-palmitoylglycerol (16:0)	HMDB31074	unclassified	unclassified	0.8013	1.29787	74.834
1-palmitoleoylglycerol (16:1)*		unclassified	unclassified	0.3348	0.810967	110.56
1-oleoylglycerol (18:1)	HMDB11567	Glycerolipids	Monoradylglycerols	0.5106	0.684822	90.32
1-linoleoylglycerol (18:2)		unclassified	unclassified	0.5076	0.786944	96.6183
1-linolenoylglycerol (18:3)	HMDB11569	Fatty Acyls	Lineolic acids and derivatives	0.16315	0.321011	109.004
2-palmitoylglycerol (16:0)	HMDB11533	Glycerolipids	Monoradylglycerols	0.91285	1.41437	90.3644
2-oleoylglycerol (18:1)	HMDB11537	Glycerolipids	Monoradylglycerols	0.4848	0.725983	95.0901
2-linoleoylglycerol (18:2)	HMDB11538	Fatty Acyls	Lineolic acids and derivatives	0.56675	0.778383	105.915
diacylglycerol (16:1/18:2 [2], 16:0/18:3 [1])*		unclassified	unclassified	0.1462	0.425694	95.2017
palmitoyl-linoleoyl-glycerol (16:0/18:2) [1]*	HMDB07103	Fatty Acyls	Lineolic acids and derivatives	0.24	0.475606	98.1439
palmitoyl-linoleoyl-glycerol (16:0/18:2) [2]*		unclassified	unclassified	0.65875	0.906744	92.7062
palmitoyl-linolenoyl-glycerol (16:0/18:3) [2]*		unclassified	unclassified	0.0362	0.197856	158.004
stearoyl-linoleoyl-glycerol (18:0/18:2) [2]*		unclassified	unclassified	0.0978	0.202189	96.1331
stearoyl-linolenoyl-glycerol (18:0/18:3) [2]*		unclassified	unclassified	0.0357	0.135967	197.509
oleoyl-oleoyl-glycerol (18:1/18:1) [2]*		unclassified	unclassified	0.06285	0.314744	145.422
oleoyl-linoleoyl-glycerol (18:1/18:2) [1]	HMDB07219	Fatty Acyls	Lineolic acids and derivatives	0.09885	0.407083	131.481
oleoyl-linoleoyl-glycerol (18:1/18:2) [2]	HMDB07219	Fatty Acyls	Lineolic acids and derivatives	0.5652	0.769989	90.9271
oleoyl-linolenoyl-glycerol (18:1/18:3) [2]*		unclassified	unclassified	0.14045	0.319122	128.424
linoleoyl-linoleoyl-glycerol (18:2/18:2) [1]*		unclassified	unclassified	0.3562	0.618683	113.215
linoleoyl-linoleoyl-glycerol (18:2/18:2) [2]*		unclassified	unclassified	0.62165	0.766478	89.7275
linoleoyl-linolenoyl-glycerol (18:2/18:3) [1]*		unclassified	unclassified	0.1816	0.44055	124.138
linoleoyl-linolenoyl-glycerol (18:2/18:3) [2]*		unclassified	unclassified	0.30785	0.623433	115.575
linolenoyl-linolenoyl-glycerol (18:3/18:3) [2]*		unclassified	unclassified	0.1557	0.509017	175.731
oleoyl-arachidonoyl-glycerol (18:1/20:4) [2]*		unclassified	unclassified	0.1592	0.373172	184.619
linoleoyl-arachidonoyl-glycerol (18:2/20:4) [2]*		unclassified	unclassified	0.1605	0.322428	85.6773
1-palmitoyl-2-linoleoyl-digalactosylglycerol (16:0/18:2)*		unclassified	unclassified	0.2594	0.568128	106.368
1-palmitoyl-2-linoleoyl-galactosylglycerol (16:0/18:2)*		unclassified	unclassified	0.1568	0.278033	76.4473
1-palmitoyl-2-linolenoyl-digalactosylglycerol (16:0/18:3)		unclassified	unclassified	0.232	0.571467	207.346
1,2-dilinoleoyl-digalactosylglycerol (18:2/18:2)*		unclassified	unclassified	0.3819	0.594517	84.5183
1,2-dilinoleoyl-galactosylglycerol (18:2/18:2)*		unclassified	unclassified	0.2055	0.486139	144.222
1-linoleoyl-2-linolenoyl-galactosylglycerol (18:2/18:3)*		unclassified	unclassified	0.2197	0.962339	243.689
1,2-dilinolenoyl-galactosylglycerol (18:3/18:3)*		unclassified	unclassified	0.143	2.93299	314.853
1,2-dilinolenoyl-digalactosylglycerol (18:3/18:3)		unclassified	unclassified	0.1963	0.794711	196.385
1-palmitoyl-galactosylglycerol (16:0)*		unclassified	unclassified	0.47695	0.500272	59.6977
3-ketosphinganine	HMDB01480	Organooxygen compounds	Carbonyl compounds	1.3375	1.69542	81.7142
sphinganine	HMDB00269	Organonitrogen compounds	Amines	1.4639	1.94154	78.4224
phytosphingosine	HMDB04610	Organonitrogen compounds	Amines	1.6905	2.94722	107.091
hexadecasphinganine (d16:0)*		unclassified	unclassified	1.2818	1.33745	38.1487
N-palmitoyl-sphinganine (d18:0/16:0)	HMDB11760	Sphingolipids	Ceramides	1.35255	1.40203	30.7226
N-stearoyl-sphinganine (d18:0/18:0)*		unclassified	unclassified	1.508	1.56565	34.5563
N-butyroyl-sphingosine (d18:1/4:0)		unclassified	unclassified	0.9331	3.93248	175.413
N-myristoyl-sphingosine (d18:1/14:0)*	HMDB11773	Sphingolipids	Ceramides	1.15535	1.74752	83.1779
N-palmitoyl-sphingosine (d18:1/16:0)	HMDB04949	Sphingolipids	Ceramides	1.2621	1.33877	42.4876
N-palmitoyl-phytosphingosine (t18:0/16:0)		unclassified	unclassified	1.08015	1.0823	28.7895
N-(2-hydroxypalmitoyl)-sphingosine (d18:1/16:0(2OH))		unclassified	unclassified	1.30145	1.39157	34.9663
N-stearoyl-sphingosine (d18:1/18:0)*	HMDB04950	Sphingolipids	Ceramides	1.40855	2.06501	75.6159
N-oleoyl-sphingosine (d18:1/18:1)*	HMDB04948	Sphingolipids	Ceramides	1.61305	3.44874	111.672
ceramide (d18:1/17:0, d17:1/18:0)*		unclassified	unclassified	1.28095	1.47252	43.8303
ceramide (d18:1/20:0, d16:1/22:0, d20:1/18:0)*		unclassified	unclassified	1.70985	1.68524	25.2472
ceramide (d18:2/24:1, d18:1/24:2)*		unclassified	unclassified	1.3055	1.51068	52.4851
glycosyl-N-palmitoyl-sphingosine (d18:1/16:0)		unclassified	unclassified	1.15635	1.27104	56.5506
glycosyl-N-stearoyl-sphingosine (d18:1/18:0)		unclassified	unclassified	1.2811	1.36816	52.9065
glycosyl-N-(2-hydroxynervonoyl)-sphingosine (d18:1/24:1(2OH))*		unclassified	unclassified	1.1401	1.10469	64.6607
glycosyl ceramide (d18:1/20:0, d16:1/22:0)*		unclassified	unclassified	1.24805	1.17344	58.7956
lactosyl-N-palmitoyl-sphingosine (d18:1/16:0)		unclassified	unclassified	1.3389	1.44461	37.1038
palmitoyl dihydrosphingomyelin (d18:0/16:0)*		unclassified	unclassified	1.34025	1.54088	54.895
palmitoyl sphingomyelin (d18:1/16:0)		unclassified	unclassified	1.097	1.47014	87.7004
hydroxypalmitoyl sphingomyelin (d18:1/16:0(OH))		unclassified	unclassified	0.86745	1.27717	92.4383
stearoyl sphingomyelin (d18:1/18:0)	HMDB01348	Sphingolipids	Phosphosphingolipids	1.1585	1.61351	92.456
behenoyl sphingomyelin (d18:1/22:0)*	HMDB12103	Sphingolipids	Phosphosphingolipids	1.1292	1.84483	116.004
tricosanoyl sphingomyelin (d18:1/23:0)*	HMDB12105	Sphingolipids	Phosphosphingolipids	0.55955	1.17711	131.627
lignoceroyl sphingomyelin (d18:1/24:0)		unclassified	unclassified	0.8428	1.34797	110.554
sphingomyelin (d17:1/16:0, d18:1/15:0, d16:1/17:0)*		unclassified	unclassified	0.3401	1.01214	136.367
sphingomyelin (d18:1/20:0, d16:1/22:0)*	HMDB12102	Sphingolipids	Phosphosphingolipids	1.11425	1.45808	93.8737
sphingomyelin (d18:1/24:1, d18:2/24:0)*	HMDB12107	Sphingolipids	Phosphosphingolipids	1.0021	1.91589	141.535
sphingosine	HMDB00252	Organonitrogen compounds	Amines	1.9609	2.41227	66.0466
N-acetylsphingosine	HMDB04950	Sphingolipids	Ceramides	2.61195	6.48502	145.484
hexadecasphingosine (d16:1)*		unclassified	unclassified	1.41465	1.89307	85.5595
heptadecasphingosine (d17:1)		unclassified	unclassified	1.6777	2.45514	80.801
eicosanoylsphingosine (d20:1)*		unclassified	unclassified	2.0238	2.74138	95.6379
N-stearoyl-phytosphingosine (t18:0/18:0)*		unclassified	unclassified	1.6644	2.03478	69.3376
3-hydroxy-3-methylglutarate	HMDB00355	Fatty Acyls	Fatty acids and conjugates	0.6614	0.698633	74.2406
mevalonate	HMDB00227	Fatty Acyls	Fatty acids and conjugates	0.8225	0.823889	39.0971
mevalonolactone	HMDB06024	Lactones	Delta valerolactones	0.60315	0.653394	60.6595
lanosterol	HMDB01251	Prenol lipids	Triterpenoids	1.50285	1.44144	34.6409
cholesterol	HMDB00067	Steroids and steroid derivatives	Cholestane steroids	1.23235	1.38359	32.0521
25-hydroxycholesterol sulfate		unclassified	unclassified	1.20585	1.30908	33.1538
4-cholesten-3-one	HMDB00921	Steroids and steroid derivatives	Cholestane steroids	2.0291	2.04454	37.5256
beta-sitosterol	HMDB00852	Steroids and steroid derivatives	Stigmastanes and derivatives	0.99255	1.04649	27.9134
stigmasterol	HMDB00937	Steroids and steroid derivatives	Stigmastanes and derivatives	1.0206	1.01772	23.6776
stigmastadienone		unclassified	unclassified	0.9751	1.09044	32.3117
campesterol	HMDB02869	Steroids and steroid derivatives	Ergostane steroids	1.20885	1.25468	23.2494
fucosterol	HMDB02374	Steroids and steroid derivatives	Stigmastanes and derivatives	0.70705	0.878794	74.3222
ergosterol	HMDB00878	Steroids and steroid derivatives	Ergostane steroids	0.254	0.657383	132.741
7-hydroxycholesterol (alpha or beta)	HMDB06119	Steroids and steroid derivatives	Cholestane steroids	1.36685	1.56491	52.917
cholate	HMDB00619	Steroids and steroid derivatives	Bile acids alcohols and derivatives	1.0766	1.42769	104.906
glycocholate	HMDB00138	Steroids and steroid derivatives	Bile acids alcohols and derivatives	1.26785	1.42049	84.2509
taurocholate	HMDB00036	Steroids and steroid derivatives	Bile acids alcohols and derivatives	1.9266	3.12827	91.7817
chenodeoxycholic acid sulfate (1)		unclassified	unclassified	1.6123	1.8492	45.8315
chenodeoxycholic acid sulfate (2)		unclassified	unclassified	4.37735	4.91537	42.4152
taurochenodeoxycholate	HMDB00951	Steroids and steroid derivatives	Bile acids alcohols and derivatives	4.67605	5.84082	107.424
tauro-beta-muricholate	HMDB00932	Steroids and steroid derivatives	Bile acids alcohols and derivatives	0.6918	1.47821	109.348
cholic acid glucuronide		unclassified	unclassified	0.3088	0.935861	123.298
deoxycholate	HMDB00626	Steroids and steroid derivatives	Bile acids alcohols and derivatives	1.3538	1.41516	30.4485
deoxycholic acid 3-sulfate		unclassified	unclassified	1.08185	1.31324	54.0431
deoxycholic acid 12-sulfate*		unclassified	unclassified	0.8056	1.08753	88.2231
deoxycholic acid glucuronide		unclassified	unclassified	1.14405	2.34936	113.686
3-dehydrodeoxycholate	HMDB62742	unclassified	unclassified	1.1264	1.46982	69.3581
glycodeoxycholate	HMDB00631	Steroids and steroid derivatives	Bile acids alcohols and derivatives	2.0062	3.62222	105.667
taurodeoxycholate	HMDB00896	Steroids and steroid derivatives	Bile acids alcohols and derivatives	0.6132	2.59017	140.005
lithocholate	HMDB00761	Lipids and lipid-like molecules	Steroids and steroid derivatives	1.8211	1.90692	20.1295
12-ketolithocholate	HMDB00328	Steroids and steroid derivatives	Bile acids alcohols and derivatives	1.3111	1.37262	38.243
taurolithocholate	HMDB00722	Steroids and steroid derivatives	Bile acids alcohols and derivatives	2.1417	4.32122	103.367
ursodeoxycholate	HMDB00946	Steroids and steroid derivatives	Bile acids alcohols and derivatives	0.0685	0.390206	128.077
glycoursodeoxycholate	HMDB00708	Steroids and steroid derivatives	Bile acids alcohols and derivatives	1.10435	1.43938	81.2446
tauroursodeoxycholate	HMDB00874	Steroids and steroid derivatives	Bile acids alcohols and derivatives	0.9938	1.60117	95.2467
dehydrolithocholate	HMDB00502	Steroids and steroid derivatives	Bile acids alcohols and derivatives	2.5471	2.60963	51.7866
6-oxolithocholate		unclassified	unclassified	1.38205	1.65589	82.547
hyocholate	HMDB00760	Steroids and steroid derivatives	Bile acids alcohols and derivatives	1.3047	1.37837	49.258
taurohyodeoxycholic acid		unclassified	unclassified	0.7117	1.59577	139.485
7-ketodeoxycholate	HMDB00391	Steroids and steroid derivatives	Bile acids alcohols and derivatives	1.1639	1.50137	116.657
7alpha-hydroxycholestenone	HMDB01993	Steroids and steroid derivatives	Cholestane steroids	1.3562	1.76724	60.6391
3b-hydroxy-5-cholenoic acid	HMDB00308	Steroids and steroid derivatives	Bile acids alcohols and derivatives	1.33045	1.38186	31.4048
ursocholate		unclassified	unclassified	0.82015	1.3208	122.196
isohyodeoxycholate	HMDB00664	Steroids and steroid derivatives	Bile acids alcohols and derivatives	1.2774	1.34263	38.2144
inosine	HMDB00195	Purine nucleosides	unclassified	0.9919	1.12406	40.4932
hypoxanthine	HMDB00157	Imidazopyrimidines	Purines and purine derivatives	0.80165	0.794789	36.3859
xanthine	HMDB00292	Imidazopyrimidines	Purines and purine derivatives	0.9835	1.01597	25.6692
xanthosine	HMDB00299	Purine nucleosides	unclassified	0.975	1.23101	98.965
2'-deoxyinosine	HMDB00071	Purine nucleosides	Purine 2'-deoxyribonucleosides	1.15575	1.25972	51.0003
urate	HMDB00289	Imidazopyrimidines	Purines and purine derivatives	1.78305	2.24611	61.123
allantoin	HMDB00462	Azoles	Imidazoles	1.25775	1.58109	70.8753
1-methylhypoxanthine	HMDB13141	Imidazopyrimidines	Purines and purine derivatives	0.8483	0.969617	70.4669
AMP	HMDB00045	Purine nucleotides	Purine ribonucleotides	2.3128	2.55917	88.2518
adenosine	HMDB00050	Purine nucleosides	unclassified	1.2473	3.74241	154.134
adenine	HMDB00034	Imidazopyrimidines	Purines and purine derivatives	1.16235	1.51836	92.6177
1-methyladenine	HMDB11599	Imidazopyrimidines	Purines and purine derivatives	0.82955	1.13692	80.6056
2'-deoxyadenosine	HMDB00101	Purine nucleosides	Purine 2'-deoxyribonucleosides	2.19835	2.42745	67.4494
guanosine-2',3'-cyclic monophosphate	HMDB11629	Purine nucleotides	Cyclic purine nucleotides	0.3738	1.00141	101.967
guanosine	HMDB00133	Purine nucleosides	unclassified	0.6904	2.64178	146.02
guanine	HMDB00132	Imidazopyrimidines	Purines and purine derivatives	1.32635	1.75617	79.5424
7-methylguanine	HMDB00897	Imidazopyrimidines	Purines and purine derivatives	1.0656	1.10439	19.5135
8-hydroxyguanine	HMDB02032	Imidazopyrimidines	Purines and purine derivatives	1.3555	1.39886	42.5935
2'-deoxyguanosine	HMDB00085	Purine nucleosides	Purine 2'-deoxyribonucleosides	1.78725	2.09054	59.8941
dihydroorotate	HMDB03349	Carboxylic acids and derivatives	Amino acids peptides and analogues	1.17935	1.51309	50.0443
orotate	HMDB00226	Diazines	Pyrimidines and pyrimidine derivatives	0.8051	1.36239	120.013
orotidine	HMDB00788	Pyrimidine nucleosides	unclassified	0.0934	0.0934	0
uridine	HMDB00296	Pyrimidine nucleosides	unclassified	1.2923	2.06362	90.0146
uracil	HMDB00300	Diazines	Pyrimidines and pyrimidine derivatives	0.99425	1.08975	37.9915
pseudouridine	HMDB00767	Nucleoside and nucleotide analogues	unclassified	0.9124	1.08239	52.9776
5,6-dihydrouridine		unclassified	unclassified	1.4738	1.94372	93.6705
2'-O-methyluridine		unclassified	unclassified	0.97225	1.10529	55.4008
5-methyluridine (ribothymidine)	HMDB00884	Pyrimidine nucleosides	unclassified	1.1092	2.6892	143.311
5-hydroxymethyluracil	HMDB00469	Diazines	Pyrimidines and pyrimidine derivatives	1.2276	1.43979	61.6383
2'-deoxyuridine	HMDB00012	Pyrimidine nucleosides	Pyrimidine 2'-deoxyribonucleosides	1.1058	1.22582	45.3255
3-ureidopropionate	HMDB00026	Organic carbonic acids and derivatives	Ureas	1.14155	1.48552	83.1858
beta-alanine	HMDB00056	Carboxylic acids and derivatives	Amino acids peptides and analogues	0.96845	1.15538	47.9881
N-acetyl-beta-alanine		unclassified	unclassified	1.0155	1.07279	45.6774
cytidine	HMDB00089	Pyrimidine nucleosides	unclassified	1.07385	1.52555	84.1355
cytosine	HMDB00630	Diazines	Pyrimidines and pyrimidine derivatives	0.9064	0.974333	49.8797
5-hydroxymethylcytosine		unclassified	unclassified	0.9063	1.22312	71.6402
5-methylcytosine	HMDB02894	Diazines	Pyrimidines and pyrimidine derivatives	0.7182	1.04188	64.3917
2'-deoxycytidine	HMDB00014	Pyrimidine nucleosides	Pyrimidine 2'-deoxyribonucleosides	1.38665	1.45853	38.7455
5-methyl-2'-deoxycytidine	HMDB02224	Pyrimidine nucleosides	Pyrimidine 2'-deoxyribonucleosides	0.539	0.541772	16.6115
TMP	HMDB01227	Pyrimidine nucleotides	Pyrimidine deoxyribonucleotides	1.4582	2.22803	94.5803
thymidine	HMDB00273	Pyrimidine nucleosides	Pyrimidine 2'-deoxyribonucleosides	1.0585	1.28276	50.696
thymine	HMDB00262	Diazines	Pyrimidines and pyrimidine derivatives	0.8185	0.968806	36.5877
3-aminoisobutyrate	HMDB03911	Carboxylic acids and derivatives	Amino acids peptides and analogues	0.66975	0.856622	67.9853
methylphosphate	HMDB61711	unclassified	unclassified	0.71015	0.881567	71.215
(3'-5')-adenylylcytidine		unclassified	unclassified	0.82735	0.923583	68.2367
(3'-5')-adenylylguanosine*		unclassified	unclassified	1.32755	1.51848	65.4031
(3'-5')-adenylyluridine		unclassified	unclassified	1.86365	1.89484	45.8355
(3'-5')-adenylyladenosine*		unclassified	unclassified	1.7248	1.87737	52.8471
(3'-5')-cytidylyluridine*		unclassified	unclassified	1.39435	1.28912	58.1803
(3'-5')-guanylylcytidine		unclassified	unclassified	0.96375	1.0676	77.6534
(3'-5')-guanylyluridine		unclassified	unclassified	0.93755	1.08765	72.6245
(3'-5')-uridylylcytidine*		unclassified	unclassified	0.77445	0.850478	66.4995
(3'-5')-uridylylguanosine		unclassified	unclassified	0.6985	0.983383	76.5562
(3'-5')-uridylyluridine		unclassified	unclassified	1.2701	1.34682	62.455
quinolinate	HMDB00232	Pyridines and derivatives	Pyridinecarboxylic acids and derivatives	1.61725	2.09751	78.0633
nicotinate	HMDB01488	Pyridines and derivatives	Pyridinecarboxylic acids and derivatives	0.8072	0.846844	28.0576
nicotinamide	HMDB01406	Pyridines and derivatives	Pyridinecarboxylic acids and derivatives	1.1885	1.24839	28.0476
nicotinamide riboside	HMDB00855	Organooxygen compounds	Carbohydrates and carbohydrate conjugates	0.7905	1.02691	59.9366
1-methylnicotinamide	HMDB00699	Pyridines and derivatives	Pyridinecarboxylic acids and derivatives	0.90425	2.18249	189.753
6-hydroxynicotinate	HMDB02658	Pyridines and derivatives	Pyridinecarboxylic acids and derivatives	1.51415	1.94069	74.6923
trigonelline (N'-methylnicotinate)	HMDB00875	unclassified	unclassified	0.7062	2.09779	233.869
riboflavin (Vitamin B2)	HMDB00244	Pteridines and derivatives	Alloxazines and isoalloxazines	0.79445	1.23698	101.425
pantoate		unclassified	unclassified	0.96965	1.34627	76.7947
pantothenate (Vitamin B5)	HMDB00210	Alcohols and polyols	Polyols	1.18155	1.20173	40.0804
pantetheine		unclassified	unclassified	0.7341	0.866517	59.3786
ascorbic acid 2-sulfate		unclassified	unclassified	0.1932	0.204639	23.7155
2-O-methylascorbic acid		unclassified	unclassified	0.49255	1.93793	182.24
threonate	HMDB00943	Organooxygen compounds	Carbohydrates and carbohydrate conjugates	0.80385	0.995622	59.6701
alpha-tocopherol	HMDB01893	Prenol lipids	Quinone and hydroquinone lipids	1.1524	1.16752	15.7733
alpha-tocopherol acetate	HMDB34227	Prenol lipids	Quinone and hydroquinone lipids	2.0553	3.18706	80.2972
delta-tocopherol	HMDB02902	Prenol lipids	Quinone and hydroquinone lipids	1.00045	1.04167	21.5579
alpha-tocotrienol	HMDB06327	Prenol lipids	Quinone and hydroquinone lipids	0.9151	1.07585	49.5326
gamma-tocotrienol	HMDB12958	Prenol lipids	Quinone and hydroquinone lipids	0.80405	1.12172	77.2392
gamma-CEHC	HMDB01931	Benzopyrans	1-benzopyrans	1.30165	1.6148	79.6251
alpha-CEHC sulfate		unclassified	unclassified	1.46255	3.14116	156.809
alpha-CEHC taurine*		unclassified	unclassified	0.0531	0.466056	149.497
alpha-CEHC	HMDB01518	Benzopyrans	1-benzopyrans	1.09845	1.41026	112.132
delta-CEHC		unclassified	unclassified	1.2099	1.32138	47.8008
gamma-CEHC sulfate		unclassified	unclassified	0.3884	1.69186	178.918
gamma-CEHC taurine*		unclassified	unclassified	0.1079	0.707844	182.926
gamma-tocopherol/beta-tocopherol		unclassified	unclassified	1.04025	1.09517	20.6873
biotin	HMDB00030	Biotin and derivatives	unclassified	1.04305	1.19394	31.5707
biocytin		unclassified	unclassified	0.56495	0.850906	108.165
pterin	HMDB00802	Pteridines and derivatives	Pterins and derivatives	0.7566	0.799161	36.9645
xanthopterin		unclassified	unclassified	0.8481	0.844378	43.4366
bilirubin	HMDB00054	Tetrapyrroles and derivatives	Bilirubins	1.09445	1.22527	67.6437
bilirubin (E,E)*		unclassified	unclassified	1.1024	1.18195	50.8566
biliverdin	HMDB01008	Tetrapyrroles and derivatives	Bilirubins	0.98665	1.24197	85.054
I-urobilinogen	HMDB04157	Tetrapyrroles and derivatives	Bilirubins	0.6914	1.67104	126.318
D-urobilin	HMDB04161	Tetrapyrroles and derivatives	Bilirubins	1.04865	1.62919	90.7564
L-urobilin	HMDB04159	Tetrapyrroles and derivatives	Bilirubins	1.07815	1.08112	78.9167
thiamin (Vitamin B1)	HMDB00235	Diazines	Pyrimidines and pyrimidine derivatives	1.10435	1.10224	23.4532
5-(2-Hydroxyethyl)-4-methylthiazole		unclassified	unclassified	1.1784	1.41732	42.9866
hydroxymethylpyrimidine		unclassified	unclassified	0.70225	0.860406	59.8957
retinol (Vitamin A)	HMDB00305	Prenol lipids	Retinoids	0.70815	0.943578	85.4723
carotene diol (1)		unclassified	unclassified	0.7709	0.854061	44.2133
carotene diol (2)		unclassified	unclassified	0.8164	0.894856	44.3769
carotene diol (3)		unclassified	unclassified	0.86665	0.963161	47.3499
beta-cryptoxanthin	HMDB33844	Prenol lipids	Tetraterpenoids	0.6097	0.83315	78.7138
pyridoxine (Vitamin B6)	HMDB02075	unclassified	unclassified	0.1514	0.289356	97.5133
pyridoxamine	HMDB01431	Pyridines and derivatives	Pyridoxamines	0.89605	1.02564	39.2636
pyridoxal	HMDB01545	Pyridines and derivatives	Pyridine carboxaldehydes	1.13915	1.22902	28.822
pyridoxate	HMDB00017	Pyridines and derivatives	Pyridinecarboxylic acids and derivatives	0.95145	1.05922	50.17
hippurate	HMDB00714	Benzene and substituted derivatives	Benzoic acids and derivatives	0.2469	0.270706	25.7793
benzoate	HMDB01870	Benzene and substituted derivatives	Benzoic acids and derivatives	0.83195	0.967639	41.0127
4-hydroxybenzoate	HMDB00500	Benzene and substituted derivatives	Benzoic acids and derivatives	0.7551	0.986506	69.6553
3-hydroxybenzoate	HMDB02466	Benzene and substituted derivatives	Benzoic acids and derivatives	0.7518	0.964283	74.4004
2,4,6-trihydroxybenzoate	HMDB29649	Benzene and substituted derivatives	Benzoic acids and derivatives	0.3324	0.4313	89.4663
catechol sulfate	HMDB59724	Organic sulfuric acids and derivatives	Arylsulfates	0.1608	0.223294	67.1192
p-hydroxybenzaldehyde	HMDB11718	Organooxygen compounds	Carbonyl compounds	1.4816	1.43446	39.6693
3-(2-hydroxyphenyl)propionate	HMDB33752	Phenylpropanoic acids	unclassified	1.29315	1.3507	33.163
phenylpropionylglycine	HMDB00860	Carboxylic acids and derivatives	Amino acids peptides and analogues	1.0073	1.74304	119.116
3-(3-hydroxyphenyl)propionate sulfate		unclassified	unclassified	0.54415	0.943333	164.528
2-(4-hydroxyphenyl)propionate	HMDB41683	Phenylpropanoic acids	unclassified	0.23365	1.80405	222.653
3-(3-hydroxyphenyl)propionate	HMDB00375	Phenylpropanoic acids	unclassified	0.58065	0.56355	74.9323
3-(4-hydroxyphenyl)propionate	HMDB02199	Phenylpropanoic acids	unclassified	0.6237	0.745639	80.0317
3-phenylpropionate (hydrocinnamate)	HMDB00764	Phenylpropanoic acids	unclassified	1.37715	1.31429	28.007
3,5-dihydroxyphenylpropionate		unclassified	unclassified	0.7789	0.888272	79.9988
1-methylurate	HMDB03099	Imidazopyrimidines	Purines and purine derivatives	1.39005	1.60411	76.6661
1-methylxanthine	HMDB10738	Imidazopyrimidines	Purines and purine derivatives	0.85685	1.00258	59.8109
maltol	HMDB30776	Pyrans	Pyranones and derivatives	0.3101	0.445189	101.051
piperidine	HMDB34301	Piperidines	unclassified	1.549	1.6216	20.7717
2-piperidinone	HMDB11749	Piperidines	Piperidinones	1.2524	1.29494	27.1422
dihydrokaempferol	HMDB30847	Flavonoids	Flavans	0.3017	0.326122	31.7717
erythrose	HMDB02649	Organooxygen compounds	Carbohydrates and carbohydrate conjugates	0.77855	0.705261	67.9839
genistein	HMDB03217	Isoflavonoids	Isoflav-2-enes	0.8428	0.997333	71.9737
3-dehydroshikimate		unclassified	unclassified	0.1518	0.296772	95.7333
1-methyl-beta-carboline-3-carboxylic acid		unclassified	unclassified	0.7099	0.716444	31.6479
apigenin	HMDB02124	Flavonoids	Flavones	0.50045	0.556261	66.2667
levulinate (4-oxovalerate)	HMDB00720	Keto acids and derivatives	Gamma-keto acids and derivatives	0.9285	0.984017	22.3215
vanillate	HMDB00484	Benzene and substituted derivatives	Benzoic acids and derivatives	0.2116	0.955278	281.459
vanillin	HMDB12308	Phenols	Methoxyphenols	0.72385	0.873778	69.2134
2,3-dihydroxyisovalerate	HMDB12141	Fatty Acyls	Fatty acids and conjugates	0.5715	0.636267	55.2624
dipicolinate		unclassified	unclassified	1.12025	2.27981	116.736
2-isopropylmalate	HMDB00402	Fatty Acyls	Fatty acids and conjugates	0.5502	0.670778	52.7281
2-oxindole-3-acetate	HMDB35514	Indoles and derivatives	Indolyl carboxylic acids and derivatives	0.53745	0.840989	122.723
3-formylindole	HMDB29737	Indoles and derivatives	Indoles	1.00915	1.12684	42.1301
3-hydroxyindolin-2-one		unclassified	unclassified	0.67185	0.8213	58.5579
gluconate	HMDB00625	Organooxygen compounds	Carbohydrates and carbohydrate conjugates	1.05325	1.50697	89.0528
beta-guanidinopropanoate	HMDB13222	Organonitrogen compounds	Guanidines	1.31755	1.21506	31.4254
caffeate	HMDB01964	Cinnamic acids and derivatives	Hydroxycinnamic acids and derivatives	0.1074	0.135817	49.8948
dihydrocaffeate sulfate (2)		unclassified	unclassified	0.1221	0.302772	118.651
3-hydroxycinnamate	HMDB01713	Cinnamic acids and derivatives	Hydroxycinnamic acids and derivatives	0.43375	0.579383	102.525
chrysoeriol	HMDB30667	Flavonoids	O-methylated flavonoids	0.13205	0.632972	177.605
daidzein	HMDB03312	Isoflavonoids	Isoflav-2-enes	1.5495	1.46591	52.6475
genistein sulfate*		unclassified	unclassified	0.1407	0.266667	118.656
deoxymugineic acid		unclassified	unclassified	0.8217	0.89365	102.466
dihydroferulate		unclassified	unclassified	0.41375	0.544444	91.734
dihydroferulic acid sulfate	HMDB41724	Organic sulfuric acids and derivatives	Arylsulfates	0.1827	0.366533	191.195
enterodiol		unclassified	unclassified	0.6485	1.22049	134.741
enterolactone		unclassified	unclassified	0.8406	2.72812	249.675
enterolactone sulfate		unclassified	unclassified	0.2111	0.659039	113.489
equol	HMDB02209	Isoflavonoids	Isoflavans	0.90675	2.90022	171.294
equol sulfate		unclassified	unclassified	0.1752	0.380406	89.0102
ergothioneine	HMDB03045	Carboxylic acids and derivatives	Amino acids peptides and analogues	0.4445	0.545211	46.1985
eriodictyol	HMDB05810	Flavonoids	Flavans	0.21775	0.458394	89.1462
erythritol	HMDB02994	Organooxygen compounds	Carbohydrates and carbohydrate conjugates	0.2083	0.261533	66.4357
ferulate	HMDB00954	Cinnamic acids and derivatives	Hydroxycinnamic acids and derivatives	0.2532	0.272433	90.0483
quinate	HMDB03072	Organooxygen compounds	Alcohols and polyols	0.63615	0.687289	54.4521
galacturonate	HMDB02545	Organooxygen compounds	Carbohydrates and carbohydrate conjugates	0.0448	0.11175	173.368
glycitein	HMDB05781	Isoflavonoids	Isoflav-2-enes	0.336	0.739806	169.977
glycitein sulfate (2)		unclassified	unclassified	0.1752	0.208189	67.2274
hesperetin	HMDB05782	Flavonoids	O-methylated flavonoids	0.0198	0.0450556	93.9325
indolin-2-one		unclassified	unclassified	1.82895	1.88688	48.0412
mannonate*		unclassified	unclassified	1.02215	1.03282	62.2199
matairesinol	HMDB35698	Furanoid lignans	Tetrahydrofuran lignans	0.1072	0.170383	157.33
naringenin	HMDB02670	Flavonoids	Flavans	0.17465	0.262928	114.571
nicotianamine		unclassified	unclassified	0.3939	0.530533	91.0578
oleanolate	HMDB02364	Prenol lipids	Triterpenoids	0.1675	0.384594	118.927
pheophorbide A		unclassified	unclassified	0.57545	1.67126	156.49
pheophytin A		unclassified	unclassified	0.94505	3.93991	163.904
ponciretin		unclassified	unclassified	0.1438	0.17535	50.7293
secoisolariciresinol	HMDB13692	Dibenzylbutane lignans	Dibenzylbutanediol lignans	0.1273	0.297967	148.493
secoisolariciresinol diglucoside		unclassified	unclassified	0.0525	0.232144	291.546
sinapate	HMDB32616	Cinnamic acids and derivatives	Hydroxycinnamic acids and derivatives	0.51835	0.623522	75.7258
solanidine	HMDB03236	Steroids and steroid derivatives	Steroidal alkaloids	0.9646	6.35356	214.645
soyasaponin I	HMDB34649	Prenol lipids	Terpene glycosides	0.1751	0.251444	70.6193
soyasaponin II	HMDB34650	Prenol lipids	Terpene glycosides	0.0754	0.0801	24.8944
soyasaponin III		unclassified	unclassified	0.2281	0.2438	27.3214
stachydrine	HMDB04827	Carboxylic acids and derivatives	Amino acids peptides and analogues	1.42785	1.80347	75.3047
3-hydroxystachydrine*		unclassified	unclassified	0.0066	0.0132333	207.446
syringic acid	HMDB02085	Benzene and substituted derivatives	Benzoic acids and derivatives	0.1519	0.301133	68.3717
ursolic acid	HMDB02395	Prenol lipids	Triterpenoids	0.0157	0.0264333	172.274
hesperidin	HMDB03265	Flavonoids	Flavonoid glycosides	0.0113	0.0113	0
curcumin	HMDB02269	Diarylheptanoids	Linear diarylheptanoids	0.0147	0.0147	0
limonin		unclassified	unclassified	0.013	0.013	0
harmane	HMDB35196	Harmala alkaloids	unclassified	0.6671	0.6828	46.7672
diosmetin	HMDB29676	Flavonoids	O-methylated flavonoids	0.0873	0.0873	0
pyrraline	HMDB33143	Carboxylic acids and derivatives	Amino acids peptides and analogues	0.8347	0.738861	42.8995
daidzein sulfate (2)		unclassified	unclassified	0.1327	0.224967	96.7181
N-acetylpyrraline		unclassified	unclassified	0.5781	0.519406	42.2606
daidzein sulfate (1)		unclassified	unclassified	0.0772	0.0772	0
tangeritin	HMDB30539	Flavonoids	O-methylated flavonoids	0.1884	0.1884	0
sinensetin	HMDB36633	Flavonoids	O-methylated flavonoids	0.0075	0.0075	0
arctigenin	HMDB30087	Furanoid lignans	Tetrahydrofuran lignans	0.1548	0.282167	191.508
4-hydroxycinnamate	HMDB02035	Cinnamic acids and derivatives	Hydroxycinnamic acids and derivatives	0.35765	0.417172	70.2927
DIMBOA		unclassified	unclassified	0.8354	1	77.9549
3-indoleglyoxylic acid		unclassified	unclassified	1.7156	1.75354	32.8176
2-aminophenol		unclassified	unclassified	1.1805	1.27622	36.7352
lactobacillic acid		unclassified	unclassified	1.188	1.46847	88.7707
2-acetamidobutanoate		unclassified	unclassified	0.6255	0.888856	70.8169
diaminopimelate	HMDB01370	Carboxylic acids and derivatives	Amino acids peptides and analogues	1.01995	1.12288	40.3189
glutamyl-meso-diaminopimelate		unclassified	unclassified	0.7404	1.05308	79.1905
meloxicam	HMDB14952	Benzothiazines	unclassified	0.0021	1.01572	361.505
clindamycin		unclassified	unclassified	0.1014	0.1014	0
gabapentin	HMDB05015	Carboxylic acids and derivatives	Amino acids peptides and analogues	0.1264	0.700383	227.829
salicylate	HMDB01895	Benzene and substituted derivatives	Benzoic acids and derivatives	0.7225	0.780594	37.4951
2,6-dihydroxybenzoic acid	HMDB13676	Benzene and substituted derivatives	Benzoic acids and derivatives	0.96325	1.0574	65.0289
hydroquinone sulfate	HMDB02434	Phenols	Benzenediols	0.1868	0.527339	123.211
sulfate*	HMDB01448	Non-metal oxoanionic compounds	Non-metal sulfates	1.1081	1.3057	55.678
O-sulfo-L-tyrosine		unclassified	unclassified	0.3004	0.596122	115.368
glycolate (hydroxyacetate)	HMDB00115	Hydroxy acids and derivatives	Alpha hydroxy acids and derivatives	0.7125	1.08347	82.2863
HEPES		unclassified	unclassified	1	1	0
4-thiouracil		unclassified	unclassified	1.1382	1.30683	46.422
thioproline		unclassified	unclassified	0.7723	0.893106	38.9368
4-chlorobenzoic acid		unclassified	unclassified	0.98665	1.01105	14.1947
pentose acid*		unclassified	unclassified	0.1898	0.415233	84.6043
bilirubin degradation product, C16H18N2O5 (1)		unclassified	unclassified	1.46115	1.52605	38.8891
bilirubin degradation product, C16H18N2O5 (2)		unclassified	unclassified	1.31305	1.39525	48.3433
bilirubin degradation product, C17H18N2O4 (1)		unclassified	unclassified	1.3918	1.37781	66.9056
bilirubin degradation product, C17H18N2O4 (2)		unclassified	unclassified	1.5847	1.67574	57.6159
bilirubin degradation product, C17H18N2O4 (3)		unclassified	unclassified	1.66785	1.60937	64.0058
bilirubin degradation product, C17H20N2O5 (2)		unclassified	unclassified	0.94575	1.11917	82.1388
bilirubin degradation product, C16H18N2O5 (3)		unclassified	unclassified	0.96005	0.910828	53.8531
