# Supplementary material for: Response of the gut microbiome and metabolome to dietary fiber in healthy dogs
Source: mSystems. 2024 Dec 23;10(1):e00452-24. doi: 10.1128/msystems.00452-24 (PMC11748496; doi:10.1128/msystems.00452-24)
Supplement: Table S5 — Full metabolomics data. [file msystems.00452-24-s0006.xlsx]

## Sheet: Foods_key
Table S5. Full metabolomics data from this study.
Food names	Explanation
HSLF_Con	High Starch Low Fiber_Control
HSLF_BR	High Starch Low Fiber_Brewers Rice
HSLF_PP	High Starch Low Fiber_Plant Protein source
HSLF_IFOS	High Starch Low Fiber_Inulin Fructooligosaccharides
HSLF_Sol	High Starch Low Fiber_high Soluble fiber
HSLF_FR	High Starch Low Fiber_Soluble/Insoluble fiber ratio
HSLF_ADS	High Starch Low Fiber_Adsorbant
MSMF_Con	Medium Starch Medium Fiber_Control
MSMF_FR	Medium Starch Medium Fiber_Soluble/Insoluble fiber ratio
MSMF_TDF_FR	Medium Starch Medium Fiber_Total Dietary Fiber_Soluble/Insoluble fiber ratio
LSHF_Con	Low Starch High Fiber_Control
LSHF_FR	Low Starch High Fiber_Soluble/Insoluble fiber ratio

## Sheet: ScaledImpData
Sample	ANIMAL_ID	Food	glycine	N-acetylglycine	sarcosine	dimethylglycine	betaine	serine	N-acetylserine	2-methylserine	threonine	allo-threonine	homoserine	alanine	N-acetylalanine	N-methylalanine	N,N-dimethylalanine	N-propionylalanine	N-carbamoylalanine	aspartate	N-acetylaspartate (NAA)	asparagine	N-acetylasparagine	glutamate	glutamine	alpha-ketoglutaramate*	N-acetylglutamate	N-acetylglutamine	N-methylglutamate	glutamate, gamma-methyl ester	pyroglutamine*	carboxyethyl-GABA	2-pyrrolidinone	S-1-pyrroline-5-carboxylate	butyrylglutamine/isobutyrylglutamine	histidine	3-methylhistidine	N-acetylhistidine	N-acetyl-1-methylhistidine*	hydantoin-5-propionate	trans-urocanate	cis-urocanate	imidazole propionate	formiminoglutamate	imidazole lactate	carnosine	anserine	histamine	1-methylhistamine
F-50155351-002S	Subject 10	HSLF_Con	0.4465	0.3966	0.7796	0.435	0.9419	0.474	0.9097	0.4071	0.3257	0.4863	0.7339	0.3684	0.6871	0.9554	0.4764	0.6105	0.8681	0.5716	0.8192	0.1578	1.296	0.4155	0.3557	0.4392	0.2203	0.2329	2.1453	0.7417	0.75	0.5253	2.1415	1.475	0.083	0.7667	0.5626	0.2118	0.9722	1.1431	0.2612	0.5121	0.4687	0.2525	0.6087	0.3235	0.4633	0.1252	0.2627
F-50155352-002S	Subject 16	HSLF_Con	0.6659	1.2211	0.7118	1.0902	0.897	0.4671	2.0382	0.3903	0.4101	0.7895	1.0466	0.51	0.9182	1.4204	1.0043	0.9007	1.4412	0.8311	0.7975	0.2436	1.4524	0.8527	0.4516	0.7122	1.8954	2.5773	0.7659	0.2589	0.6422	1.7876	1.55	0.812	0.083	0.6061	0.6934	1.7879	1.5659	1.0992	0.2601	0.8394	0.7527	0.68	0.9559	0.5406	0.6523	5.2013	3.653
F-50155353-002S	Subject 11	HSLF_Con	0.6387	0.7335	1.0637	1.1137	0.9573	0.6458	1.2358	0.8788	0.6508	1.0139	0.9516	0.6447	0.6435	1.3158	1.6898	0.6978	1.0112	0.6633	0.672	0.1196	1.12	0.8759	0.6002	0.4338	1.2819	1.0108	2.1426	1.5914	0.6626	1.6039	0.9461	1.1836	0.083	1.1648	1.6661	1.229	1.1848	0.6789	0.6962	0.7574	0.7441	0.4006	0.9706	0.8416	0.7202	5.2277	2.9957
F-50155354-002S	Subject 18	HSLF_Con	0.9795	0.869	2.023	1.539	1.4029	0.6262	1.0708	0.1615	0.8513	0.8734	0.6669	0.9299	1.1345	0.9313	0.2627	1.1711	0.1467	1.0587	1.0672	0.1077	0.9863	1.0612	0.6847	0.502	0.4148	0.1324	4.3836	0.7743	0.3713	0.6533	2.0545	1.2299	0.083	1.1453	0.8302	0.3522	0.9353	0.7815	0.584	0.5193	0.8073	1.0016	0.7589	0.7234	0.6206	0.0399	0.0624
F-50155355-002S	Subject 14	HSLF_Con	1.0092	1.9421	1.8843	2.474	1.0606	1.0046	5.016	0.8742	0.8807	0.667	1.0703	1.0546	0.6122	1.16	0.6378	0.5749	1.2065	1.6737	1.4442	4.996	1.8677	1.1745	1.2437	0.6283	1.8431	2.0005	1.7593	1.0819	0.3855	2.6302	1.0578	1.3189	0.4188	1.16	0.4782	1.2747	0.9207	0.621	0.3453	0.7742	0.4638	1.4316	1.1794	0.2232	1.0786	4.356	2.4476
F-50155356-002S	Subject 13	HSLF_Con	0.7166	0.8005	0.7627	0.9013	0.9701	0.6347	1.0218	0.5623	0.5005	0.8639	0.4634	0.6838	0.8646	0.9074	0.918	0.6276	1.147	0.627	0.9602	0.2531	1.3695	0.6397	0.5433	0.9445	0.598	0.2942	1.4573	0.4679	0.8991	0.6883	1.1705	1.0554	0.083	0.7224	0.9949	0.8291	0.9669	1.1402	0.2277	1.3767	0.6687	0.6832	0.7177	0.2232	0.4375	0.5611	0.8802
F-50155357-002S	Subject 3	HSLF_Con	2.3679	1.5343	2.4474	1.2114	1.6207	1.8609	1.2558	0.4139	1.828	2.6027	0.9286	2.1024	1.7068	0.8329	0.7454	1.7566	1.3627	2.799	1.1323	4.4305	0.8829	2.052	1.8366	1.4301	2.7702	1.8932	1.4358	0.4857	4.7913	2.3334	1.0735	1.4053	1.7577	2.903	0.6723	2.1177	1.7724	0.7423	2.752	1.4614	0.9404	0.5969	2.4045	4.332	2.6503	2.47	1.1417
F-50155358-002S	Subject 12	HSLF_Con	2.6015	1.3844	1.9573	0.8421	1.6486	2.3969	1.233	2.8119	1.9624	1.6153	0.4788	1.6978	0.853	1.1445	0.3224	0.7496	0.7593	3.4639	2.2253	8.6012	0.8761	2.1412	2.7937	2.7433	0.9683	0.8866	1.0545	1.1079	0.7854	1.2501	2.5246	1.669	0.083	3.4809	0.3091	0.8913	0.6972	0.5017	0.4766	1.5313	0.3806	1.0908	0.4622	1.0551	1.1756	0.1657	0.2591
F-50155359-002S	Subject 9	HSLF_Con	3.5257	3.9007	2.2006	1.1259	1.0869	1.5819	3.5706	1.6197	1.2322	5.7186	1.4622	1.7146	3.228	1.2469	0.4794	2.4431	2.0633	2.8927	3.0787	4.2161	0.9857	2.2079	1.3921	1.0439	1.0817	0.7252	0.0878	2.1181	1.7676	0.514	2.5137	1.1863	3.5286	1.4798	0.8769	1.3178	0.5737	1.1692	1.6264	0.9586	1.0956	0.7572	6.4304	1.7883	1.1387	11.1823	1.187
F-50155360-002S	Subject 1	HSLF_Con	0.6769	0.881	0.1738	0.9067	0.6139	0.43	1.9692	0.4198	0.3817	0.4976	1.4398	0.5387	1.0548	1.2331	1.1592	0.739	1.4716	0.4718	0.9919	0.0764	1.9681	0.4488	0.3976	0.471	0.7193	0.3628	2.9566	0.4878	0.5768	1.0083	2.3976	1.1423	0.083	0.6019	1.1398	0.575	0.9928	1.3041	0.1663	0.5826	0.9248	0.8002	0.6982	0.5825	0.8136	1.2757	0.999
F-50155361-002S	Subject 15	HSLF_Con	0.8948	0.8788	1.0489	0.6954	0.5	0.6225	0.9761	0.425	0.5251	0.7861	0.9398	0.9149	0.4509	1.3674	0.922	0.6295	1.6611	1.038	0.8386	0.225	2.4757	0.8013	0.549	0.9404	0.8031	0.3359	1.3326	0.7738	0.8341	2.4033	1.3577	0.6984	0.5597	0.7335	1.3627	0.6221	0.9776	0.8196	0.3033	0.508	0.3498	0.5011	0.3989	0.2232	1.7097	0.1987	0.6567
F-50155362-002S	Subject 2	HSLF_Con	0.9406	1.0546	0.6081	0.7797	0.282	0.5814	1.61	0.3779	0.3857	0.9006	1.0946	0.515	0.658	0.8172	0.7603	0.3791	0.4595	1.0613	1.5178	0.4781	1.1622	0.654	0.4926	1.134	0.691	1.1424	1.4382	0.8058	0.7079	1.3952	2.2131	1.6376	0.083	0.7453	0.4336	0.7242	1.0865	0.8766	0.1279	0.4568	0.4743	1.0945	0.6089	0.4324	0.9445	0.1665	0.4279
F-50155363-002S	Subject 5	HSLF_Con	1.4599	1.7347	1.7864	1.2454	0.7916	0.4638	1.9817	0.5748	0.6226	0.5168	0.6887	1.215	0.777	1.452	0.0869	0.4105	0.6633	0.9649	0.9762	0.7128	1.244	1.5377	0.5816	0.759	0.8449	0.8665	1.5774	1.1687	0.7345	0.4499	1.7638	1.5642	0.1851	0.6212	1.0051	0.4137	0.9764	0.8607	0.2135	0.2628	0.4096	2.1163	0.5617	0.6052	0.791	0.891	0.0624
F-50155364-002S	Subject 4	HSLF_Con	0.8997	1.5349	1.3931	1.6582	1.3606	0.8492	1.6051	1.2599	0.8537	1.0813	0.909	1.0005	0.9832	0.7297	1.4886	1.1207	0.9825	1.1087	0.5046	1.0257	1.6641	1.2992	0.9167	0.7065	1.9974	1.2013	1.9859	1.0784	0.9093	1.4387	0.812	1.208	0.083	1.3001	1.9746	2.1968	1.8016	0.8018	0.9623	1.2032	0.9464	1.1104	1.1039	1.7726	1.2487	3.9832	2.2173
F-50155365-002S	Subject 17	HSLF_Con	1.221	0.629	1.3365	0.6135	0.8052	1.3297	0.7855	0.0355	0.9379	0.2182	0.3078	1.0669	0.5946	1.0571	0.3777	0.6428	0.2394	2.2955	3.5501	3.4072	1.117	1.3196	1.4148	1.586	1.1643	1.7792	2.4222	0.5823	0.4855	1.7195	2.1057	1.2825	0.083	1.2476	0.267	0.4705	0.7509	0.8582	0.2902	0.4264	0.5063	0.671	0.4554	0.4796	0.4468	0.0472	0.0624
F-50155366-002S	Subject 8	HSLF_Con	1.2837	2.3292	2.2044	1.7342	1.766	0.7981	4.0441	0.9946	1.0847	1.7201	1.8414	1.0946	1.1195	1.3219	2.0869	0.9109	1.2791	1.5917	1.1142	0.6824	1.3566	1.835	0.8022	0.7107	1.6789	1.9118	2.279	2.6397	0.8788	1.7202	1.2583	1.2611	0.6939	1.1913	3.596	2.0407	2.6869	0.9925	0.559	0.7256	0.7865	1.2033	1.8446	2.3932	2.7512	18.5587	10.0952
F-50155367-002S	Subject 7	HSLF_Con	0.7002	0.5649	0.6052	0.4909	1.0016	0.6984	0.8792	0.4185	0.4414	0.6244	1.0409	0.5593	0.4983	0.9955	0.1263	0.2167	0.3797	1.0627	1.2878	0.3973	1.0712	0.48	0.4003	0.882	0.3425	0.3796	3.3047	0.7671	0.7467	0.643	2.5286	1.7697	0.083	0.9334	0.6632	0.2408	0.7681	0.9955	0.1705	0.7816	0.3876	0.8497	0.5085	0.2232	0.346	0.5252	0.3259
F-50155368-002S	Subject 6	HSLF_Con	0.8582	1.1201	1.7183	1.6865	1.3988	0.9142	0.9525	0.8013	0.757	0.9774	1.2982	0.8556	1.218	1.3853	0.9919	1.3868	1.7005	1.198	1.069	1.5954	1.3689	0.3696	0.4598	1.3468	0.7294	0.8165	2.8875	0.4297	0.8498	1.5336	1.8371	1.1441	0.083	1.181	1.0292	0.7919	0.9913	1.1067	0.6813	0.8119	1.3678	1.5142	0.9912	0.2232	1.3952	3.3805	3.0454
F-50155422-002S	Subject 11	MSMF_FR	1.161	0.7017	0.9622	1.1052	1.0052	1.4914	0.966	2.0621	1.4423	1.4567	0.6679	1.1297	0.5368	1.0221	1.5764	0.9113	0.944	1.3002	1.0659	1.9111	0.9285	1.376	1.4437	1.3851	1.1088	1.2905	0.9587	1.5889	0.6297	1.0706	0.7443	1.0102	0.083	1.4193	1	1.4805	1.1756	0.9975	2.1782	1.2575	0.9583	1.3299	1.4483	0.4143	1.1835	2.8932	2.4997
F-50155423-002S	Subject 13	MSMF_FR	0.8754	0.7467	0.8964	1.2706	0.843	1.1885	1.1745	1.2	1.0132	0.6104	1.6934	0.9733	1.6232	1.5602	1.5172	1.5648	1.0167	0.5127	0.9654	0.6632	1.0677	0.7308	1.0524	1.0075	0.7636	0.7355	1.8406	0.6961	0.5631	1.0324	0.8683	0.4148	0.8278	0.4783	2.4278	0.7002	1.075	1.4747	1.2055	1.7827	2.011	0.7684	1.1153	0.7326	0.5916	2.176	3.273
F-50155424-002S	Subject 18	MSMF_FR	0.6667	0.9292	0.7762	0.6822	0.1667	0.9835	0.4758	0.2748	0.8804	0.1266	2.211	0.7771	0.9503	0.7362	0.0715	1.7944	0.4115	0.7242	0.7668	2.3258	0.4508	0.7069	1.0385	1.3257	0.3897	0.1324	0.0878	0.8465	0.6808	0.5977	0.7475	0.6905	0.083	0.5526	0.8497	0.1582	0.3905	1.0861	1.1596	0.8669	1.234	1.8082	0.5322	0.6029	1.5555	0.072	0.0624
F-50155425-002S	Subject 10	MSMF_FR	0.9185	0.7166	0.5205	1.5873	0.7401	1.2244	0.7639	1.4171	1.0842	0.984	0.3803	0.8842	1.1387	1.0484	1.3076	1.3361	1.9562	0.9667	0.9017	2.9323	1.1404	0.9381	1.2679	1.0076	0.7226	0.7701	0.9666	0.4935	0.8956	0.6731	1.1912	0.8451	1.0661	0.8658	1.3654	1.0035	0.7237	1.2409	1.2006	1.1744	1.1528	1.2562	0.7791	0.4311	0.8574	4.5087	3.3379
F-50155426-002S	Subject 16	MSMF_FR	1.2102	0.7764	0.5471	1.2924	1.3851	1.7581	1.0722	1.5124	1.4788	2.0089	1.0426	1.1121	1.2102	1.0434	1.5415	1.1271	1.8246	1.121	0.7954	6.1651	0.9731	1.0897	1.9019	1.2437	0.8641	1.3458	0.8899	1.719	2.5125	1.3443	0.9222	1.0177	1.2827	1.2321	1.1653	1.3597	1.1293	1.3984	1.2468	1.3688	1.6887	0.3443	1.8615	1.212	1.5569	12.5505	5.9595
F-50155427-002S	Subject 14	MSMF_FR	1.0518	2.4863	1.4421	1.7635	1.2073	1.3587	1.162	0.815	1.0576	1.6687	0.2582	0.8221	2.5224	0.631	0.8211	1.3217	2.1521	0.937	2.0614	6.5107	0.7894	0.7518	1.4876	1.5369	1.1887	1.7886	1.5864	0.8651	2.8643	0.588	1.4259	0.6326	3.7347	1.049	1.202	1.4512	0.6937	1.3781	0.9404	1.3462	1.0606	0.1512	2.2784	0.9454	1.6435	15.8126	5.2086
F-50155428-002S	Subject 9	MSMF_FR	0.5713	0.7483	1.7677	1.1829	0.8411	0.7287	0.5674	0.1278	0.6997	1.0201	1.9102	0.6868	1.2647	0.9807	0.4407	1.7283	1.1282	0.4862	0.9907	0.8761	0.8465	0.5109	0.7497	0.7586	0.3541	0.3836	0.6071	0.7382	1.519	0.614	0.8467	0.5578	0.9239	0.6716	1.7618	0.3603	0.579	1.5194	0.8476	1.1747	2.2056	0.6142	1.2425	0.6442	1.0245	2.4619	2.4557
F-50155429-002S	Subject 2	MSMF_FR	0.7908	0.6147	0.8408	0.7317	0.4805	1.1597	1.4021	1.0192	0.9883	1.1913	0.4573	0.7461	0.4087	0.8683	0.09	0.3784	0.3405	1.529	0.4222	2.5717	0.7155	1.0459	1.2057	1.0714	1.3922	1.5881	0.0878	1.2364	1.8991	1.1419	0.5546	1.2264	0.9975	0.9985	1.4148	0.6646	0.9435	0.355	1.6415	0.8587	0.5381	0.5492	3.1536	0.2232	0.6525	0.0801	0.0624
F-50155430-002S	Subject 12	MSMF_FR	1.55	1.0639	1.5849	1.3274	2.235	2.0718	1.0062	2.8464	1.8176	1.6015	2.8049	1.4579	1.1301	0.9995	0.7266	1.0932	0.1467	2.347	1.3831	6.3027	0.9246	1.6288	2.4855	1.6894	1.125	1.4175	0.9002	1.2875	1.3735	0.7155	0.5821	1.128	1.2985	2.1487	0.5731	1.0915	0.7784	0.6552	2.5566	1.1252	0.8713	0.7812	1.3069	0.4096	0.839	0.1777	0.1318
F-50155431-002S	Subject 15	MSMF_FR	0.5136	0.9453	1.0494	1.5554	0.3444	0.6711	0.6839	0.5866	0.4427	1.3952	0.9794	0.5694	0.9349	0.9729	0.8459	1.557	0.4207	0.7259	1.3559	0.6215	0.6724	0.5077	0.4612	0.3961	0.4028	0.3855	0.7581	0.393	1.4793	1.1325	0.8827	0.0859	0.671	0.4365	0.8293	0.3339	0.7171	0.9736	0.8569	1.0691	1.3657	0.2145	0.6643	0.2232	1.266	0.6076	0.0624
F-50155432-002S	Subject 3	MSMF_FR	1.1107	1.6527	1.7824	0.8951	1.0306	1.3633	0.835	1.7441	1.2548	1.6268	1.1053	1.3364	1.9627	0.7508	1.6617	2.4108	1.4848	1.0359	0.8849	2.9975	0.7136	0.8584	1.1356	0.644	1.0706	0.484	0.7754	1.0547	5.5464	0.9499	0.6458	0.7087	0.985	1.6152	0.9819	1.3045	1.9183	0.7957	2.6695	1.6114	1.2563	0.3246	1.3331	1.4128	1.6794	2.0295	0.9034
F-50155433-002S	Subject 1	MSMF_FR	1.3323	1.4117	2.0771	0.9554	0.7715	1.6582	1.2813	2.0518	1.4164	1.5183	0.844	1.2714	2.5947	1.1322	1.4423	2.4288	1.5794	1.3468	1.636	1.653	0.8073	1.0357	1.7418	0.8982	0.5074	0.8042	0.7066	1.0136	1.1811	1.1553	1.7386	1	1.5387	1.136	0.9055	0.8108	0.7276	1.2093	2.3263	2.2214	2.2847	0.7968	0.9119	0.6617	1.2339	3.6516	3.1475
F-50155434-002S	Subject 7	MSMF_FR	1.45	0.8788	8.3013	1.1664	0.4983	2.2941	0.6047	1.6794	1.4312	0.1266	0.7264	1.0201	0.7022	0.7504	0.1857	0.7561	0.1467	5.5567	12.1411	2.3952	0.204	1.9333	2.145	1.4696	2.9496	1.226	0.9641	0.8611	1.3815	0.4889	0.3723	0.7351	0.7545	3.5397	0.8339	0.2155	0.2271	0.0442	2.1841	0.8801	0.5775	1.3021	0.5927	0.2232	0.2164	0.0147	0.0624
F-50155435-002S	Subject 17	MSMF_FR	1.7009	2.8545	0.1738	0.2852	0.8891	1.725	2.0064	0.0306	1.658	2.2176	0.9087	1.2468	2.6051	0.5011	0.1841	2.0483	1.6828	1.5711	3.5122	4.0316	0.7564	2.0241	1.3175	1.3738	1.925	1.8128	0.0878	1.33	2.7861	1.4591	1.1006	0.0859	2.6813	0.8114	0.9316	2.3251	0.6782	1.367	1.7195	1.1863	0.6058	0.7922	6.2188	3.6191	2.1361	24.7703	3.9567
F-50155436-002S	Subject 6	MSMF_FR	0.7578	0.9884	2.6975	1.0827	1.3967	1.103	0.8705	1.0056	0.7761	1.5828	1.2034	0.8415	1.9382	0.9108	1.3145	1.7664	1.7834	0.8144	2.4328	4.9177	0.933	0.6536	1.1738	0.9814	0.5235	0.9145	2.4105	0.2589	1.9631	0.673	1.4509	0.7075	2.5458	0.6022	0.7765	0.5473	0.6466	1.4778	1.1963	1.1602	1.7667	0.4758	1.4406	0.2232	1.5004	2.0003	2.2261
F-50155437-002S	Subject 4	MSMF_FR	1.7167	1.5392	1.278	2.5345	0.9466	1.6663	2.1322	2.5662	1.684	2.4411	0.5304	1.4927	1.8072	0.7944	1.4877	1.9547	1.7835	1.6797	1.618	3.5139	1.0916	1.7377	1.7422	1.018	1.8866	0.997	1	2.1243	2.4697	1.0064	1.0376	1.1702	1.2618	1.5849	0.9884	2.8918	1.7109	1.0025	3.9068	2.8025	1.4035	0.6345	2.2158	1.0501	1.3748	10.8188	3.6787
F-50155438-002S	Subject 5	MSMF_FR	0.4149	0.7231	0.8345	1.2609	1.0677	0.5252	0.5441	0.5632	0.3688	0.4134	0.6787	0.4706	1.1464	0.7712	0.0838	1.0572	0.3259	0.3321	0.7039	0.14	0.2772	0.2312	0.4162	0.6367	0.2121	0.1324	1.5961	0.3262	0.5251	0.5218	1.0235	0.5416	0.6156	0.3227	0.9623	0.1524	0.5623	0.9101	0.4548	0.5511	1.4019	0.3527	1.0309	0.2232	1.5054	0.061	0.0624
F-50155439-002S	Subject 8	MSMF_FR	0.8094	0.9937	2.3813	3.1711	1.1664	1.004	0.8371	1.1412	0.7464	0.9979	2.0129	0.6154	1.2635	1.5936	0.5259	1.8272	0.7105	0.863	1.0596	2.3722	0.8391	0.5928	0.4884	0.4795	0.3548	0.8941	1.7519	1.0994	1.5652	0.8014	0.4954	0.7526	2.1807	0.8256	3.4936	0.679	1.5428	0.9373	0.7836	0.8167	1.5127	0.161	2.551	0.6295	0.4883	23.8696	18.9769
F-50155499-002S	Subject 14	LSHF_FR	1.1841	1.51	3.3303	2.2475	0.847	1.7243	1.1142	1.4918	1.3255	1.0502	2.3343	1.1539	1.407	0.9981	1.7332	1.2287	1.3968	1.4303	1.5501	7.031	0.527	1.0737	1.8125	0.8846	1.14	0.9623	0.5212	1.5521	3.2778	1.0282	0.624	1.0323	1.4102	1.6351	1.2576	1.0049	0.8888	0.7792	1.4705	1.074	0.9222	0.1699	1.1165	0.8743	1.775	2.8949	1.3602
F-50155500-002S	Subject 10	LSHF_FR	7.7546	2.0085	0.1738	4.3814	14.2885	5.8933	1.6944	5.9391	4.4299	9.6304	0.6624	5.8303	8.5489	1.3737	0.3875	0.9014	0.1467	16.3533	3.1055	16.2621	1.288	5.2256	3.994	3.2112	1.2304	2.4021	0.0878	2.2903	4.1022	0.3882	0.6424	2.058	2.3884	17.6608	5.8354	1.2678	0.3403	0.2275	0.546	1.2244	2.9207	1.2763	3.4607	14.898	0.4886	0.0147	0.0624
F-50155501-002S	Subject 18	LSHF_FR	0.2311	0.5642	0.8948	1.2091	0.1477	0.2959	0.462	0.0306	0.252	0.5456	1.5869	0.3627	0.8016	1.2258	0.1693	1.3884	0.4085	0.2841	0.5278	0.0349	0.3117	0.2923	0.2027	0.8119	0.3724	0.1324	0.6561	0.2589	0.3984	0.8886	0.6616	0.4771	0.083	0.1814	0.9215	0.0999	0.6104	0.6556	0.4174	0.4505	1.0198	0.3939	0.3736	1.0759	1.9061	0.04	0.0624
F-50155502-002S	Subject 16	LSHF_FR	0.5107	0.4848	0.7987	1.3155	0.5017	0.536	1.0002	0.5131	0.4806	0.7312	1.353	0.5049	0.6565	1.4135	1.9757	1.135	1.4265	0.4991	0.3214	0.1838	1.0224	0.866	0.5216	0.358	1.568	1.2372	0.9435	1.2479	0.6813	1.6972	0.8081	1.3785	0.083	0.5392	1.5121	1.6845	2.1362	0.8128	0.9537	0.9982	1.1302	0.2611	0.9578	2.3466	2.7654	1.4239	1.3771
F-50155503-002S	Subject 13	LSHF_FR	0.4479	0.9247	1.5038	1.0176	0.19	0.4628	0.8428	0.3751	0.3518	0.3537	0.8293	0.4239	0.9175	1.2034	1.1086	1.0967	0.554	0.1902	0.9091	0.1452	1.0153	0.2624	0.2581	0.5106	0.3683	0.485	1.1715	0.7193	0.4781	1.0279	0.6953	0.8503	0.083	0.2161	3.3309	0.2385	0.7792	1.2086	0.6532	1.0534	1.6958	0.143	0.9836	0.9819	0.7922	0.5	3.4818
F-50155504-002S	Subject 11	LSHF_FR	0.7735	0.6421	1.305	1.4493	0.456	0.9814	0.4607	0.1297	0.9982	0.3558	0.7036	0.765	0.3652	0.9527	0.999	0.5778	0.3053	0.7834	0.5206	2.6516	0.4767	1.0575	1.199	0.904	1.2354	0.739	0.3888	1.4646	0.5989	0.9959	0.4334	1.0388	0.083	1.2143	0.5153	0.5888	1.0212	0.5948	1.1936	0.5533	0.4702	0.6865	0.5437	0.3895	0.845	0.0634	0.0624
F-50155505-003S	Subject 9	LSHF_FR	0.8217	0.996	0.6211	1.0163	1.128	1.1206	0.4581	0.3706	0.9633	0.632	1.4097	1.2113	1.7076	0.6411	0.1132	3.8296	0.6956	1.226	1.0979	0.1748	0.6397	0.774	1.3267	0.5525	0.308	0.635	0.0878	1.308	0.6236	0.8942	0.6197	1.0064	1.1849	1.091	1.0736	1.0062	0.7726	0.8673	1.4527	1.2943	1.5585	0.3568	2.5378	1.8774	2.4032	1.1408	0.4248
F-50155506-003S	Subject 1	LSHF_FR	0.229	0.414	1.3096	1.3279	0.3602	0.3056	1.2332	0.0306	0.2569	0.3072	2.1151	0.3025	1.0123	1.1631	1.9542	1.4316	0.825	0.1859	0.8237	0.0302	0.9572	0.2274	0.1827	0.3829	0.6973	0.5677	1.6551	0.2589	0.3735	1.0016	0.9534	0.2555	0.083	0.1619	3.3328	0.3201	0.9595	1.7148	0.6252	0.873	1.9504	0.2271	0.6702	1.056	1.0828	0.2145	0.5231
F-50155507-003S	Subject 12	LSHF_FR	0.287	0.5299	0.8558	0.8849	0.6569	0.5549	0.4371	0.0437	0.4437	0.1266	0.6738	0.4245	0.4079	0.8852	0.4695	0.7305	0.3702	0.5476	0.477	0.1792	0.4818	0.4096	0.5415	1.3073	0.3622	0.2063	0.3818	0.2589	0.3241	0.7495	0.3196	0.0859	0.083	0.6619	0.5603	0.1044	0.4237	0.4647	0.7145	0.5631	0.6423	0.3045	0.2929	0.2232	1.3341	0.0147	0.0624
F-50155508-003S	Subject 3	LSHF_FR	1.0044	0.7405	2.9391	0.8086	0.5634	1.3773	0.8659	0.2828	1.2448	0.6829	2.6325	1.0364	1.0041	0.5752	0.7395	1.2311	1.0056	1.1327	0.4673	3.0934	1.0137	1.2176	1.4861	0.7877	1.3872	0.7241	0.0878	0.7015	1.5678	1.2629	0.18	0.0859	0.083	2.1642	1.0252	0.9965	1.4186	1.0504	2.811	1.5768	0.7359	0.3431	1.0711	1.6882	2.4062	0.2606	0.2228
F-50155509-003S	Subject 2	LSHF_FR	1.2354	0.6952	0.1738	0.6523	0.3692	2.0924	0.4841	1.7774	1.3501	0.5295	0.6108	0.8875	0.415	0.584	0.134	0.2835	0.574	2.2368	0.6795	9.8373	0.5718	1.0443	2.3267	0.8898	0.9652	0.7567	0.0878	1.1533	0.4285	0.9614	0.7419	1.2127	0.083	2.4317	1.1818	0.8145	0.5966	0.3768	0.8964	1.1016	0.4975	0.0944	2.8553	2.6255	1.7774	0.1135	0.0624
F-50155510-003S	Subject 15	LSHF_FR	0.5448	0.5167	0.8605	0.9644	0.5592	0.647	0.6346	0.6329	0.5445	0.5127	1.3632	0.5406	0.706	1.346	1.6545	1.1932	0.9832	0.7393	0.6185	0.2546	0.8899	0.6323	0.4692	0.6479	0.6062	0.405	1.456	0.8329	0.5731	1.6598	0.848	0.833	0.2778	0.235	2.1468	0.3897	1.4359	2.2896	0.4155	0.5534	0.9367	0.864	0.4655	0.586	2.0579	0.2412	0.276
F-50155511-002S	Subject 17	LSHF_FR	1.2296	3.3124	1.754	1.4291	2.4034	1.4154	0.6536	1.5917	1.19	1.2092	1.0653	1.2411	2.3693	0.8057	0.3765	2.1072	1.1438	1.8336	2.1957	3.8634	0.6162	1.224	1.5414	1.2616	2.3152	3.7699	0.2821	0.7779	3.0242	1.8484	1.0203	0.9594	1.9406	1.3199	4.3715	3.1036	1.1991	0.9511	2.6093	2.0091	1.0911	0.7728	4.6155	3.036	2.1397	1.4956	1.1702
F-50155512-002S	Subject 4	LSHF_FR	0.9666	2.1919	1.771	1.6048	0.9283	0.7655	3.1551	1.2182	0.8686	1.0919	0.9106	0.9137	0.6773	1.1219	2.2349	0.8367	1.317	1.0815	0.6234	0.806	1.3445	1.135	0.7736	1.4594	2.154	1.1873	1.0622	1.0813	0.9616	1.0462	0.9984	1.0256	0.083	1.1791	9.7327	1.3964	1.9771	0.726	0.7497	1.7831	1.0581	1.9562	1.2066	1.396	0.8348	0.8231	0.8331
F-50155513-002S	Subject 8	LSHF_FR	0.8342	0.9629	1.8533	2.0121	1.1966	1.201	1.267	1.0281	0.9101	1.4056	1.3218	0.9182	1.2201	1.3147	2.3436	1.9093	1.2418	0.806	1.4092	1.3723	0.9098	0.8566	1.0725	0.7207	1.1371	1.349	2.0075	1.3031	1.1967	1.0979	0.6232	0.7114	3.0088	0.9496	2.0667	0.8301	2.5706	0.9337	1.4144	1.4616	1.5844	0.1912	1.3108	1.1175	2.1599	2.3384	1.6732
F-50155514-002S	Subject 5	LSHF_FR	0.2912	0.5883	1.1235	1.5077	0.0679	0.425	0.4422	0.4498	0.3363	0.1393	1.0842	0.3403	0.8628	0.912	0.821	1.5121	0.4108	0.3243	1.2843	0.1301	0.3224	0.2982	0.2412	0.4909	0.2432	0.1324	0.3885	0.8011	0.6144	0.9323	0.4385	0.918	0.083	0.2447	0.9848	0.0991	0.5998	0.5637	0.6215	0.4363	1.2158	0.3822	0.4651	0.2232	2.6907	0.0747	0.0624
F-50155515-002S	Subject 7	LSHF_FR	0.6156	1.1983	0.9664	0.8665	0.5846	0.996	0.7492	0.9359	0.741	0.8105	1.1802	0.7938	0.9397	1.0227	0.9486	1.1846	0.6541	1.0831	1.4965	7.188	0.7774	0.6426	1.1653	0.9798	1.3629	2.4093	0.0878	0.968	0.474	1.5315	0.648	0.9272	1.0704	0.9066	0.5276	1.2873	0.7199	0.786	1.2599	0.5942	1.0344	0.6947	1.4038	1.0724	2.3337	0.3436	0.4454
F-50155516-002S	Subject 6	LSHF_FR	1.2753	1.1453	8.9306	1.2394	1.5094	1.8856	0.7854	1.0741	1.2716	0.7469	1.3242	1.1888	1.118	0.6533	1.2207	1.1784	0.684	3.7792	1.7673	11.1494	0.8212	1.9415	2.2806	1.7086	4.3114	3.2113	0.803	0.8221	1.7997	1.0115	0.4896	0.5231	1.0609	2.8915	0.5058	1.0529	0.9064	0.5746	1.6301	2.2609	0.4712	1.0823	0.98	0.2232	0.9152	0.0657	0.0624
F-50155517-003S	Subject 11	HSLF_BR	0.6274	0.7422	1.0491	1.2435	0.9802	0.853	0.7865	1.1479	0.8088	0.8116	1.0275	0.6994	0.7971	0.9992	1.7563	1.0012	1.3305	0.503	0.8942	0.2361	0.83	0.2145	0.2537	0.7659	0.2391	0.3158	0.4402	0.5523	1.2143	0.8242	1.3531	0.3412	0.083	0.6388	0.83	0.2468	0.5575	1.1837	1.3536	0.9793	1.7576	1.1355	0.7682	0.2232	1.1113	3.9363	0.5366
F-50155518-003S	Subject 13	HSLF_BR	1.8623	0.8936	1.2126	0.6293	0.7332	2.7976	0.5697	2.2386	2.4187	0.9313	0.4831	1.9604	1.081	0.9873	0.8886	1.5937	0.7038	1.3211	1.0197	9.0358	1.0204	1.5963	2.9883	1.2883	1.3314	0.9785	0.767	1.2316	1.2638	1.0765	1.1068	1.2204	2.0992	1.4802	1.6645	1.8333	1.865	0.6983	3.2823	2.3113	1.4758	2.1266	0.7064	1.0181	1.3565	1.3938	0.3657
F-50155519-003S	Subject 14	HSLF_BR	2.3876	1.2928	2.0831	0.4526	1.019	3.0719	0.9847	2.7633	2.4227	1.4371	2.1728	1.7439	3.0736	0.6017	0.1155	2.1348	1.9185	2.0916	3.0727	21.7041	0.7401	1.5548	3.9708	2.3161	0.5257	0.9891	0.0878	1.5919	4.2362	0.847	1.2803	1.3239	2.5045	1.8153	0.6096	0.7783	0.681	1.141	3.7243	2.4209	1.3368	2.6485	1.0314	0.2232	1.6846	1.7921	1.2428
F-50155520-003S	Subject 10	HSLF_BR	0.5556	0.5881	0.8996	0.9998	0.5504	0.7426	0.7757	0.9577	0.6548	0.2607	1.5444	0.65	0.8478	0.8468	1.5059	0.9988	0.7474	0.482	0.782	0.2426	0.853	0.5198	0.592	0.9924	0.3328	0.3219	0.7379	0.7454	0.4891	0.6669	0.9729	0.7162	0.083	0.4771	0.8029	0.1791	0.4859	1.2943	0.6789	0.6989	1.0533	0.8863	0.5984	0.3362	0.5368	0.0147	0.0624
F-50155521-003S	Subject 16	HSLF_BR	2.7389	1.9159	2.4013	0.6788	1.2224	3.172	2.4908	2.8656	2.6756	3.002	2.09	1.6113	5.0968	0.7638	0.5799	1.4304	2.4679	2.3617	1.6541	13.2971	1.1528	1.8048	3.2991	2.7142	2.4361	2.1791	0.675	2.0326	9.5446	1.1091	1.2625	0.9366	3.0276	2.9706	0.9592	2.0293	1.2783	1.0323	2.3007	1.2588	0.7141	0.3995	6.4167	2.0661	1.6302	13.3725	2.7474
F-50155522-003S	Subject 18	HSLF_BR	1.1722	1.1877	1.68	0.8227	0.7003	1.61	0.6823	0.5598	1.6331	1.2458	1.3235	1.4199	1.793	1.6885	0.2339	1.8593	0.9566	1.3622	1.5949	2.2475	0.6711	1.2194	1.8263	1.5511	0.5303	0.8466	0.0878	1.2675	2.1398	0.7765	1	1.2525	1.9619	1.4338	0.6301	0.5415	0.4446	0.8124	2.8516	3.02	1.4433	0.9952	1.4489	0.7667	1.1439	4.3084	0.9166
F-50155523-003S	Subject 12	HSLF_BR	2.7867	1.162	2.8279	0.9997	1.0492	3.0479	0.9951	4.2412	3.1733	0.1266	1.2745	2.1565	1.1347	0.9607	0.173	0.7925	0.1467	4.723	0.9383	7.26	1.6335	2.9757	3.3888	2.9065	2.1557	1.6291	0.0878	1.4243	1.8008	1.8887	0.6164	1.5707	0.5344	2.1213	0.5249	1.4968	1.3799	0.5618	5.9619	2.9882	0.6111	4.0324	1.1811	1.8137	1.7385	0.6616	0.3849
F-50155524-003S	Subject 1	HSLF_BR	1.7371	3.5694	2.803	0.6618	0.8285	1.7192	2.614	0.9605	1.8399	1.7353	0.4816	1.3305	4.2212	0.5622	0.5738	0.6797	1.6521	1.3395	2.0684	3.8003	1.0633	0.6302	1.3262	0.9425	0.9242	2.0403	0.4832	0.8726	2.448	0.9668	1.7661	0.4516	1.5001	1.1127	1.4417	1.6125	1.0029	0.8973	2.7626	1.6941	0.9076	0.5862	3.9699	2.7289	1.3482	8.8364	1.8741
F-50155525-003S	Subject 15	HSLF_BR	2.5232	3.3149	2.2295	1.1822	1.3152	2.9084	1.6926	2.461	2.5956	3.2971	0.8666	1.6532	3.0622	1.1477	0.9838	1.2127	1.8865	2.5204	1.9485	14.8687	0.8221	1.9732	3.2427	2.0056	1.9667	2.2072	0.6612	1.5016	3.1411	0.9835	1.2625	1.2881	5.2194	2.4386	0.5046	1.7719	0.922	1.0656	3.1834	1.3014	0.7347	0.5208	4.1607	1.0808	1.334	12.5407	3.6234
F-50155526-003S	Subject 2	HSLF_BR	1.0537	0.5658	0.6429	0.6773	0.9769	1.3324	0.8718	1.4732	1.181	0.8828	1.7713	0.7576	0.4966	1.19	1.3203	0.4141	0.8814	0.7794	0.5794	1.0401	1.2982	0.7887	1.1746	0.9461	0.9241	0.9539	1.2936	1.4656	0.8907	1.2398	0.9074	0.9104	0.083	0.7796	0.8006	0.8485	0.5916	0.7414	1.0363	0.9291	0.7316	2.2779	0.6302	0.816	2.3488	1.6787	3.1894
F-50155527-003S	Subject 9	HSLF_BR	1.4692	1.2424	2.8263	1.0775	0.7966	1.7725	0.6566	0.0306	1.7244	1.5183	0.4683	1.3154	2.0011	0.436	0.2071	0.5996	0.8693	1.5836	2.0517	5.6696	0.6307	1.5133	1.4244	1.0468	0.4728	1.1058	0.0878	1.3607	5.0248	0.6963	0.2254	0.0859	1.8329	1.2214	0.31	0.8392	0.2508	0.8548	4.6894	2.0309	0.9676	0.8422	2.393	1.406	1.2304	3.546	1.3273
F-50155528-003S	Subject 3	HSLF_BR	2.7983	1.8582	2.6789	1.2826	1.2628	2.8478	1.1135	4.605	3.2994	0.1266	3.7779	2.209	1.8477	0.8818	1.9165	1.9308	0.9461	2.3672	1.372	4.4505	1.7092	2.7078	3.1015	2.2612	2.1949	1.4513	0.7454	1.8111	2.9389	2.6046	0.816	1.3132	0.083	2.0139	0.7349	2.2132	2.0787	0.8414	6.6876	4.4775	1.1381	2.7337	1.0636	2.1995	1.9782	0.2885	0.5574
F-50155529-003S	Subject 7	HSLF_BR	2.2711	1.5153	1.3915	0.779	0.6644	3.0217	0.8138	2.3697	2.7117	2.8091	0.9798	1.7191	1.2453	1.0873	1.1389	1.7072	0.7167	2.8824	2.4243	16.8306	0.8303	1.9525	3.9024	1.3625	1.7033	1.2519	1.0269	0.9624	2.3781	1.2007	1.1612	1.3824	2.6017	2.0044	0.3158	1.1766	1.3179	0.7427	5.0344	3.182	1.3629	0.9946	0.8634	0.2232	0.8318	0.2482	0.0624
F-50155530-003S	Subject 8	HSLF_BR	1.9246	2.1307	1.9814	2.5232	1.6461	2.5217	1.023	2.1745	2.0255	2.3596	0.9793	1.2373	1.7184	1.3368	0.4269	2.521	0.9695	1.8809	3.1031	9.8477	0.4101	1.4501	2.2631	0.8792	0.9034	2.0486	0.5522	1.8308	2.6997	0.9293	0.7646	1.3665	4.4475	2.1141	1.5014	0.8631	1.6715	0.6035	3.9135	1.5053	1.9087	0.3704	0.8814	0.9489	1.2396	15.9791	13.6505
F-50155531-003S	Subject 4	HSLF_BR	3.9963	3.0897	3.7214	1.7272	1.3435	2.9484	2.0114	5.5919	3.8064	4.979	1.7043	3.3934	2.6981	1.4846	1.6725	3.4404	0.9668	2.9143	1.6228	4.993	1.4124	3.6444	2.7685	1.4225	3.3811	0.6337	0.9743	4.0113	4.7915	0.8384	0.9875	1.0403	1.5864	3.2939	0.8906	2.2629	1.6764	0.7607	10.1627	10.4288	2.0462	1.949	2.3507	1.4612	1.6217	3.4045	1.6266
F-50155532-003S	Subject 17	HSLF_BR	1.2406	1.6262	3.4019	0.9434	1.7852	1.5738	0.9881	0.3399	1.3188	1.8593	1.7111	1.3631	3.4413	0.5159	0.4815	1.579	1.4767	1.2967	4.5499	3.3008	0.6114	1.1119	1.5926	1.2957	1.0644	1.8574	0.0878	1.1856	4.2751	1.9961	1.5832	0.8887	2.6686	1.2293	0.4851	0.8556	0.5196	0.9381	3.3764	1.7165	1.3234	0.7378	1.8371	1.3023	1.1469	3.4789	1.666
F-50155533-003S	Subject 6	HSLF_BR	3.1468	1.3742	4.3969	1.4798	1.4005	3.6169	1.7683	3.3832	2.9934	4.355	0.7447	2.2728	1.7175	0.8121	1.0083	0.9295	0.816	7.6716	2.5904	19.913	0.9807	3.4014	4.5461	1.8422	3.572	2.3485	0.6782	1.6867	4.3111	0.704	0.6723	0.8848	2.308	5.0488	0.6465	2.8866	1.366	0.5143	5.5824	6.1357	0.6175	1.2	2.1742	0.2232	0.8918	0.6315	0.4543
F-50155534-003S	Subject 5	HSLF_BR	1.5642	1.3552	1.3683	0.8587	1.2533	2.1266	0.6046	2.2651	1.7921	1.6798	0.5766	1.6213	0.9475	0.8013	0.9636	1.199	0.3133	1.7323	1.0225	8.6014	0.707	1.2919	2.7962	1.2766	0.7206	0.9431	0.6456	0.9493	1.0363	1.6637	0.8176	0.7727	1.6509	1.9051	1.4937	0.8794	0.7184	0.5399	2.3043	2.407	0.5957	0.5308	1.4794	1.1886	2.0895	7.8925	3.8741
F-50155850-002S	Subject 16	HSLF_IFOS	2.2179	1.8017	1.492	2.7106	0.9437	2.0055	1.7969	1.9602	1.7924	2.006	0.32	1.7512	1.7207	0.5501	1.5757	1.1919	2.0156	2.8559	1.0821	13.1483	0.9814	1.9544	3.3844	0.9809	3.0591	1.5037	0.7214	1.2994	4.1598	2.0876	0.9225	1.1815	0.8844	3.7725	0.9592	2.399	1.9849	0.6113	1.7744	1.106	1.3038	0.6597	2.2955	3.6305	3.0536	2.6453	0.6876
F-50155851-002S	Subject 13	HSLF_IFOS	1.1296	1.6802	0.8821	0.8569	0.8215	0.6844	1.0789	0.6921	0.7203	1.8773	1.5618	0.8485	1.6323	0.7858	1.0744	0.9577	1.9953	0.9714	1.1396	0.2225	1.4982	0.8906	0.6994	1.3164	0.9906	1.0488	2.5459	0.8632	0.8463	0.6609	1.1704	0.8596	0.083	0.8076	2.7254	1.8915	1.3927	1.9512	0.565	1.3686	1.3364	2.8808	1.1834	0.472	0.8144	1.6452	4.1592
F-50155852-002S	Subject 11	HSLF_IFOS	0.9288	1.0026	0.9843	1.3584	1.1447	0.5849	1.3916	0.8935	0.7172	1.4901	0.9227	0.7861	0.6385	1.4463	1.874	0.6095	2.329	1.1924	1.1846	0.1221	1.0445	1.3203	0.5528	0.5477	1.5364	1.3054	1.7146	1.1558	0.4564	1.6231	0.91	1.0574	0.083	0.8992	0.9422	1.6862	1.6351	1.0818	0.5403	0.6408	0.7355	1.286	0.8964	0.6414	0.974	2.7661	1.2265
F-50155853-002S	Subject 14	HSLF_IFOS	4.2141	2.9464	7.039	0.714	1.2428	3.1273	1.6734	3.4335	3.3206	3.1892	0.5604	2.2728	2.0015	1.1515	1.0978	2.6782	2.5772	4.1327	4.1641	27.4208	1.4437	2.6563	4.4726	1.1703	1.1654	0.9704	2.3041	1.6751	1.0062	0.5638	1.4977	1.4945	0.083	3.5452	1.0353	1.1436	0.8404	1.2745	3.3273	2.5931	1.2838	4.4242	1.3475	0.2232	1.091	6.1221	4.361
F-50155854-002S	Subject 10	HSLF_IFOS	1.6824	1.6717	0.5103	0.5758	0.9047	1.1121	1.6469	1.4457	1.1141	2.3225	2.9437	1.1702	2.1253	0.8509	0.9256	1.3139	2.4463	1.0018	1.5211	2.3374	1.0471	1.1421	1.1793	0.9046	0.5661	0.5866	0.948	0.8993	1.0622	0.7277	1.5457	1.2272	1.299	0.8964	1.5271	1.3582	1.1586	1.9927	1.2411	1.0716	1.175	1.6815	2.2689	1.4566	0.9884	6.4193	2.5203
F-50155855-002S	Subject 18	HSLF_IFOS	0.8947	1.4319	0.2995	0.5507	0.9031	0.6345	0.7988	0.5594	0.6271	1.0752	3.0933	0.7382	1.1599	1.3164	0.1606	1.1898	1.3692	0.7808	1.5398	0.5121	1.1603	0.7087	0.4161	0.5908	0.3852	0.1324	1.1089	1.3037	1.3176	0.7954	2.0958	1.2977	0.4336	0.5469	0.9096	0.3554	1.017	1.6308	0.2651	0.5309	1.0875	1.7556	0.6818	0.6432	1.1277	0.0894	0.0624
F-50155856-002S	Subject 3	HSLF_IFOS	2.6888	1.5081	1.9966	0.7839	1.6892	2.1065	1.0339	3.8222	2.5996	2.1259	0.347	2.2383	1.4883	1.0829	1.0357	1.1594	0.79	3.6352	0.6499	5.8821	1.2082	2.5662	2.7854	1.9528	2.606	0.9697	0.575	1.2208	6.906	3.3732	0.2564	1.0484	0.1855	2.5969	0.8571	2.33	1.9947	0.4637	4.3682	1.9339	2.0519	0.9984	2.0431	5.5517	3.5542	0.9832	0.4317
F-50155857-002S	Subject 12	HSLF_IFOS	1.2033	1.2713	0.7408	0.2851	1.4067	0.9947	1.1863	1.8105	1.2647	0.9959	3.1185	1.1547	1.2088	0.7552	0.3714	1.1593	1.5649	0.9592	1.2649	3.8104	1.1908	1.1212	1.367	1.0741	0.4935	0.4619	0.8682	1.1629	2.1519	0.6545	1.4863	1.7528	1.2259	1.0054	0.5999	0.7053	0.9505	1.5131	1.0311	0.7549	1.1303	4.1313	0.8014	0.6993	1.5236	0.2034	0.0624
F-50155858-002S	Subject 1	HSLF_IFOS	1.1604	1.068	0.4986	0.3305	1.1183	0.8912	1.2817	1.2393	0.8861	1.2831	0.5964	1.0985	1.9832	0.9571	1.4459	1.7806	3.3073	0.9622	1.5191	1.7086	1.6224	0.9264	0.9963	0.7904	0.5113	0.7773	1.9429	0.6435	0.8959	0.5383	1.6058	1.3538	2.1116	0.7687	1.2978	0.7195	0.8246	2.3149	0.6715	1.0519	1.3959	1.7182	1.1304	0.8694	0.7072	2.4003	2.0517
F-50155859-002S	Subject 9	HSLF_IFOS	1.491	0.927	3.5755	0.3561	0.6336	1.3579	0.5522	0.0306	1.1813	1.8662	4.1744	1.735	3.9918	0.1446	0.0884	0.3552	1.6637	1.6765	1.6149	3.1102	0.7599	1.1164	1.2053	1.336	0.2424	1.4553	0.0878	1.6334	3.7024	0.5477	1.6135	1.0738	1.6139	1.4344	0.5118	1.3522	0.5985	1.2006	1.8379	0.8973	1.3453	1.6428	5.2746	2.7929	1.5716	4.1434	0.371
F-50155860-002S	Subject 2	HSLF_IFOS	1.3151	1.2389	0.7809	0.4769	1.9387	0.9457	0.9162	0.654	0.812	1.6329	1.2562	0.833	0.9835	0.738	1.0445	1.2257	0.4979	0.9453	1.1018	1.4107	0.5798	0.9729	0.8829	0.7473	1.1443	1.7253	0.9604	0.7874	1.1679	1.0341	1.3566	1.3957	0.083	1.2108	1.068	1.9073	1.1309	1.1553	1.0413	0.6242	0.7507	1.6066	1.7672	1.9729	2.9125	4.1043	3.8848
F-50155861-002S	Subject 15	HSLF_IFOS	0.6681	0.8455	2.0209	1.1334	0.6549	0.9293	0.6455	0.816	0.8218	0.5261	0.9368	0.7243	0.7774	2.2391	0.638	1.5405	0.9131	0.8284	0.6059	0.4504	1.284	0.7284	1.0256	0.7362	0.5813	0.599	1.8815	0.5131	0.5396	1.8868	1.1833	0.9064	0.8389	0.3929	0.6602	0.5957	0.8543	0.729	0.9208	1.3424	1.0019	1.263	0.6328	0.2232	0.3821	0.6964	2.4151
F-50155862-002S	Subject 7	HSLF_IFOS	0.6684	0.7762	0.371	0.3694	1.8115	0.7014	0.8331	0.5964	0.5702	0.7405	1.1027	0.6202	0.593	0.8835	1.149	0.4613	0.7463	0.7205	0.9996	0.9599	0.9984	0.5363	0.5444	0.8977	0.412	0.4676	1.2538	0.3749	0.6957	1.259	2.1951	1.6664	0.083	0.6066	0.3993	0.2619	0.6013	1.3191	0.1178	0.4187	1.079	1.1426	0.733	0.2232	0.7604	0.0276	0.0624
F-50155863-002S	Subject 4	HSLF_IFOS	0.8252	1.55	0.6024	1.6354	0.6518	0.3445	1.8585	0.1357	0.617	0.9394	2.4894	0.7038	1.2885	2.0078	1.938	0.7573	2.0238	0.7106	0.8865	0.0654	1.997	0.9344	0.3769	0.5709	1.1612	0.8405	1.9563	1.4916	0.4315	1.4721	1.5741	0.7774	0.083	0.6273	3.1443	1.7623	2.8835	1.7049	0.4042	1.2464	1.2602	3.7547	1.2059	1.9472	1.9837	2.0973	2.2313
F-50155864-002S	Subject 5	HSLF_IFOS	1.2332	1.0697	0.9091	0.8033	0.9422	0.8587	0.8268	1.0468	1.0142	0.9111	1.7739	1.1488	1.38	0.9098	0.9094	1.3632	0.4553	0.8813	1.076	2.5651	1.1048	0.8366	1.019	0.6252	0.2925	0.4825	0.6009	0.7129	0.8212	0.6038	1.2088	1.7099	0.9172	1.1693	1.5143	0.6362	0.8834	1.1498	0.7456	0.5455	1.3664	3.1071	0.7168	1.1289	0.8765	0.2355	0.4078
F-50155865-002S	Subject 8	HSLF_IFOS	1.545	1.406	0.8569	1.0193	1.7911	1.1943	1.558	1.308	1.2277	2.467	0.9942	0.8608	1.4437	1.4257	0.9957	1.1644	0.9097	1.6649	1.1435	0.9562	0.8209	1.2609	0.9614	0.6897	0.6968	0.7266	3.0125	2.1082	0.9699	1.1698	1.1713	1.2376	1.3682	1.3388	2.7961	1.0269	3.1457	1.4137	0.8962	0.9412	1.0058	1.3046	1.8025	0.4772	0.5946	23.2254	12.7088
F-50155866-002S	Subject 17	HSLF_IFOS	1.1004	2.0322	1.9047	0.4079	1.9186	1.1112	0.4936	0.3312	0.9254	0.7638	1.0177	0.8224	0.5543	0.4927	0.0737	1.0467	0.1467	1.2631	1.3138	1.8009	0.4517	0.6298	1.0355	0.4216	0.3059	0.1324	0.0878	0.5864	2.2255	1.9837	1.6578	1.3381	1.1432	0.9393	0.3213	2.1071	0.4568	0.861	0.6981	0.4487	0.911	0.1783	5.4163	3.4786	1.3303	0.6261	0.0624
F-50155867-002S	Subject 6	HSLF_IFOS	2.35	3.7509	2.291	1.4073	2.18	1.8376	2.7731	1.8074	2.0007	2.3657	0.6852	1.9693	1.6323	0.8498	1.3218	1.1271	1.5921	2.3877	1.3678	10.7209	1.2553	1.984	2.4525	1.3582	2.194	2.4691	0.9371	1.4307	1.3117	1.286	0.9819	1.1456	0.7116	2.4879	1.4679	2.54	1.3902	1.0453	1.5467	1.4166	1.2819	5.6336	1.476	0.97	2.7851	1.8402	0.9078
F-50155868-003S	Subject 14	HSLF_PP	2.5256	0.7192	2.0149	0.3559	0.0597	3.6603	0.5524	2.4708	2.8177	1.3593	0.2499	1.8073	0.9173	0.7666	0.1223	1.4643	0.4857	2.3396	1.0182	26.1296	1.0418	1.2471	5.7773	3.5477	0.483	0.7104	0.0878	1.0693	13.8506	0.8247	0.9741	1.0365	0.8256	6.1379	0.267	0.2631	0.1509	0.2093	1.0592	0.668	0.446	1.315	0.472	0.2232	0.1382	0.0147	0.0624
F-50155869-003S	Subject 16	HSLF_PP	1.6501	1.1127	0.5076	0.6185	2.6236	1.7699	1.0357	1.2895	1.3342	1.5505	0.3459	1.3984	1.0014	0.9773	0.9894	1.2112	1.5288	1.5959	0.6047	3.1638	0.9014	1.3152	2.2333	1.3069	1.9459	2.1992	0.6937	1.0825	5.4189	1.5634	1.1471	1.0353	0.083	3.345	0.4147	1.7113	0.8858	0.8812	0.9903	1.4898	0.8359	0.6754	0.793	0.2232	1.0806	0.8751	0.9189
F-50155870-003S	Subject 18	HSLF_PP	1.4096	0.785	0.4835	0.1698	1.1553	1.7326	3.8708	2.2647	1.5777	1.0789	0.4935	1.2073	0.9218	0.7281	0.2164	1.7385	0.1467	2.6029	3.0727	0.2125	0.6615	0.9733	1.5243	0.8868	2.7351	1.7336	1.8681	1.2916	5.09	0.8195	1.4423	0.7216	0.4476	2.7449	0.4975	0.911	0.4912	0.2229	0.8868	0.7711	1.0919	1.8406	1.4889	0.2232	0.0981	0.313	0.0624
F-50155871-003S	Subject 11	HSLF_PP	1.9533	1.0938	0.722	0.5573	0.8608	2.304	8.3455	3.1115	2.037	0.1981	2.5717	1.541	0.6559	1.134	0.6217	0.6716	0.2361	3.6404	2.4875	0.3992	1.3373	2.4681	2.0847	1.7796	3.7211	2.6425	1.7813	2.0969	4.3454	1.5012	0.2101	1.0675	0.5349	4.6066	1.048	1.4597	0.8756	0.3511	0.7397	0.5617	0.3472	1.7943	2.2627	0.2232	0.6217	0.1328	0.0624
F-50155872-003S	Subject 13	HSLF_PP	0.9916	0.4392	0.1738	0.4802	0.4135	1.2865	0.4284	1.198	0.8755	0.48	0.1684	0.9837	0.3403	1.2276	0.4967	0.5388	0.1467	0.7976	0.4823	0.4458	0.7642	0.5908	1.3864	1.4367	0.5791	0.3885	0.9163	0.549	2.0417	0.65	1.0423	0.5876	0.083	3.1804	0.267	0.1703	0.2705	0.2858	0.1711	0.3484	0.3622	1.0285	0.2711	0.2232	0.0937	0.0147	0.0624
F-50155873-003S	Subject 10	HSLF_PP	0.8554	0.575	0.3956	1.0768	0.5869	1.0053	0.8066	1.2523	0.9128	0.5302	1.5861	0.8452	0.4018	1.7643	1.2336	0.5541	0.1467	0.8459	0.3834	0.091	1.3491	0.7544	0.7998	1.1519	0.985	1.9074	2.9643	0.6399	4.1377	0.8093	0.9405	0.9281	0.083	1.5944	0.5432	0.8072	1	0.4839	0.3729	0.6121	0.5225	2.3146	0.3756	0.2232	0.1798	0.0541	0.0624
F-50155874-003S	Subject 9	HSLF_PP	0.9956	0.8439	0.5022	0.3967	0.4286	1.1641	0.4777	1.5679	0.9651	0.3386	1.7743	0.9426	0.4323	1.3686	0.2525	0.7268	0.1467	0.9395	0.4384	0.1092	1.1904	0.7548	1.0671	1.5397	0.651	0.7706	0.9036	0.5243	6.7753	0.7581	0.507	0.8681	0.4649	1.6073	0.267	0.2102	0.2181	0.3939	0.168	0.307	0.4999	2.0962	0.3776	0.2232	0.1332	0.0147	0.0624
F-50155875-003S	Subject 2	HSLF_PP	1.134	0.7556	0.4244	0.7767	1.3406	1.4357	5.077	1.5034	1.3352	0.6688	0.6474	1.0116	0.5682	1.2152	2.856	0.9984	0.7463	0.7139	0.4378	0.3366	1.2355	1.0552	1.1134	1.3496	2.4944	2.824	0.93	1.4771	4.1474	1.842	0.9948	1.0787	0.6252	1.0118	1.0905	1.3965	0.9408	0.387	1.7288	1.3844	0.4393	1.5101	0.9351	0.2232	0.838	2.4354	1
F-50155876-003S	Subject 15	HSLF_PP	1.5162	0.5758	0.4645	3.0093	0.6781	2.3803	0.8187	1.2751	1.6142	1.0149	0.1514	1.2913	0.5491	1.1818	0.6369	1.053	0.309	2.2224	0.7721	7.4426	1.2794	1.2396	2.5231	2.5104	1.3556	2.1984	0.6557	0.8659	6.2793	0.8823	1.1218	1.1342	0.083	5.0301	0.267	1.3629	0.4706	0.2752	0.5067	0.3582	0.3881	1.9332	0.4737	0.2232	0.4672	0.0731	0.0624
F-50155877-003S	Subject 12	HSLF_PP	1.7259	0.4376	0.211	0.2119	0.605	2.0021	0.798	2.6418	1.7096	0.1266	2.8973	1.3427	0.8075	1.5972	0.4654	2.1925	0.1467	1.6819	0.4885	1.0985	1.5914	1.2026	2.0323	2.5395	0.7902	0.802	1.9965	1.1174	6.0784	1.2788	1.1254	0.8365	0.083	3.8988	0.4627	0.6533	0.4588	0.5107	0.6799	0.5844	0.7055	3.0557	0.4464	0.2232	0.5585	0.0688	0.1503
F-50155878-003S	Subject 3	HSLF_PP	2.6186	2.1201	11.2536	0.8624	0.81	2.7631	1.6033	2.9477	2.117	0.5026	0.6511	1.614	1.2487	1.0499	0.7215	0.4377	0.1467	8.9821	7.0521	3.2247	0.615	3.3076	1.7235	2.654	5.5309	4.5632	0.6985	0.8267	1.7167	0.5287	0.7785	0.6508	0.5778	5.1821	1.0236	0.6152	0.5918	0.1226	0.4189	0.843	0.3444	0.9328	1.1703	0.2232	0.2052	0.0147	0.0624
F-50155879-003S	Subject 1	HSLF_PP	0.8917	1.0233	0.1738	1.4126	0.5882	0.682	5.0283	0.1862	0.8346	0.7055	0.4427	0.9143	0.5348	1.4109	1.3744	0.8508	0.7861	0.4878	0.4199	0.0859	1.7975	0.7434	0.4459	0.8257	1.9411	1.8945	0.2891	0.7654	3.5762	1.1896	1.3628	0.6232	0.5122	0.6842	3.0104	1.4812	1.1742	0.5158	0.3043	0.4594	0.6631	2.6894	1.3645	1.6504	2.0021	0.6217	1.4537
F-50155880-003S	Subject 4	HSLF_PP	0.6926	0.6461	0.3464	0.5674	0.6108	0.7009	1.4859	1.0164	0.7485	0.5986	1.5433	0.9292	0.4686	1.1226	1.0362	0.7328	0.4762	0.7871	0.3036	0.0673	1.4346	1.1935	0.5708	1.0645	2.1345	1.1284	1.2219	1.0409	2.0351	1.0815	1.5249	0.8777	0.4198	0.9412	1.786	2.0774	1.6546	0.3662	0.4908	0.5983	0.4461	1.3937	0.4946	0.8556	1.0183	1.0168	0.8112
F-50155881-003S	Subject 7	HSLF_PP	1.5674	1.5473	0.6293	0.5523	1.0937	2.1939	0.7924	1.8159	1.5572	1.3282	0.2729	1.5871	1.0309	0.8327	0.6417	0.8756	0.1467	4.4331	2.4257	7.6055	0.8652	2.1226	2.6267	2.3453	4.6949	5.4243	0.5019	1.2794	2.1197	1.752	0.7101	0.0859	0.5878	4.8431	0.7661	2.0687	0.7402	0.1811	0.7852	0.3813	0.4557	1.6256	0.4724	0.2232	0.686	0.0147	0.0624
F-50155882-003S	Subject 6	HSLF_PP	0.8667	1.0822	0.9406	0.6997	3.1609	0.7608	3.2333	1.1565	0.8671	0.917	0.47	0.9406	0.6546	0.9601	0.9881	0.8062	0.1467	1.5228	0.5554	0.2418	0.9394	1.5165	0.7565	0.9301	2.0777	1.7351	0.2973	0.8505	3.8018	0.9594	0.6609	0.6178	0.083	1.7824	0.3292	1.6017	0.8572	0.1814	0.5563	0.5321	0.4438	2.3977	0.6898	0.2232	0.7588	0.8527	0.5377
F-50155883-003S	Subject 5	HSLF_PP	1.8235	1.6037	0.8059	0.6927	0.6794	0.8462	0.3998	1.2701	1.3167	0.4062	0.7521	1.8149	0.6057	2.0809	0.6011	0.7972	0.1467	1.0461	0.4458	0.2995	0.7831	1.5232	0.981	2.0945	0.8924	0.385	1.9982	0.4759	2.1008	0.9899	1.0718	0.9318	0.083	1.4673	0.4809	0.1048	0.5096	0.2244	0.4658	0.5421	0.7331	3.8116	0.5046	0.2232	0.1042	0.0147	0.0624
F-50155884-003S	Subject 8	HSLF_PP	1.3828	4.6393	0.1738	0.2559	0.9009	1.3485	13.7962	1.7655	1.7637	2.5264	0.6037	1.6081	1.9865	1.0771	0.0715	0.2167	0.3968	1.3966	1.1665	0.226	1.268	1.0203	0.7944	1.843	2.4426	9.7759	0.0878	1.8372	9.1043	1.4126	0.7436	0.7441	3.6494	0.8955	0.4364	0.9726	2.0041	0.2051	1.0465	0.7654	1.4808	0.3066	8.9544	2.5843	2.1634	11.0321	0.0624
F-50155885-003S	Subject 17	HSLF_PP	0.7768	0.6543	1.0467	0.4795	2.1386	1.0879	0.6289	1.4082	0.8938	0.4669	1.9296	0.8774	0.5021	1.0927	0.9015	1.1123	0.1467	0.7738	0.966	0.2838	0.6667	0.6994	0.8859	1.1537	1.1471	1.3927	1.0596	0.4837	3.7312	2.1466	0.5267	0.7471	0.2581	0.9467	0.757	0.5783	0.3875	0.527	0.9944	0.6109	0.6448	1.1009	0.2639	0.2232	0.4575	0.0546	0.2151
F-50156583-003S	Subject 11	HSLF_Con	0.6067	1.1637	0.7241	1.2638	0.743	0.3603	1.0049	0.0306	0.4831	0.6014	0.5532	0.5642	0.5914	0.55	1.3533	0.4894	1.8327	0.5039	0.5346	0.1815	1.3701	0.5568	0.2997	0.5737	0.6936	0.6297	1.1842	0.7833	0.4397	0.494	1.3536	1.0816	0.083	0.5677	0.7111	0.6256	0.7477	0.7818	0.1612	0.7671	0.9906	2.1483	0.6626	0.2232	0.3104	0.3364	0.4133
F-50156584-003S	Subject 16	HSLF_Con	0.7753	1.1972	0.5786	1.5793	1.0748	0.4034	1.621	0.5817	0.5646	0.8196	0.6072	0.5643	1.0382	1.2727	1.3389	0.8306	1.1586	0.7958	0.6275	0.2365	0.9374	0.8701	0.4977	1.0481	1.6283	3.8678	1.1114	1.1162	0.9447	2.6951	1.1675	0.9046	0.083	0.5158	1.399	1.8749	2.0191	1.0981	0.2515	0.9291	0.8574	2.6938	0.9139	0.2232	1.0498	1.3237	1.0633
F-50156585-003S	Subject 10	HSLF_Con	1.3527	2.6124	3.1171	1.1476	1.7972	0.8905	2.4404	0.3895	1.2009	1.0577	0.6937	1.226	1.2728	0.9888	1.1327	0.7107	0.8215	1.4423	1.1805	0.2087	1.1406	1.8198	1.0037	0.9461	1.5027	1.4061	3.1737	2.5845	0.4663	1.4667	1.1377	1.272	0.083	0.8717	1.9114	1.4723	1.8725	1.2128	0.9448	0.7727	0.6584	2.9183	1.6246	0.908	0.6711	2.253	0.3671
F-50156586-003S	Subject 13	HSLF_Con	0.7225	0.776	1.1194	0.9111	0.5893	0.4389	1.0669	0.4835	0.4859	0.566	0.6682	0.7221	0.7047	1.2625	0.8895	0.4578	1.2934	0.7854	0.7426	0.234	0.8205	0.7692	0.4787	0.933	1.123	0.6557	1.8768	0.4473	0.6851	1.5943	1.2131	1.1128	0.6103	0.5597	3.0761	0.9951	1.513	1.037	0.1729	0.6224	0.6703	2.1005	0.6594	1.3537	1.5721	0.4478	0.8283
F-50156587-003S	Subject 18	HSLF_Con	0.5252	0.6184	0.2707	0.2529	1.0808	0.2136	1.0695	0.0719	0.3316	0.3468	1.8168	0.5268	0.7466	1.0629	0.0715	0.4803	0.4816	0.3522	0.9776	0.0824	1.4089	0.4532	0.2602	0.5431	0.2941	0.1324	3.1172	0.9313	1.0133	0.6951	1.553	1.2693	0.083	0.5248	0.7664	0.3168	0.8484	1.2379	0.0752	0.3166	0.3837	1.8614	0.5368	0.7736	0.8005	0.1088	0.1315
F-50156588-003S	Subject 14	HSLF_Con	0.7181	0.977	0.779	0.339	0.8064	0.3018	1.1211	0.4525	0.4062	0.541	0.9469	0.7009	0.8575	0.6577	0.8331	0.4464	1.4447	0.5836	1.1717	0.4093	0.9598	0.5775	0.3912	0.926	0.2245	0.4364	1.9641	1.0263	0.9838	0.4635	1.6637	1.382	0.083	0.7515	0.8083	0.3154	0.8867	1.3859	0.1243	0.4644	0.3711	1.6858	0.6494	0.2232	0.5965	0.1919	0.3227
F-50156589-003S	Subject 3	HSLF_Con	1.1947	1.4502	0.7014	1.2498	1.661	1.0872	2.8566	1.8879	1.252	1.5467	0.4775	1.21	1.0772	0.817	1.2024	1.1416	2.1479	1.8443	1.0087	2.2118	1.3787	1.5719	1.2595	1.6665	2.0079	1.5439	0.5369	1.3544	0.7828	1.5459	1.377	1.2185	0.083	1.8232	1.3227	2.2996	2.1392	1.2266	1.0446	1.3147	0.7316	1.318	1.888	1.8192	1.1328	3.653	1.5545
F-50156590-003S	Subject 12	HSLF_Con	1.7169	1.6174	7.7625	1.0275	1.7478	1.6912	1.3011	0.5323	1.6845	1.0817	0.4294	1.4349	1.1159	1.0976	0.4534	1.2721	0.7196	1.8973	1.1305	4.6841	1.1585	1.3878	1.8764	1.9793	1.7589	2.4755	0.2731	0.9864	0.6378	2.9782	0.685	0.8898	0.8724	1.8188	2.204	1.113	1.4858	0.4254	0.6255	0.5602	0.5523	1.346	1.1367	2.3527	1.4025	1.508	1.2728
F-50156591-003S	Subject 15	HSLF_Con	0.8313	1.1517	1.199	1.1115	1.4698	0.579	3.2949	0.5937	0.5661	1.2035	0.556	0.7728	0.7746	0.9766	1.1071	0.4336	2.2188	1.468	1.0972	2.3625	1.1231	0.9199	0.6893	0.9457	1.8058	1.8056	0.9011	1.1041	0.8398	0.9561	1.1601	1.1859	0.6612	1.0015	1.0196	1.8043	1.1614	0.8071	0.4354	0.5771	0.5011	1.1185	0.8448	1.0183	0.7761	0.6844	0.4959
F-50156592-003S	Subject 9	HSLF_Con	1.0833	1.1621	1.2954	0.8822	1.7492	0.7089	1.1265	1.1212	0.8735	0.7389	1.5362	0.9559	1.2924	0.711	1.1721	0.9407	0.4945	0.7063	0.9907	1.058	1.5566	0.8418	0.8048	0.5605	0.4295	0.1324	1.366	0.7952	0.9867	0.4586	1.1179	1.3119	0.083	1.1249	0.7515	0.3429	0.3139	1.0487	0.8345	0.704	0.9562	2.0211	0.9227	0.7401	1.1514	5.1118	3.8752
F-50156593-003S	Subject 2	HSLF_Con	0.9455	1.1137	1.3765	1.2902	0.9641	1.4602	0.4924	1.2215	1.1124	0.7525	1.5725	1.142	0.6406	1.1489	0.2386	1.9357	0.1467	2.3377	0.6532	0.8582	0.3482	1.3494	0.8566	0.7294	1.5748	1.0612	0.0881	1.5341	1.0313	1.8988	0.2768	0.7606	0.6674	1.5139	0.7009	0.6158	0.7628	0.1202	2.4012	2.5629	0.6838	0.4956	1.4198	0.8897	1.1831	0.0147	0.0624
F-50156594-003S	Subject 1	HSLF_Con	0.5878	0.5157	0.5287	1.2099	0.5546	0.5521	0.8852	0.0306	0.5717	0.2818	1.626	0.6338	0.4858	1.4279	1.2106	0.4718	1.107	0.6229	0.4517	0.0254	1.2155	0.7781	0.3408	0.5485	0.7084	0.3318	2.4321	0.428	0.6046	2.3315	0.8593	0.6324	0.2496	0.5866	2.3356	0.3223	1.5475	0.8475	0.2544	0.5674	0.6101	0.5205	0.4957	0.5401	0.9868	0.0381	0.0712
F-50156595-003S	Subject 17	HSLF_Con	0.7427	1.3896	0.4521	0.7521	1.8696	0.8572	0.7843	0.1839	0.6991	0.9389	0.9071	0.7802	1.2053	0.6302	0.689	1.6491	0.4877	1.123	1.9633	1.9999	0.6944	0.6201	0.8995	0.8827	0.9301	1.9879	0.0878	0.2589	0.7383	1.7945	1.4743	0.6555	1.5204	0.7566	0.3951	1.1799	0.5086	0.8158	0.6745	0.7046	0.7142	1.6483	1.0064	1.0005	0.6736	0.2354	0.3158
F-50156596-003S	Subject 8	HSLF_Con	0.7082	0.7553	0.8768	1.395	2.0233	0.3478	1.0188	0.5328	0.4206	1.1164	0.9787	0.4173	0.7743	0.9352	0.6224	0.4864	0.3982	0.5744	0.7645	0.2607	1.2424	0.5922	0.1085	0.5245	0.4065	0.1324	2.354	1.0998	0.9878	0.5281	1.083	1.2981	1.0025	0.5575	1.1677	0.7579	1.2623	0.8062	0.1849	0.5621	0.7789	2.2677	0.8151	0.2232	0.7845	2.5655	4.601
F-50156597-003S	Subject 4	HSLF_Con	0.5145	1.2973	1.0281	1.9847	0.8786	0.3377	4.4075	0.5509	0.4083	0.6506	1.5948	0.4645	0.7626	1.2062	1.5591	0.6357	1.1327	0.4941	0.5357	0.0581	0.6958	0.7684	0.2967	0.4143	2.224	1.7355	2.3495	1.4163	0.3946	1.1189	1.8802	0.8171	0.083	0.5524	1.5547	1.6956	2.0403	0.8418	0.3024	0.8929	0.837	1.202	1.0773	0.8223	0.6488	3.0297	1.2811
F-50156598-003S	Subject 6	HSLF_Con	0.7644	1.001	2.4588	1.4847	0.49	0.5004	1.2783	0.5911	0.5815	0.7135	1.1508	0.8016	0.5754	0.8198	0.879	0.5588	0.6708	1.4298	0.7411	0.2068	0.8113	1.1849	0.6574	0.6463	2.015	1.7233	1.6022	0.5478	0.5625	1.6286	0.7147	1.127	0.4897	0.9387	0.728	1.1038	1.4644	0.6936	0.3785	0.5727	0.4598	1.792	0.5114	0.2232	1.3598	0.7136	0.3865
F-50156599-003S	Subject 7	HSLF_Con	0.6976	0.9691	0.1738	1.7535	2.331	0.9123	0.9144	0.4281	0.4639	0.4585	0.5867	0.6786	0.5819	1.4994	1.1213	0.4942	0.8605	1.3323	2.0437	3.2742	0.3844	0.5843	0.4503	0.7476	0.8738	0.8027	1.2	0.5206	1.0258	2.1563	2.5695	1	0.083	0.4975	0.267	0.3788	0.5061	0.6494	0.1198	0.5618	0.7979	0.9136	0.435	0.2232	0.2289	0.0198	0.0624
F-50156600-003S	Subject 5	HSLF_Con	0.8532	1.4072	0.8821	0.8968	0.0597	0.2858	1.1139	0.3951	0.4881	0.7452	0.7222	0.695	0.8402	0.901	0.2191	0.7205	0.5603	0.5646	1.1654	0.3971	0.9755	0.5844	0.4267	0.549	0.5542	0.4746	0.6128	0.8312	0.7887	0.5454	1.5722	1.8218	0.083	0.751	0.615	0.6792	0.3887	0.6895	0.1675	0.419	0.6286	1.8188	0.5	0.5493	0.8759	0.4837	0.2581
F-50157207-003S	Subject 13	HSLF_Sol	0.539	0.999	0.837	1.2247	0.7914	0.2905	0.6047	0.5773	0.4838	0.9121	1.8683	0.5471	0.9581	1.4255	1.8618	0.8705	0.8664	0.3957	0.7795	0.1857	1.0016	0.5396	0.2476	0.3498	0.7562	0.449	0.9675	0.5806	0.5564	1.0546	1.395	1.0515	0.6683	0.2518	2.9128	1.3908	1.8773	1.3113	0.3245	0.9802	1.1468	1.0054	0.7244	1.6538	1.4191	0.6669	0.7692
F-50157208-003S	Subject 18	HSLF_Sol	0.3097	0.7146	0.1738	0.2192	0.4618	0.1704	0.5215	0.1063	0.3597	0.4859	3.4107	0.2623	1.1738	1.1157	0.09	1.2789	0.6694	0.1122	1.0121	0.0447	0.7047	0.3243	0.0793	0.2358	0.2419	0.1324	1.3833	0.8817	3.5818	0.683	1.4772	1.0624	0.4071	0.3327	0.5199	0.4866	0.8778	1.7669	0.4295	0.5293	0.7311	1.1945	0.5954	0.3936	1.428	0.1886	0.2369
F-50157209-003S	Subject 16	HSLF_Sol	0.936	0.9756	0.5985	0.7283	2.2577	0.7455	0.668	0.8719	0.8427	1.92	2.3735	0.7874	1.1693	1.1586	1.6514	1.1386	1.6639	0.5264	0.9673	0.3	0.641	0.7002	0.6249	1.1723	1.306	1.1323	0.9676	1.4654	2.2736	1.2464	1.2803	1.4164	0.083	0.821	0.7236	2.7671	1.4751	1.3616	1.2514	2.0519	1.3848	0.2688	2.2284	1.9361	2.4323	3.7021	2.7731
F-50157210-003S	Subject 14	HSLF_Sol	0.9558	1.2755	1.4616	0.6947	2.112	0.893	1.3676	0.9761	1.135	1.7733	2.0086	0.9354	1.068	1.4346	1.2643	1.4623	1.7743	0.6617	1.1055	0.4711	0.5142	1.147	0.9458	0.8086	0.8764	0.6464	0.4049	1.4701	1.9263	2.098	1.1808	1.4002	0.4524	0.536	0.99	1.9395	2.0842	1.3927	0.7385	1.0545	0.9981	1.3073	0.8911	0.2232	1.3221	4.7446	0.6835
F-50157211-003S	Subject 10	HSLF_Sol	0.9318	1.1227	0.3835	1.3013	1.5659	0.8892	0.6589	1.3113	0.9438	1.5439	2.2887	0.9694	1.5663	0.9622	0.9255	2.1818	1.7188	0.5966	1.0307	1.4748	0.6081	0.7292	0.8873	0.606	0.6757	0.4336	0.558	1.0509	2.0124	0.9729	1.1527	0.0859	2.1152	0.7084	1.1091	1.2332	1.2123	1.5488	1.6628	1.4814	1.2944	0.9561	1.0786	1.9008	1.4759	5.3692	3.9642
F-50157212-003S	Subject 11	HSLF_Sol	0.5266	0.9768	0.5039	0.6343	1.803	0.3668	0.8973	0.7767	0.6132	1.5212	2.2688	0.4053	1.0253	1.2918	2.2789	0.6737	2.0369	0.3933	1.1744	0.0613	1.2409	0.8738	0.2481	0.3164	1.5453	0.5447	2.8727	3.4198	0.5825	1.2165	1.1955	0.8541	0.4071	0.3634	2.121	2.0708	1.6435	1.8353	0.5707	1.3213	1.4256	0.7085	2.0532	1.1189	0.6665	8.5795	4.4066
F-50157213-003S	Subject 15	HSLF_Sol	0.8676	0.8814	1.5583	0.5094	1.5188	0.4805	0.8797	0.7732	0.7163	1.9889	3.7783	0.7061	1.7983	0.9815	1.3532	1.737	1.2915	0.6889	1.6625	0.2566	1.0583	0.7681	0.2899	0.6552	0.9702	0.6561	2.5231	1.141	0.9097	0.9712	1.7896	0.7347	0.6657	1.0806	3.0514	1.7125	1.9242	1.8866	0.9905	1.8976	1.3413	1.4442	1.6216	1.2786	0.9864	3.4661	4.8934
F-50157214-003S	Subject 2	HSLF_Sol	0.524	1.44	0.7519	0.6337	2.3634	0.4517	0.5483	0.7196	0.6007	0.8291	2.8412	0.4288	1.1206	1.6965	1.6618	1.7189	0.5562	0.2196	1.1985	0.2598	0.4896	0.4228	0.1867	0.5889	0.3191	0.1324	2.3179	1.0532	2.6381	1.1135	1.1243	1.0258	0.083	0.4448	2.0366	0.4971	1.0962	1.3585	0.7008	1.0018	1.5382	0.6759	1.06	2.258	1.2455	0.4808	1.3465
F-50157215-003S	Subject 1	HSLF_Sol	1.0342	1.0081	0.6684	0.9211	1.5251	0.9754	0.7043	1.4954	1.0955	1.5992	1.7648	1.1208	1.4034	1.1832	1.5305	1.4955	1.703	0.5932	0.9549	0.8655	0.8669	1.1316	0.6728	0.6034	0.9377	0.6139	1.7421	1.129	1.13	1.3246	1.3188	1.1857	0.7776	0.9946	1.7031	1.3275	1.8621	1.7527	1.461	1.5574	1.7143	1.7537	0.9527	2.3207	1.5107	1.2713	1.6503
F-50157216-003S	Subject 3	HSLF_Sol	0.8789	1.4182	0.8231	0.6021	1.6554	0.7658	1.2102	1.3146	0.9406	0.809	2.2477	0.9348	0.9006	1.3914	1.9736	0.7702	1.7237	0.7096	0.6135	0.9743	1.0493	0.9255	0.9757	0.4584	1.6395	1.0288	0.3598	1.1118	2.8333	2.6026	1.0309	1.2	0.5829	0.7834	1.5745	1.6669	1.2883	1.2469	0.7392	0.7575	0.8891	1.5416	2.0897	1.561	1.1968	1.2221	1.2818
F-50157217-003S	Subject 12	HSLF_Sol	1.4154	1.0564	1.2822	0.5553	1.6074	1.5539	0.5136	2.0986	1.5619	1.1582	0.9906	1.1819	1.1696	0.9761	0.5078	1.4689	0.9161	1.0548	0.7395	2.2209	0.7798	1.0437	1.5809	0.6528	0.6296	0.3425	0.3536	1.7536	1.7039	1.2422	1.2014	1.3175	0.6196	0.8848	0.8499	0.7448	1.0748	0.9062	1.5411	1.0499	0.8401	1.5296	0.7406	0.9128	1.0927	0.6793	0.173
F-50157218-003S	Subject 9	HSLF_Sol	0.5121	0.9179	1.4635	0.5769	1.5627	0.4025	0.5897	0.1177	0.6282	1.0091	2.8082	0.5969	0.9959	1.6352	1.2187	0.8817	0.908	0.2798	0.6224	0.0551	1.0537	0.4627	0.4101	0.3227	0.293	0.1324	1.4871	1.2823	0.9729	0.7111	0.9302	1.0911	0.083	0.4186	1.315	0.448	0.8483	1.8682	0.9346	0.7056	1.5621	0.7938	0.7268	0.8623	1.1649	0.4079	1.4019
F-50157219-003S	Subject 5	HSLF_Sol	0.706	0.8493	1.2868	0.7051	0.4179	0.3121	0.3792	0.7138	0.6058	1.328	2.2492	0.6351	1.1632	0.9796	1.3798	1.091	0.2492	0.2025	0.982	0.1976	0.7491	0.4787	0.1923	0.3876	0.4562	0.3716	1.7142	0.8233	0.569	0.8183	1.2016	1.8067	0.8926	0.4638	1.8103	1.365	1.0937	1.0894	0.5602	0.5543	0.9597	1.1759	0.6357	1.2913	0.5947	0.8663	0.6321
F-50157220-003S	Subject 17	HSLF_Sol	0.4847	0.7417	1.0726	0.3609	1.54	0.5027	0.3417	0.0306	0.6397	0.3675	3.515	0.6002	1.0544	0.7419	0.9355	1.5048	0.4309	0.4243	0.937	0.0681	0.7438	0.5134	0.4093	0.3943	0.3403	0.1765	1.1006	0.5764	1.3512	1.3819	1.0475	0.6766	0.083	0.313	1.236	0.3505	0.5276	1.3807	0.8757	5.9881	1.0507	1.2028	0.5396	0.9104	0.5911	0.2183	0.1385
F-50157222-003S	Subject 4	HSLF_Sol	3.5489	2.2012	1.7194	2.3985	2.8025	3.4982	1.7606	5.2415	3.3657	2.8496	0.6856	2.5996	2.7255	0.5906	0.8604	1.2939	0.4945	7.858	1.7097	8.2255	1.7835	3.247	2.3717	2.7812	1.6826	1.6961	0.9338	1.4969	5.1951	0.8926	1.0043	1.4912	1.2195	4.5654	1.9553	1.126	0.6798	0.495	3.1509	1.8918	1.1521	3.137	1.5689	0.5643	0.4722	0.0147	0.0624
F-50157223-003S	Subject 6	HSLF_Sol	1.4475	1.5592	4.8591	1.1786	1.6885	0.7984	0.8081	1.073	1.3078	1.8883	3.0157	1.2328	1.2988	0.872	1.0714	1.0047	0.9771	0.8346	1.0063	0.352	0.9415	1.281	0.815	0.667	1.4665	1.011	1.8941	0.717	0.8613	0.9752	1.0052	1.0613	0.083	1.2537	1.6635	2.4014	1.532	1.2089	0.8884	2.2806	0.9795	2.9213	1.193	0.2232	0.7422	3.1684	0.8951
F-50157224-003S	Subject 7	HSLF_Sol	0.8037	0.8847	0.1738	0.5094	1.7649	0.5451	0.5208	1.0164	0.8462	1.7122	2.8545	0.5838	0.7894	0.7729	1.2289	0.5665	0.8257	0.5329	0.9614	0.4261	0.5554	0.5848	0.3063	0.5471	0.4769	0.653	1.1424	1.0577	0.9488	0.9196	1.0299	0.8395	1.0263	0.6131	1.0273	1.3669	0.955	1.3652	1.0083	0.8531	1.2403	1.5445	0.8206	0.2611	0.5379	1.7071	2.3431
F-50158433-004S	Subject 9	HSLF_FR	1.6795	1.4994	1.29	0.8288	0.8863	1.2716	0.8269	0.0306	1.8437	2.1697	0.7916	1.467	2.0221	0.5976	0.0956	1.3636	0.8106	1.4437	1.2087	4.9924	0.8474	1.2049	2.0425	1.3331	0.2991	0.1324	0.0878	1.0351	2.2434	0.6356	1.5437	0.163	1.8491	0.939	0.6895	0.4652	0.1509	1.4672	2.3135	1.1425	2.0409	3.5786	1.4067	1.0873	1.5668	0.083	0.1462
F-50158434-004S	Subject 1	HSLF_FR	0.7847	0.6349	0.4872	0.6045	1.5053	0.9329	1.1267	1.1493	0.9149	0.8738	0.5486	0.9236	1.188	1.1245	2.0505	0.8434	2.4081	0.7298	1.3408	0.7438	1.6821	0.7084	0.6589	0.9138	0.4012	0.3253	2.1993	0.6995	0.5526	0.7903	2.0318	1.102	1.007	0.6375	1.4018	0.5491	1.0383	2.2269	0.3237	0.8695	1.4555	1.607	1.0028	0.9608	0.804	0.2152	0.2894
F-50158435-004S	Subject 2	HSLF_FR	0.8679	1.0584	0.3468	0.3864	0.6121	0.6536	2.2484	0.7993	0.7523	1.1321	0.6699	0.7166	2.7289	0.9151	0.0715	0.6687	2.2743	1.0077	1.4565	0.4426	1.6538	1.1384	0.4653	2.8867	1.9014	1.9793	0.0878	1.3296	9.2107	1.0087	1.5354	1.1826	2.6263	0.3399	0.5086	0.5437	0.6479	1.0184	1.0526	0.9231	0.6188	1.0613	7.6574	1.656	1.437	0.0863	0.2256
F-50158436-004S	Subject 12	HSLF_FR	1.4155	0.7857	3.0543	1.4412	1.3678	1.6685	0.646	0.1451	1.2945	0.1266	0.5074	1.3186	0.8579	0.9599	0.941	0.5723	0.2465	3.2409	1.8387	1.9973	1.1278	1.8016	1.6398	3.4756	1.4855	1.7659	1.9806	0.9557	0.2878	1.2191	0.515	0.865	0.3639	2.1683	0.2783	0.6914	0.8707	0.6684	0.5808	0.5633	0.4041	0.9941	0.715	0.2232	0.372	0.0147	0.0624
F-50158437-004S	Subject 15	HSLF_FR	1.744	0.9474	0.9611	1.1428	1.545	1.5068	1.2208	1.0835	1.5388	1.526	1.3028	1.4029	1.256	1.2606	1.3554	1.5747	1.725	1.5127	1.272	2.8812	1.2464	1.2307	2.0746	1.0244	0.9092	0.7493	1.7559	0.9899	1.0298	1.3552	1.8191	0.7707	0.083	1.2966	1.6516	1.121	1.6047	1.207	1.8828	1.4902	1.6389	1.3063	1.1199	0.8476	1.3511	0.6123	1.3875
F-50158438-004S	Subject 3	HSLF_FR	2.2869	0.7041	1.0227	1.3864	1.3289	2.264	0.8666	2.6719	1.9716	0.915	0.1514	1.4092	1.1192	0.9818	0.4365	0.3861	0.1467	2.2973	0.9321	5.8853	1.0598	1.2367	1.9089	2.2398	1.015	1.2016	0.2598	0.4453	1.1656	1.5868	0.5544	0.7094	0.083	3.2446	0.5273	0.6654	1.1604	0.3163	0.5325	0.8033	0.4636	0.8501	1.446	3.4639	2.5448	0.0147	0.0624
F-50158439-004S	Subject 14	HSLF_FR	1.1558	0.8702	0.4501	0.4297	1.0175	1.2724	0.9966	1.3359	1.2565	0.575	0.466	1.3206	0.9546	0.504	0.0715	0.7077	0.4335	1.3492	1.8295	8.6161	0.6758	0.9797	2.0246	2.3771	0.361	0.4751	1.7015	0.9742	2.2868	0.659	2.9939	1.3246	0.083	0.6185	0.6766	0.2249	0.9487	1.6568	0.635	0.7888	1.1054	3.5206	1.0727	0.2232	1.9038	0.2539	0.4796
F-50158440-004S	Subject 11	HSLF_FR	1.2956	0.9974	0.7513	0.9979	0.8237	1.4668	1.2654	2.1908	1.5211	1.342	0.9226	1.2946	0.7932	1.2828	2.0084	0.7093	2.0838	0.9954	0.8928	1.8193	1.5857	1.3761	1.2334	1.1971	1.5776	1.1476	1.6999	1.8191	0.4467	1.4893	1.0309	1.0837	0.083	1.0266	1.3469	1.7138	1.7442	1.1	2.279	1.0739	1.1123	2.3763	1.0758	0.3249	0.7251	2.1599	1.001
F-50158441-004S	Subject 16	HSLF_FR	1.0835	1.1387	0.4391	2.2349	1.9828	0.8421	1.8211	0.8175	1.0273	1.7662	0.6492	1.0577	1.1822	1.1934	2.4475	0.8083	1.6917	0.6057	0.838	0.1697	1.6874	1.122	0.7236	1.3345	1.4575	0.8623	0.9402	1.5747	1.299	0.9203	2.0165	1.365	0.901	0.5499	1.0829	2.7871	2.0673	1.2179	1.414	2.2377	1.2629	1.7032	1.9599	0.3086	0.4563	4.468	2.4413
F-50158442-004S	Subject 18	HSLF_FR	0.5788	0.6811	0.4788	0.3989	1.0847	0.525	0.8898	0.4555	0.5588	0.8269	1.8708	0.588	1.0272	1.1893	1.7311	1.2774	1.0751	0.3976	1.0295	0.0513	0.9597	0.4559	0.3006	0.4762	0.3069	0.1324	3.1942	0.7409	0.9388	0.8288	1.9537	1.012	0.5219	0.3774	0.7204	0.3534	0.977	1.9595	0.5021	0.6701	0.9567	1.2984	0.7445	0.4938	1.3206	0.1672	0.2365
F-50158443-004S	Subject 10	HSLF_FR	0.9038	0.5851	0.3553	0.9337	0.7332	1.4898	0.8084	1.7122	1.3241	0.739	0.32	1.1865	0.9151	1.2442	1.1876	0.9262	0.9479	2.039	1.1249	1.2661	0.9479	1.2253	1.3069	1.1661	0.541	0.3347	2.9881	0.8023	0.7832	1.5373	1.7361	1.0293	0.993	1.0105	1.2872	0.2533	1.2526	1.229	1.6596	1.2231	1.2164	1.2665	0.8974	0.7256	0.9568	0.0298	0.0758
F-50158444-004S	Subject 13	HSLF_FR	1.3368	1.1097	1	1.1078	1.123	1.0877	1.1003	0.7121	1.0117	0.9307	0.801	1.327	1.1593	1.2364	1.7428	0.9398	2.018	0.6443	1.2586	0.37	0.7236	0.7866	1.1149	0.7163	0.8754	0.4511	1.729	0.9387	0.9673	0.6645	1.7632	0.8309	0.083	0.5992	1.9402	0.7077	1.3329	1.5589	1.1181	0.9657	1.6449	1.6609	1.0917	1.5502	1.1064	0.4675	0.5421
F-50158445-004S	Subject 4	HSLF_FR	1.5778	1.4605	1.946	1.2647	1.7924	1.1967	3.5847	0.7368	1.6045	1.8959	1.1473	1.724	1.2977	1.0616	2.5331	1.6899	2.1545	1.3246	1.1028	0.84	1.2498	1.544	1.2284	1.2794	1.6909	1.0769	0.9902	2.3504	1.1305	0.9396	2.8313	1.111	1.5465	1.0656	1.2251	2.671	2.1247	1.3051	3.2854	2.3959	1.3494	1.9855	2.0891	1.709	1.7682	13.3812	4.1367
F-50158446-004S	Subject 17	HSLF_FR	1.632	1.066	3.1201	1.2515	9.5764	2.4849	0.8856	2.5417	1.8639	0.1266	0.1514	1.2978	1.1674	1.0653	0.7789	0.7385	0.1467	7.7161	5.1779	1.7478	0.7967	2.636	1.7977	2.1667	1.1056	0.9422	0.3459	0.8138	1.2419	0.646	0.9191	0.8016	0.4983	1.6822	0.7135	0.2422	0.2278	0.5751	2.4059	1.9573	0.7687	1.4293	0.9814	0.2232	0.2052	0.0147	0.0624
F-50158448-004S	Subject 7	HSLF_FR	2.0604	1.1188	2.0986	0.8309	0.9955	3.3389	0.8355	2.7476	2.2709	1.3945	0.5037	1.9111	1.3218	0.7384	0.4746	0.9256	0.1467	8.0094	3.7573	11.3053	0.5134	2.7383	3.4105	1.9273	2.75	2.1571	0.6233	1.0584	6.015	0.3686	0.3859	0.8183	1.2694	4.2266	0.5231	0.6407	0.2996	0.1501	3.3563	1.2987	0.513	1.0146	0.9036	0.2232	0.2233	0.0147	0.0624
F-50158449-004S	Subject 6	HSLF_FR	3.8068	1.0812	5.3435	1.6091	0.9984	4.6461	0.7663	2.7327	2.9325	0.4133	0.4523	2.4646	1.4993	0.8018	0.1957	1.0114	0.1467	12.3871	2.9597	20.4438	1.188	3.9366	3.3936	5.5377	2.8586	1.4664	0.5727	0.9153	1.2334	0.3719	0.8897	1.1085	0.9077	5.1187	1.2522	0.7194	0.5224	0.3047	1.8683	1.2216	0.4959	2.0125	0.5752	0.2232	0.3415	0.0147	0.0624
F-50158450-004S	Subject 5	HSLF_FR	1.7352	1.1804	3.2732	1.1639	1.8494	1.4616	0.9018	1.5343	1.4709	1.2357	1.0058	1.5092	1.5948	1.0379	1.1195	1.2379	2.0919	1.0239	1.5336	2.0467	0.8523	1.0577	1.6162	0.9309	0.6706	0.6601	2.3416	1.0204	0.8148	0.6277	1.8588	1.2754	0.083	0.8204	1.7308	0.5769	1.0087	1.442	1.4594	0.7703	1.167	4.5426	0.7429	0.2232	0.6048	0.8314	0.0624
F-50159276-003S	Subject 11	HSLF_ADS	1.1652	1.2058	1.2676	2.263	1.1657	0.9726	3.3573	0.2948	0.9992	0.7623	0.6436	0.9443	0.8278	0.6574	1.9959	0.4392	4.0564	2.6628	1.8644	0.8488	1.7828	1.6583	0.8682	0.8923	2.3342	2.3105	2.8126	2.013	0.4383	0.7826	1.7533	1.1325	0.083	1.4373	2.422	1.983	1.6995	1.3987	0.4914	0.6013	0.779	2.4134	2.0273	0.6205	0.766	3.9592	2.7125
F-50159277-003S	Subject 16	HSLF_ADS	1.9994	1.2194	0.7249	2.0855	1.4772	1.502	1.633	1.5351	1.5652	2.3182	0.6044	1.973	1.2046	1.1969	1.7471	1.0661	2.0226	2.3754	1.09	3.6198	1.3833	2.082	1.7572	1.2113	2.5967	2.4591	0.9528	1.595	3.0712	1.4211	1.0555	1.2216	0.083	2.3593	0.9725	2.7012	2.6974	1.3428	1.7168	2.4148	1.2917	0.6858	3.0745	0.6994	1.3278	6.0786	1.9305
F-50159278-003S	Subject 10	HSLF_ADS	0.6412	1.2165	0.2521	0.4688	0.8394	0.6988	2.2802	0.8482	0.6127	0.8754	0.5456	0.7041	5.2289	0.8653	1.4775	0.8287	1.9872	1.7373	1.6927	0.0783	2.1776	1.4871	0.4443	1.6933	0.7477	4.0089	0.9031	0.7581	1.6757	1.0735	1.7182	0.9081	2.0358	0.4976	3.2933	2.5204	2.0382	3.5582	0.5589	0.6866	0.9024	1.6154	6.0479	1.7703	1.2404	0.7021	1.6522
F-50159279-003S	Subject 18	HSLF_ADS	0.8512	0.5356	0.4744	0.2064	0.4221	0.745	0.8388	0.1154	0.6789	0.8175	0.8618	0.7183	0.7285	0.8011	0.8818	0.8269	0.8643	1.1366	1.0617	0.6615	1.0997	0.6729	0.7848	0.5925	0.3622	0.1324	2.6791	0.6557	0.5789	0.6173	1.628	1.2635	0.083	0.7342	0.8644	0.2834	0.7631	1.5904	0.1481	0.3275	0.5857	1.4213	0.7302	0.651	1.1748	0.0871	0.0624
F-50159280-003S	Subject 14	HSLF_ADS	1.6695	1.2091	1.5321	2.3079	1.9484	1.7669	1.2036	1.0464	1.3107	1.8905	0.2497	1.221	1.1385	0.9281	1.3223	0.8151	3.0367	2.6039	2.6431	11.5118	1.4551	1.1836	2.2793	0.9836	0.752	1.231	0.7063	0.9163	0.9938	0.3599	1.7901	1.3961	1.9653	1.5547	1.4002	0.9423	0.6278	1.7287	0.7445	0.6638	1.1409	2.4586	1.4299	0.2232	0.9538	0.3226	0.6576
F-50159281-003S	Subject 13	HSLF_ADS	1.0914	0.8395	0.9325	0.6553	0.9194	0.9134	1.1598	0.8969	0.9817	1.2427	1.7635	1.3361	1.0068	1.0656	0.8501	0.4475	1.5152	2.0774	1.0893	0.4022	1.5185	1.4142	1.1541	1.4112	1.096	0.6192	1.2156	0.9061	0.4785	0.7926	0.9103	1.3864	0.5585	0.9241	1.7875	1.5539	1.5588	1.5863	0.844	1.0066	0.9924	1.8128	1.0913	0.2232	0.6326	0.9091	0.4398
F-50159282-003S	Subject 3	HSLF_ADS	1.2203	1.4201	0.7216	1.0301	1.1699	0.8256	3.2517	1.378	0.9971	1.4857	2.4099	1.3129	1.0837	1.0675	1.8361	0.7437	1.873	1.3452	1.0417	0.1753	1.8188	1.3712	0.8901	0.8074	2.3716	1.9837	1.099	2.0648	0.8056	1.27	1.2246	1.0179	0.852	1.2328	1.4645	2.0671	3.1574	2.3163	0.9652	1.4918	1.3132	1.2239	1.2962	1.5389	1.0138	2.4286	1.51
F-50159283-003S	Subject 9	HSLF_ADS	1.1422	0.903	1.0157	0.9264	0.3937	0.649	1.232	0.0563	0.5752	1.0041	1.2051	0.8519	0.9954	0.6315	1.2123	0.7166	0.7773	0.9973	1.4396	0.2438	0.8086	0.7058	0.5116	0.6713	0.3949	0.1324	2.0138	0.8808	0.4637	0.5096	1.657	1.3598	0.083	0.889	1.0754	0.319	0.6491	1.5141	0.1113	0.7565	1.6455	1.0394	0.7514	0.6244	1.0116	0.0412	0.1257
F-50159284-003S	Subject 1	HSLF_ADS	1.2359	1.3035	0.6656	1.5493	1.0472	0.7131	1.0905	0.1011	0.6308	1.7346	0.6512	0.9687	1.41	1.0005	2.0782	0.9971	4.7843	0.8696	1.5612	0.2025	1.7315	0.7109	0.5447	0.8477	0.7173	0.7792	1.6205	0.5584	0.5923	1.2855	1.5091	0.431	1.3166	0.7049	1.8983	1.2369	1.6007	2.4182	0.3438	0.8849	1.538	0.6054	0.7735	1.8413	1.3896	0.1929	0.3229
F-50159285-003S	Subject 15	HSLF_ADS	0.8242	0.6584	1.5644	0.8906	1.5168	0.7744	1.2208	0.6595	0.6508	1.242	1.5543	1.1909	0.913	0.9144	1.6808	0.8513	1.5337	1.1289	0.795	0.2268	1.2867	0.7836	0.564	1.1485	1.2568	1.3462	2.2415	0.8855	1.1287	0.979	0.9022	0.615	0.083	1.2152	3.3823	1.4494	1.7924	1.2677	1.1552	1.4246	0.9339	0.5225	1.5273	1.8839	2.0178	1.9308	1.0584
F-50159286-003S	Subject 2	HSLF_ADS	2.3228	2.4735	1.747	0.8469	1.8939	2.4695	2.3272	2.0245	1.9509	2.5758	0.2193	1.6758	2.2653	0.8143	0.3156	0.6026	0.7571	3.6576	0.844	9.3564	0.9755	2.417	3.134	2.5211	4.4154	3.6927	0.2163	1.4576	13.2966	0.8161	0.8404	0.9868	4.3338	5.8945	2.4038	2.3252	1.1224	0.3665	3.306	3.2064	0.7521	0.7398	13.1454	3.8682	1.4762	0.1319	0.2331
F-50159287-003S	Subject 12	HSLF_ADS	2.0219	1.38	0.6488	1.0482	1.4653	1.511	1.6214	1.9631	1.3795	3.0112	1.3687	2.1634	1.3055	0.5242	1.5736	1.2661	2.6135	1.8003	1.324	2.377	1.0836	1.7831	1.4202	1.4649	2.2351	3.2267	0.9044	1.0704	1.0875	1.1203	1.7805	1.0071	2.4627	2.0884	0.7704	3.0787	1.8979	1.1726	2.0039	1.3617	0.9636	0.8281	1.3728	1.007	0.9386	3.4559	1.2953
F-50159288-003S	Subject 7	HSLF_ADS	1.7865	1.426	2.5596	0.7911	1.1841	1.6906	1.3916	1.3892	1.2678	1.8899	1.4145	1.2648	0.7781	0.9809	1.0588	0.2483	1.3698	4.7957	2.3397	8.1686	1.2999	1.7801	1.8714	1.3776	2.324	3.8888	1.0555	1.0027	0.9618	1.2096	1.3343	1.7296	1.373	1.8269	0.9245	2.7859	1.3476	0.993	0.769	0.5348	0.5901	0.7629	1.2821	1.1642	1.1474	1.3821	0.2609
F-50159289-003S	Subject 5	HSLF_ADS	0.7399	0.7627	0.219	0.2734	1.7475	0.5531	1.4997	0.6149	0.5107	0.7746	0.6445	0.6772	3.5207	1.0019	0.0715	1.1029	1.2163	1.4236	1.1764	0.287	1.7735	0.5969	0.4055	3.3885	0.93	3.9727	0.3873	0.6288	0.5294	0.6305	1.0419	1.0596	2.783	0.4715	0.3514	0.4175	0.6795	1.2096	0.3115	0.3515	0.456	3.1029	3.8589	0.2232	0.7599	0.0424	0.0624
F-50159290-003S	Subject 4	HSLF_ADS	1.263	1.4639	0.9086	1.7677	1.012	0.9532	4.9417	1.4568	1.0244	1.0475	1.413	1.0764	0.8314	0.664	1.3913	0.5031	1.5536	2.8688	1.1517	0.4455	1.8335	1.8616	0.8991	1.3348	2.1157	2.012	3.9408	1.8502	0.4981	0.7743	0.9784	1.1749	0.839	1.061	1.6376	2.1875	1.5921	0.923	0.4614	0.8643	0.8271	3.946	1.3827	0.8437	0.7869	1.7762	1.0376
F-50159291-003S	Subject 17	HSLF_ADS	1.3586	0.9176	1.0512	0.7952	0.9948	1.3914	1.2476	0.3405	1.234	1.3987	0.6251	1.1864	0.7386	1.4578	1.7178	0.8004	1.8117	2.1421	1.9443	2.3585	0.842	1.3714	1.305	1.0375	1.4914	1.713	1.2021	0.8585	0.5822	1.5577	2.0983	0.9192	0.083	1.4313	1.6989	1.2219	1.3875	1.3347	0.514	0.7977	0.9516	0.7534	0.7372	1.4583	1.4759	0.3652	0.1795
F-50159292-003S	Subject 6	HSLF_ADS	2.0058	2.1325	1.7373	1.0339	0.7127	0.8305	3.0369	1.2054	1.1932	1.8297	1.3895	1.587	1.1367	0.9387	0.2707	0.8788	2.1309	2.9395	1.1606	4.581	1.4309	1.8626	1.621	1.4378	2.2865	1.5621	1.1154	0.5721	0.621	0.9446	1.3161	1.1721	0.083	1.8867	0.4562	2.1876	1.5256	1.0256	0.6704	0.6788	0.5492	2.825	5.7685	0.9589	1.1265	2.0559	0.5526
F-50159528-003S	Subject 11	MSMF_Con	0.6767	0.4581	0.7463	3.1204	0.888	1.1162	0.7215	0.219	0.9539	0.1266	0.6094	0.7752	0.6672	0.9436	1.5399	0.5893	2.2164	0.9982	1.0594	1.8533	1.1592	0.9526	1.0755	1.5067	0.6774	0.5766	1.2461	0.6618	0.3938	0.6226	0.2628	0.6177	0.083	0.5581	1.109	0.5726	1.0411	1.4124	1.3463	0.9596	1.043	1.1034	0.6575	0.2232	1.1242	0.3232	0.2486
F-50159529-003S	Subject 13	MSMF_Con	0.7488	0.452	0.5868	1.526	0.7698	0.8162	0.7619	0.8924	0.8644	0.5012	0.6035	1.056	0.5638	1.7646	1.3837	0.4806	0.725	0.6419	0.8546	0.2267	1.0095	0.8944	0.6838	0.9306	0.8783	0.4837	1.036	0.816	0.5454	1.1039	0.4651	0.6608	0.083	0.5567	2.9583	0.7764	1.401	1.1523	0.9501	1.0308	1.3718	1.1776	0.6091	0.8864	1.2011	0.4694	0.9567
F-50159530-003S	Subject 16	MSMF_Con	1.0122	0.9717	0.544	1.1573	0.5658	0.7167	1.0265	1.0679	1.0893	1.2946	0.5475	1.037	1.1131	1.362	1.4698	0.9208	2.065	0.5781	0.5821	0.6152	1.4184	0.9049	0.8627	1.1538	0.7454	0.7874	0.0878	0.9973	1.72	1.3353	0.8276	0.7034	0.083	1.0608	1.1038	1.4445	1.7366	1.9569	1.524	2.354	1.4403	0.9028	2.2587	1.4307	1.7516	0.5678	0.2723
F-50159531-003S	Subject 18	MSMF_Con	0.4613	0.3607	0.3689	0.6393	0.4667	0.7876	0.4574	0.9634	0.681	0.1266	1.681	0.5901	0.4859	1.1011	0.8613	0.6764	0.8415	0.7181	0.5159	0.3912	0.5557	0.5823	0.6625	0.8177	0.3103	0.1324	1.7662	0.2589	0.3159	0.8938	0.2695	0.5497	0.4958	0.3953	0.761	0.2292	0.6107	1.1036	1.0056	1.0215	0.9166	0.5004	0.5578	0.2232	0.6601	0.0799	0.2022
F-50159532-003S	Subject 10	MSMF_Con	0.4874	0.4991	0.3328	0.8529	1.7402	0.7358	0.6654	0.9836	0.6255	0.2549	0.8659	0.6549	0.5208	0.9663	0.7525	0.6668	0.444	0.6745	0.4269	0.1104	0.7415	0.6624	0.3211	0.9623	0.4705	0.3594	0.9378	0.4732	0.4802	0.8721	0.6664	0.0859	0.4684	0.4408	1.5049	0.6212	1.2385	1.099	0.4674	0.7788	1.0283	0.4715	0.6322	0.746	0.9113	1.3392	0.9555
F-50159533-003S	Subject 14	MSMF_Con	0.9267	0.552	1.4034	2.5988	1.4075	1.3507	0.8906	0.8216	1.0692	0.7379	1.1055	1.1804	0.8092	0.7368	0.8608	0.5373	1.2086	0.9207	0.9438	4.394	1.2857	0.8689	1.488	1.1828	0.7753	0.9292	2.1054	0.9532	0.788	0.7025	0.771	0.6986	0.083	1.0263	1.3616	0.8919	0.9376	1.4534	1.1931	1.1589	0.9931	0.7609	0.8265	0.2232	0.4523	1.883	3.0025
F-50159534-003S	Subject 9	MSMF_Con	1.1757	0.5263	0.6555	1.1928	0.1989	1.2046	0.5129	0.5037	1.2217	0.1266	0.5704	0.9719	0.8532	1.0075	0.5189	1.2316	0.8472	1.2346	0.5909	3.5463	1.3559	1.015	1.3603	1.5813	0.5018	0.6446	0.4881	0.5837	0.3055	0.5578	0.5448	0.5139	0.083	0.9753	1.2707	0.3178	0.8656	1.3916	1.0897	1.1773	0.99	2.3492	0.356	1.3801	0.9804	0.1566	0.3434
F-50159535-003S	Subject 2	MSMF_Con	0.6693	0.7599	0.9388	0.9608	0.4127	0.8572	2.0795	0.7867	0.7938	0.5658	0.7629	0.6177	0.4678	1.4775	4.3886	0.6752	0.4673	0.5826	0.327	0.2104	0.7397	0.889	0.8267	2.3092	1.2889	1.0386	1.2775	1.1181	1.5743	1.0909	0.7261	0.6822	0.083	0.6692	2.8292	1.2131	1.4335	0.6623	0.8296	1.9843	0.8572	1.1856	1.1311	3.4184	2.0172	1	1.3582
F-50159536-003S	Subject 3	MSMF_Con	2.4205	3.1386	14.5385	1.9261	3.2944	2.3825	2.656	3.2109	2.3391	1.3038	0.6839	1.7196	3.2226	0.1446	0.497	1.0647	0.7838	3.6621	0.6555	6.3366	0.8154	3.2391	2.4986	1.412	3.8342	5.1517	0.0878	1.1778	10.6016	0.5984	0.4385	1.0297	2.2901	4.6469	1.2653	2.3396	0.9565	0.4231	3.1863	2.6221	0.759	0.789	5.526	1.0486	0.6326	0.0945	0.1246
F-50159538-003S	Subject 15	MSMF_Con	0.4619	0.4757	0.6699	1.7868	0.5258	0.648	0.7004	0.521	0.5595	0.5413	0.5488	0.5712	0.8683	1.0495	1.7718	1.0113	1.474	0.4492	0.5447	2.3233	1.3787	0.4511	0.5466	0.5326	0.4371	0.6289	0.9732	0.9124	0.407	0.8716	0.6982	0.3257	0.5431	0.5935	1.7235	0.9655	1.3325	1.0246	1.0977	1.3273	1.6098	0.4239	0.8564	0.2782	0.6749	0.5256	0.575
F-50159539-003S	Subject 12	MSMF_Con	1.0111	0.8961	1.4688	1.7638	1.3398	1.4283	0.7126	0.0306	1.2673	0.2453	0.6103	1.0365	0.9151	1.0421	1.1124	1.1305	1.0965	1.4573	0.8196	2.7046	0.9316	1.1834	1.5446	1.4817	1.4693	1.5164	0.3709	1.0587	1.3979	0.9659	0.3992	0.8129	0.6512	1.5938	0.5814	2.1408	1.0575	0.7152	1.8	1.3967	1.0433	0.9036	2.4718	0.2232	0.7016	2.25	1.8949
F-50159540-003S	Subject 4	MSMF_Con	1.2747	0.9908	1.5256	2.3898	1.0817	0.9806	1.1827	0.5988	1.4629	1.088	1.3866	1.4597	0.8722	0.8899	1.5395	1.1542	0.8246	1.3162	0.6305	1.086	1.4716	1.8427	0.931	1.3143	1.6932	1.2791	1.6629	1.169	0.8371	1.0741	0.7873	0.9254	1.2276	1.3827	1.3739	1.2971	1.8684	0.9165	2.2885	2.5281	1.1518	3.1338	1.0411	1.1604	0.9519	1.1508	1.287
F-50159541-003S	Subject 17	MSMF_Con	1.5163	0.6513	1.4528	1.0454	1.2918	1.2024	0.8603	0.0306	1.5771	1.2312	0.1514	1.4857	0.9225	1.0359	1.001	1.0203	1.1523	2.1854	1.048	2.3173	1.6111	1.7529	1.5209	2.0951	1.3662	1.4661	0.5285	0.5817	1.7036	1.6582	0.2699	0.0859	0.5817	0.9182	1.1147	1.5798	1.3528	1.3118	1.5034	0.8787	0.6257	4.9892	0.9972	1.2322	1.3616	1.2636	1.6405
F-50159542-003S	Subject 6	MSMF_Con	2.3082	1.4944	1.9278	1.6093	0.8859	1.1567	3.4208	2.6584	2.2072	1.4823	0.3224	1.9748	0.7915	1.0394	0.6598	0.6363	1.1407	3.8409	0.7949	8.4127	1.6765	2.5065	2.5333	4.0943	2.3394	2.3299	1.0118	1.2739	0.9004	0.9194	0.4726	1.2729	1.5993	2.2132	0.7761	1.7005	1.4536	0.6994	1.5986	1.3701	0.7064	3.816	4.0909	0.7666	1.0046	2.7855	1.0377
F-50159543-003S	Subject 7	MSMF_Con	1.0084	0.4582	0.8732	0.722	1.2349	1.5184	0.6101	1.3451	1.1264	0.9805	0.503	1.1448	0.5027	0.755	0.8725	0.4968	0.9833	1.1232	0.711	3.0306	1.116	1.1771	1.1729	1.5966	0.9234	0.8266	1.0597	1.1477	0.5063	0.9394	0.58	0.6513	0.083	1.1094	0.8292	0.9293	0.9504	1.0216	1.5081	1.5979	1.0729	1.2014	1.0088	0.2232	0.557	0.6417	0.2815
F-50159544-003S	Subject 5	MSMF_Con	1.2646	0.6488	1.2535	0.8128	0.638	1.3514	0.614	1.6366	1.3119	0.9289	0.6939	2.2459	0.6249	0.9124	1.0557	0.958	0.4393	0.9923	0.6137	0.385	1.0172	1.4755	1.1948	1.7503	1.0094	0.7028	1.3118	0.842	0.8367	1.0887	0.4654	0.7041	0.083	0.838	0.5254	0.9077	1.2465	0.9188	1.2432	0.9704	0.6121	1.7236	1.3719	0.2232	1.298	0.3867	0.2809
F-50159545-003S	Subject 11	MSMF_TDF_FR	0.8832	0.6989	0.4006	1.0002	0.6374	0.9716	0.7017	1.5498	1.087	1.1391	0.8179	1.0183	0.5335	1.0268	2.2357	0.6157	0.1467	0.8454	0.5108	0.7388	0.6946	0.9014	0.8742	1.3037	0.9485	0.7013	0.0878	0.8277	0.4711	1.857	0.18	0.0859	0.083	0.7973	0.9423	1.2884	1.3735	0.825	2.5068	2.3641	1.142	1.3902	0.9254	0.9688	1.5709	0.7803	1.4541
F-50159546-003S	Subject 16	MSMF_TDF_FR	1.6882	1.1659	2.5418	2.142	1.3384	1.7532	1.4413	1.5624	1.7035	1.2441	1.006	1.3579	1.1192	0.2248	1.243	1.2779	1.3718	1.6919	0.9736	6.5977	1.1145	1.7962	2.3031	1.7413	2.4348	2.5706	0.2739	1.6342	2.0086	1.2467	0.725	0.8905	2.151	1.4522	0.539	2.2421	1.92	0.9886	1.9101	4.7298	1.3346	0.9016	3.9636	0.2232	0.8796	2.358	1.4878
F-50159547-003S	Subject 10	MSMF_TDF_FR	0.7282	0.7309	1.1378	6.0671	0.7005	0.7974	0.8752	0.5573	0.8087	1.0179	0.9861	0.8346	0.7954	1.0504	1.5505	0.6944	1.8812	0.6318	0.3889	0.1199	1.48	0.888	0.5894	1.1961	1.6065	1.927	0.7499	1.0588	0.4386	1.0337	1.2039	0.6131	0.083	0.7669	1.1415	2.9548	2.2871	1.7599	0.9389	1.3036	0.8827	0.659	1.3077	0.7575	0.6111	2.552	2.3039
F-50159548-003S	Subject 14	MSMF_TDF_FR	1.1376	1.0891	0.7969	0.9135	0.93	1.2727	1.5632	1.1942	1.2236	0.7337	1.2908	1.4018	0.697	2.05	1.076	0.7025	1.3522	1.5932	0.9304	5.5506	1.4616	1.3468	1.6645	1.2621	1.496	1.644	1	1.1374	0.7669	3.5657	1.1308	0.772	0.7444	0.6929	2.369	1.1691	1.6559	1.1523	0.958	1.6623	1.0724	1.748	0.8501	0.2232	0.9525	2.9791	1.4643
F-50159549-003S	Subject 13	MSMF_TDF_FR	1.2862	1.1642	1.1818	1.1991	1.0094	1.4548	0.7082	1.5799	1.4986	1.1366	2.0203	1.3001	1.407	0.7993	1.1479	1.2086	1.9678	1.1942	1.0431	4.3641	1.027	1.2167	1.6828	1.1834	1.5835	2.2126	0.641	1.2571	3.2959	0.9458	0.6709	0.0859	3.7602	1.3218	1.231	2.7591	1.8842	1.2839	2.3093	3.4443	1.6308	0.5066	2.6514	1.38	1.2324	1.3971	2.8038
F-50159550-003S	Subject 18	MSMF_TDF_FR	0.5335	0.4312	0.8267	0.5946	1.1026	0.6787	0.6773	0.1662	0.706	0.9058	1.4664	0.7251	0.5417	1.8034	1.0647	1.0574	0.8046	0.5059	0.6003	0.0672	0.8539	0.6967	0.4235	0.8875	0.4524	0.1324	1.9013	0.2589	0.4499	0.815	0.8493	0.0859	0.5198	0.3339	0.8276	0.5405	0.9773	1.3758	1.0925	1.0477	1.3991	0.8542	0.5331	0.272	0.8919	0.2497	0.5662
F-50159552-003S	Subject 1	MSMF_TDF_FR	1.1375	1.3295	0.1738	1.3394	0.4267	1.341	1.1946	0.2076	1.1311	0.7124	1.7148	0.8186	2.1407	0.4946	0.2877	0.3802	1.6083	2.6131	1.5691	0.5772	0.8139	1.0631	1.3187	1.2937	2.1366	1.3231	0.2983	0.6881	4.442	0.7332	0.4419	0.5993	1.86	0.84	1.2695	1.5436	1.1238	1.1218	2.0332	1.134	1.2193	0.6878	12.323	2.0716	0.8868	3.3689	1.1602
F-50159553-003S	Subject 12	MSMF_TDF_FR	0.4212	0.9437	0.8073	0.9086	0.8282	0.5333	0.8037	0.0865	0.5119	0.1266	1.575	0.4744	0.9528	0.9964	1.3443	0.9407	2.0511	0.3615	0.8621	0.0722	1.4662	0.4354	0.4368	0.7689	0.5192	0.4254	1.1275	0.2589	0.4418	0.8627	0.5522	0.1599	0.636	0.366	2.189	0.6453	1.211	1.8272	0.7103	0.9322	0.9851	0.8184	0.7987	0.2232	0.5118	0.2618	0.3237
F-50159554-003S	Subject 3	MSMF_TDF_FR	1.0263	1.5203	0.6809	3.7784	1.2241	1.3077	4.6335	1.7947	1.2764	1.3431	0.478	1.4324	0.7714	0.8323	1.3579	0.8237	1.2129	1.5567	0.8759	1.686	0.9804	1.6474	1.2866	1.4371	3.0593	1.6671	0.259	1.8785	0.7702	0.986	0.308	0.6722	1.6762	1.6065	1.0409	2.5177	1.6119	0.9539	2.2073	1.3154	1.0094	0.7509	4.4569	1.1662	1.1201	2.3788	1.541
F-50159555-003S	Subject 2	MSMF_TDF_FR	0.4176	0.6269	0.6135	0.343	0.8874	0.3743	1.2444	0.4401	0.3643	0.5042	0.5998	0.9167	3.1778	1.2704	1.4769	1.9975	2.4844	0.6135	1.3646	0.2112	1.6793	0.204	0.1841	0.5175	0.2891	4.64	0.0878	0.9923	4.0023	1.1339	0.8184	0.6982	3.6309	0.3319	1.2364	0.2239	0.8925	1.0045	0.8167	1.3	1.0887	0.1939	3.5568	3.918	3.6736	0.5863	0.528
F-50159556-003S	Subject 15	MSMF_TDF_FR	0.817	0.6059	0.8405	1.5261	0.8924	0.6971	1.1166	0.749	0.7646	1.0021	1.185	1.3156	0.7396	1.0168	1.1796	0.523	1.189	0.6682	0.6614	0.2495	1.1607	1.1248	0.7484	0.8343	1.5164	0.6592	0.9832	1.0817	0.6632	0.8126	0.5042	0.4544	0.5402	1.0572	1.5358	1.5567	1.4929	1.0118	1.3057	1.9967	1.0691	0.686	1.2804	0.382	0.611	0.9329	0.2318
F-50159557-003S	Subject 4	MSMF_TDF_FR	0.6114	0.55	0.9265	1.6911	0.6375	0.6045	1.8282	0.7411	0.6042	0.5538	0.7746	0.6202	0.6898	0.8646	2.0304	0.8311	0.6094	0.4914	0.3265	0.2397	1.2171	0.6748	0.5172	0.6645	1.3284	1.0458	0.7215	0.4795	0.4256	1.5436	0.6943	0.1395	0.083	0.8345	3.1057	1.3238	1.46	0.6416	0.6368	0.9782	0.8892	0.8199	0.6411	1.3824	1.6872	1.2542	1.7966
F-50159558-003S	Subject 6	MSMF_TDF_FR	1.2237	1.4332	0.9858	2.921	1.3471	1.2053	1.0789	1.1888	1.1201	1.1879	1.3315	1.2099	1.0618	1.129	0.6835	0.9116	1.5674	1.2453	0.6636	3.2782	0.6662	1.2738	1.4461	1.4	2.3664	2.5045	0.8893	1.1912	1.3324	1.0217	0.7998	0.8247	2.1843	1.9055	0.6572	2.4658	1.3231	0.844	1.3654	1.9528	1.3784	0.6006	4.102	0.2232	0.9061	3.9729	3.669
F-50159559-003S	Subject 7	MSMF_TDF_FR	1.4606	1.078	0.8337	0.7001	0.9626	1.2016	0.7362	0.9797	1.3944	2.0277	1.4157	1.5957	0.6403	0.8163	1.0761	0.6563	1.1771	2.1378	1.1542	5.6623	0.8556	1.7001	1.4685	1.2188	1.9988	2.2513	0.7258	1.1403	0.6872	0.8994	0.7182	0.0859	1.0916	1.8852	0.9638	2.4098	1.6826	1.0449	2.2344	1.8832	0.8227	1.3343	1.6348	0.9339	0.9954	3.6941	2.6545
F-50159560-003S	Subject 17	MSMF_TDF_FR	0.6349	0.5213	0.6112	0.5408	1.0333	0.8926	0.5896	1.2016	0.8366	0.9209	1.0131	0.9821	0.542	1.0279	1.0482	0.9111	0.8133	0.8286	1.0081	0.4103	0.6677	0.9796	0.6991	0.6552	0.7263	0.4375	1.2216	0.5555	0.4515	0.7873	0.5247	0.0859	1.177	0.5048	0.9054	0.7861	0.8892	1.4837	1.7831	1.0207	1.0684	0.426	0.6074	0.2232	0.7191	1.0388	0.9901
F-50159561-003S	Subject 5	MSMF_TDF_FR	0.5841	0.5885	1.0967	0.8777	1.6328	0.859	0.6074	0.696	0.6845	0.7053	1.0798	0.6897	0.6517	1.0471	0.721	0.8424	0.7917	0.6946	0.8305	1.8899	0.5429	0.554	0.824	0.8857	0.4802	0.1324	1.0993	0.8128	0.6616	1.1841	1.0388	0.7111	0.7857	0.4436	0.4354	0.5671	0.8938	1.0652	0.556	0.5489	0.8997	0.3814	0.6966	0.2232	1.0653	0.1856	0.1451
F-50159628-003S	Subject 16	LSHF_Con	0.9066	0.6886	0.5409	1.4484	0.6719	0.9794	1.5484	0.8028	0.936	1.0122	0.7943	0.8354	1.3202	1.4048	1.8487	1.3813	1.5657	0.5521	0.765	0.6529	1.4038	0.9683	0.8608	0.9476	1.4979	1.0109	0.0878	1.7809	1.2414	1.7463	1.1892	1.7797	0.083	0.5205	0.7384	2.3295	1.8577	1.6898	1.8154	3.5364	1.5936	0.9389	1.2553	0.6353	1.3391	1.8916	0.6077
F-50159629-003S	Subject 10	LSHF_Con	0.4595	0.5367	0.5595	0.8727	0.4282	0.5321	0.2394	0.2222	0.567	0.4733	0.8678	0.5654	0.3699	1.4716	0.4027	0.6964	2.387	0.396	0.1942	0.0793	5.9143	0.4597	0.4754	0.5318	0.3931	0.1324	1.7236	0.4023	0.2666	2.2487	0.7651	0.4063	0.2734	0.4914	2.1533	0.2911	1.4265	2.4449	0.6492	0.7348	0.8471	1.0759	0.4012	0.9132	0.9784	0.4626	0.4182
F-50159630-003S	Subject 14	LSHF_Con	0.497	0.6311	1.5084	0.565	0.0597	0.7956	0.9033	0.615	0.6425	0.5328	1.7362	0.7943	0.6677	0.8664	0.2122	1.0741	0.1626	0.4352	0.7762	0.2331	0.4004	0.5663	0.538	0.7927	0.3479	0.1324	1.2516	0.3101	0.6189	0.6335	0.8758	0.6244	0.083	0.4562	0.6568	0.25	0.6604	1.2379	0.8185	0.9881	1.3036	0.92	0.7733	0.2232	1.0536	0.2142	0.4582
F-50159631-003S	Subject 18	LSHF_Con	0.6411	0.4737	1.749	0.7076	0.392	1.3325	0.3895	0.2565	1.0008	0.1266	1.0238	0.9995	0.3299	0.6948	0.3895	0.6316	0.1467	2.2723	0.8972	0.2849	0.2915	1.6311	0.3285	0.8262	1.4029	0.5189	1.7156	0.5978	0.3534	0.319	0.4522	0.5602	0.3334	1.4626	0.3565	0.2657	0.2975	0.2355	2.4154	1.1714	0.3307	0.616	0.6162	0.2232	0.2065	0.0147	0.0624
F-50159632-003S	Subject 13	LSHF_Con	0.6718	0.7241	0.825	1.2837	0.8066	0.7686	0.9283	0.738	0.7237	0.5761	1.1503	0.9016	0.6177	1.5589	1.7167	0.5193	1.2503	0.4097	0.4171	0.1338	1.0684	0.7624	0.4175	0.6975	0.9164	0.4225	1.8128	0.8985	0.6169	0.8499	0.6917	0.6995	0.4922	0.4814	1.9813	1.1566	1.4729	1.2747	0.9917	1.3531	1.5638	0.6415	0.8672	0.5726	0.9157	1.0488	0.3768
F-50159633-003S	Subject 11	LSHF_Con	0.5459	0.7506	0.4592	1.7437	0.5711	0.6127	4.9013	0.0306	0.6255	0.5836	1	0.5398	0.6034	0.9792	2.313	0.4813	0.7813	0.4869	0.6951	0.035	0.9033	0.8337	0.3628	0.7313	2.0867	0.7292	0.0878	1.8283	0.361	1.0305	0.8951	0.1827	0.083	0.3585	1.1235	0.9841	1.4539	1.0067	0.9315	0.8484	1.1309	0.8281	1.2711	0.2232	0.4587	1.6864	0.8609
F-50159634-003S	Subject 1	LSHF_Con	0.2857	0.4412	0.8833	0.7798	0.4856	0.3938	1.0814	0.5263	0.3699	0.3494	1.8795	0.343	0.6615	1.1237	1.5194	1.2397	0.2451	0.2513	0.7203	0.0431	0.9823	0.3818	0.1625	0.3445	0.7191	0.4114	1.1478	0.638	0.2651	1.006	0.9713	0.7522	0.083	0.2	1.0485	0.687	1.0744	1.2551	0.7716	0.8697	1.5538	0.5107	0.5796	0.6745	1.0745	0.2722	0.1763
F-50159635-003S	Subject 9	LSHF_Con	0.5389	0.6375	0.7657	0.9081	0.4669	0.787	0.9928	0.0306	0.8096	0.5062	1.8615	0.6868	1.2387	0.1446	0.1378	1.4825	1.0072	0.6746	1.3859	2.4782	0.74	0.6538	0.8814	0.8639	0.4111	0.1324	0.1896	0.2589	0.4947	0.6013	0.6182	0.7026	0.9752	0.5346	0.5642	0.1958	0.3394	1.3222	1.0672	0.7949	1.8891	1.0717	0.5713	0.7734	1.0883	0.1417	0.1175
F-50159636-003S	Subject 12	LSHF_Con	0.8187	1.0537	0.8363	1.5878	1.2059	0.9921	2.2879	1.4832	1.038	0.4468	1.2629	1.2603	1.4308	0.5369	1.4892	1.7622	1.4826	0.4869	0.9205	0.5724	1.2217	0.8771	0.7142	0.5869	1.7153	0.9375	0.6002	1.6418	1.5268	0.847	0.9291	0.0859	0.7937	1.0614	1.0034	1.9181	1.282	1.2269	2.1564	1.6138	1.3449	0.3217	3.273	0.4639	0.5391	3.7132	1.0859
F-50159637-003S	Subject 15	LSHF_Con	0.3718	0.515	0.6488	1.2211	0.3888	0.6183	0.8504	0.6307	0.4682	0.295	1.3114	0.5032	0.4514	1.3402	1.5031	0.8024	0.5838	0.3852	0.4758	0.168	0.8697	0.4181	0.3482	0.4772	0.385	0.3628	1.9106	0.9245	0.3532	0.7835	0.4989	0.793	0.3565	0.454	1.2145	0.239	0.5785	0.8864	0.8191	0.9085	1.5753	0.5303	0.644	0.2232	0.3922	0.283	0.0624
F-50159638-003S	Subject 2	LSHF_Con	0.3881	0.623	0.1738	0.8514	0.3443	0.5247	0.9998	0.597	0.4197	0.4432	1.4206	0.3534	0.75	1.1851	0.2915	0.8682	0.2287	0.3599	0.5457	0.2284	0.5728	0.3239	0.4307	0.7246	0.4878	0.5769	0.0878	0.6755	0.602	0.8303	0.9594	0.796	0.4785	0.3052	0.8364	0.3606	0.7483	1.1216	0.4217	0.9893	1.1063	0.74	0.8618	0.6038	1.4708	0.2156	0.5418
F-50159639-003S	Subject 3	LSHF_Con	0.5902	1.028	0.5356	1.6556	0.6019	0.6796	1.2727	0.9817	0.6805	0.9277	1.479	0.9973	0.8436	0.9175	1.8429	1.0241	0.955	0.3959	0.4771	0.1006	0.8258	0.571	0.5779	0.3203	1.1201	0.7528	0.4796	0.2589	0.3727	1.0275	0.7163	0.5715	0.083	0.9036	1.4582	1.2142	1.5213	1.1944	1.6019	1.6955	1.4058	0.1623	1.4334	1.08	0.8723	1.4087	1.0301
F-50159640-004S	Subject 4	LSHF_Con	0.6323	0.7131	2.1539	2.0256	1.0553	0.6003	1.5954	0.2755	0.7157	0.6307	2.5	0.9197	0.6741	1.3759	1.7004	0.8856	0.7718	0.9249	0.4265	0.0792	1.147	1.3869	0.558	0.5483	2.1864	0.8004	1.6159	1.2375	0.3867	1.3172	0.6136	0.9353	0.2785	0.7395	1.7724	1.5003	2.5	0.7575	1.3435	1.3172	1.2227	0.8482	0.7781	0.9995	1.4032	0.687	0.4188
F-50159641-004S	Subject 5	LSHF_Con	0.3929	0.629	1.3124	0.9824	0.3578	0.572	0.9149	0.5434	0.4551	0.4202	1.4479	0.4836	0.8589	0.7485	1.0356	1.1743	0.3877	0.3662	0.9	0.2817	0.6168	0.3698	0.3461	0.4128	0.3908	0.3273	0.7331	0.7409	0.5583	0.735	1.038	0.8116	0.083	0.2725	0.711	0.3238	0.6636	1.2338	0.7415	0.6749	1.5204	0.3023	0.6538	0.2232	1.3536	0.1815	0.1873
F-50159642-004S	Subject 7	LSHF_Con	0.6604	0.674	0.765	2.1009	1.2178	0.7897	1.1012	0.6038	0.6726	1.0365	0.9681	0.8838	0.5239	1.1054	1.5006	0.5438	0.9791	0.691	0.6155	1.5667	1.1305	0.83	0.5527	0.6672	2.6026	1.8066	0.4723	0.829	0.5432	0.9913	1.1198	1.0139	0.083	0.6428	1.5872	2.2853	1.6199	1.2729	1.4924	1.4674	1.1236	0.4858	1.0192	1.1744	0.9927	1.4502	0.7646
F-50159643-004S	Subject 6	LSHF_Con	0.8164	0.9714	1.2413	2.02	0.8583	1.0139	1.7403	0.6714	0.9146	0.853	1.5422	0.9884	0.7912	1.1773	1.4027	0.9185	0.5179	0.8735	0.6944	0.2402	1.0235	1.2621	0.8361	0.6665	2.8556	0.7877	1.8155	1.1995	0.7201	1.1784	0.7877	0.5035	0.083	0.5383	1.856	1.7434	1.3006	1.0105	1.7269	1.945	1.3987	0.5037	0.8624	0.2232	1.7733	2.6722	1.3758
F-50159644-004S	Subject 17	LSHF_Con	0.3382	0.714	0.8636	1.2162	0.8473	0.4761	0.6748	0.0306	0.3919	0.4507	0.6408	0.4536	0.7678	1.0101	0.635	1.3648	0.8834	0.6038	0.7778	0.1765	0.6212	0.4746	0.2775	0.5178	0.63	0.4242	0.2183	0.2589	0.8685	1.347	0.4316	0.0859	0.8959	0.4471	1.4748	0.3327	0.4678	1.1625	0.7539	0.9239	1.4238	0.5028	0.9172	0.6864	1.2396	0.4271	0.358
[truncated: 771 more columns]
