# Supplementary material for: Response of the gut microbiome and metabolome to dietary fiber in healthy dogs
Source: mSystems. 2024 Dec 23;10(1):e00452-24. doi: 10.1128/msystems.00452-24 (PMC11748496; doi:10.1128/msystems.00452-24)
Supplement: Table S6 — Microbiome and metabolome BC distances. [file msystems.00452-24-s0007.xlsx]

## Sheet: Guide
Sheet	Description	Figure ref
Intra-subject-initial	Microbiome and metabolome BC distances of foods when compared to control food	Fig. 2a
Intra-subject-preceding	Microbiome and metabolome BC distances of foods when compared to preceding food	Fig. 2a
Intra-food	Microbiome and metabolome BC distances for inter-subject within-food comparisons	Fig. 2b, 2c

## Sheet: Intra-subject-initial
sample1	sample2	sample1_treatment	sample2_treatment	subject	BC dist	Comparison
F-50155351-005S	F-50155425-005S	HSLF_Con_1	MSMF_FR	NATALIE	0.660211	Microbiomes
F-50155351-005S	F-50155500-004S	HSLF_Con_1	LSHF_FR	NATALIE	0.451094	Microbiomes
F-50155351-005S	F-50155520-005S	HSLF_Con_1	HSLF_BR	NATALIE	0.38941	Microbiomes
F-50155351-005S	F-50155854-004S	HSLF_Con_1	HSLF_IFOS	NATALIE	0.385513	Microbiomes
F-50155351-005S	F-50155873-005S	HSLF_Con_1	HSLF_PP	NATALIE	0.474825	Microbiomes
F-50155351-005S	F-50156585-005S	HSLF_Con_1	HSLF_Con_2	NATALIE	0.611212	Microbiomes
F-50155351-005S	F-50157211-005S	HSLF_Con_1	HSLF_Sol	NATALIE	0.72221	Microbiomes
F-50155351-005S	F-50158443-003S	HSLF_Con_1	HSLF_FR	NATALIE	0.401097	Microbiomes
F-50155351-005S	F-50159278-005S	HSLF_Con_1	HSLF_ADS	NATALIE	0.725751	Microbiomes
F-50155351-005S	F-50159532-005S	HSLF_Con_1	MSMF_Con	NATALIE	0.764169	Microbiomes
F-50155351-005S	F-50159547-005S	HSLF_Con_1	MSMF_TDF_FR	NATALIE	0.725407	Microbiomes
F-50155351-005S	F-50159629-005S	HSLF_Con_1	LSHF_Con	NATALIE	0.266622	Microbiomes
F-50155352-005S	F-50155426-005S	HSLF_Con_1	MSMF_FR	SQUEEGEE	0.192582	Microbiomes
F-50155352-005S	F-50155502-004S	HSLF_Con_1	LSHF_FR	SQUEEGEE	0.271634	Microbiomes
F-50155352-005S	F-50155521-005S	HSLF_Con_1	HSLF_BR	SQUEEGEE	0.30038	Microbiomes
F-50155352-005S	F-50155850-004S	HSLF_Con_1	HSLF_IFOS	SQUEEGEE	0.17376	Microbiomes
F-50155352-005S	F-50155869-005S	HSLF_Con_1	HSLF_PP	SQUEEGEE	0.227887	Microbiomes
F-50155352-005S	F-50156584-005S	HSLF_Con_1	HSLF_Con_2	SQUEEGEE	0.237459	Microbiomes
F-50155352-005S	F-50157209-005S	HSLF_Con_1	HSLF_Sol	SQUEEGEE	0.216986	Microbiomes
F-50155352-005S	F-50158441-003S	HSLF_Con_1	HSLF_FR	SQUEEGEE	0.29616	Microbiomes
F-50155352-005S	F-50159277-005S	HSLF_Con_1	HSLF_ADS	SQUEEGEE	0.416247	Microbiomes
F-50155352-005S	F-50159530-005S	HSLF_Con_1	MSMF_Con	SQUEEGEE	0.442589	Microbiomes
F-50155352-005S	F-50159546-005S	HSLF_Con_1	MSMF_TDF_FR	SQUEEGEE	0.13114	Microbiomes
F-50155352-005S	F-50159628-005S	HSLF_Con_1	LSHF_Con	SQUEEGEE	0.507521	Microbiomes
F-50155353-005S	F-50155422-005S	HSLF_Con_1	MSMF_FR	NEWMAN	0.212152	Microbiomes
F-50155353-005S	F-50155504-004S	HSLF_Con_1	LSHF_FR	NEWMAN	0.237201	Microbiomes
F-50155353-005S	F-50155517-005S	HSLF_Con_1	HSLF_BR	NEWMAN	0.731091	Microbiomes
F-50155353-005S	F-50155852-004S	HSLF_Con_1	HSLF_IFOS	NEWMAN	0.284651	Microbiomes
F-50155353-005S	F-50155871-005S	HSLF_Con_1	HSLF_PP	NEWMAN	0.376884	Microbiomes
F-50155353-005S	F-50156583-005S	HSLF_Con_1	HSLF_Con_2	NEWMAN	0.362495	Microbiomes
F-50155353-005S	F-50157212-005S	HSLF_Con_1	HSLF_Sol	NEWMAN	0.27047	Microbiomes
F-50155353-005S	F-50158440-003S	HSLF_Con_1	HSLF_FR	NEWMAN	0.165483	Microbiomes
F-50155353-005S	F-50159276-005S	HSLF_Con_1	HSLF_ADS	NEWMAN	0.329718	Microbiomes
F-50155353-005S	F-50159528-005S	HSLF_Con_1	MSMF_Con	NEWMAN	0.359586	Microbiomes
F-50155353-005S	F-50159545-005S	HSLF_Con_1	MSMF_TDF_FR	NEWMAN	0.234306	Microbiomes
F-50155353-005S	F-50159633-005S	HSLF_Con_1	LSHF_Con	NEWMAN	0.406465	Microbiomes
F-50155354-005S	F-50155424-005S	HSLF_Con_1	MSMF_FR	TULSA	0.151341	Microbiomes
F-50155354-005S	F-50155501-004S	HSLF_Con_1	LSHF_FR	TULSA	0.505066	Microbiomes
F-50155354-005S	F-50155522-005S	HSLF_Con_1	HSLF_BR	TULSA	0.231765	Microbiomes
F-50155354-005S	F-50155855-004S	HSLF_Con_1	HSLF_IFOS	TULSA	0.150388	Microbiomes
F-50155354-005S	F-50155870-005S	HSLF_Con_1	HSLF_PP	TULSA	0.358162	Microbiomes
F-50155354-005S	F-50156587-005S	HSLF_Con_1	HSLF_Con_2	TULSA	0.233678	Microbiomes
F-50155354-005S	F-50157208-005S	HSLF_Con_1	HSLF_Sol	TULSA	0.445038	Microbiomes
F-50155354-005S	F-50158442-003S	HSLF_Con_1	HSLF_FR	TULSA	0.28456	Microbiomes
F-50155354-005S	F-50159279-005S	HSLF_Con_1	HSLF_ADS	TULSA	0.205286	Microbiomes
F-50155354-005S	F-50159531-005S	HSLF_Con_1	MSMF_Con	TULSA	0.359956	Microbiomes
F-50155354-005S	F-50159550-005S	HSLF_Con_1	MSMF_TDF_FR	TULSA	0.24702	Microbiomes
F-50155354-005S	F-50159631-005S	HSLF_Con_1	LSHF_Con	TULSA	0.782369	Microbiomes
F-50155355-005S	F-50155427-005S	HSLF_Con_1	MSMF_FR	SAHARA	0.692269	Microbiomes
F-50155355-005S	F-50155499-004S	HSLF_Con_1	LSHF_FR	SAHARA	0.593184	Microbiomes
F-50155355-005S	F-50155519-005S	HSLF_Con_1	HSLF_BR	SAHARA	0.603895	Microbiomes
F-50155355-005S	F-50155853-004S	HSLF_Con_1	HSLF_IFOS	SAHARA	0.466008	Microbiomes
F-50155355-005S	F-50155868-005S	HSLF_Con_1	HSLF_PP	SAHARA	0.79907	Microbiomes
F-50155355-005S	F-50156588-005S	HSLF_Con_1	HSLF_Con_2	SAHARA	0.613363	Microbiomes
F-50155355-005S	F-50157210-005S	HSLF_Con_1	HSLF_Sol	SAHARA	0.686837	Microbiomes
F-50155355-005S	F-50158439-003S	HSLF_Con_1	HSLF_FR	SAHARA	0.67419	Microbiomes
F-50155355-005S	F-50159280-005S	HSLF_Con_1	HSLF_ADS	SAHARA	0.514615	Microbiomes
F-50155355-005S	F-50159533-005S	HSLF_Con_1	MSMF_Con	SAHARA	0.564113	Microbiomes
F-50155355-005S	F-50159548-005S	HSLF_Con_1	MSMF_TDF_FR	SAHARA	0.402345	Microbiomes
F-50155355-005S	F-50159630-005S	HSLF_Con_1	LSHF_Con	SAHARA	0.681922	Microbiomes
F-50155356-005S	F-50155423-005S	HSLF_Con_1	MSMF_FR	SADA	0.225928	Microbiomes
F-50155356-005S	F-50155503-004S	HSLF_Con_1	LSHF_FR	SADA	0.740756	Microbiomes
F-50155356-005S	F-50155518-005S	HSLF_Con_1	HSLF_BR	SADA	0.382548	Microbiomes
F-50155356-005S	F-50155851-004S	HSLF_Con_1	HSLF_IFOS	SADA	0.187807	Microbiomes
F-50155356-005S	F-50155872-005S	HSLF_Con_1	HSLF_PP	SADA	0.65843	Microbiomes
F-50155356-005S	F-50156586-005S	HSLF_Con_1	HSLF_Con_2	SADA	0.182711	Microbiomes
F-50155356-005S	F-50157207-005S	HSLF_Con_1	HSLF_Sol	SADA	0.330797	Microbiomes
F-50155356-005S	F-50158444-003S	HSLF_Con_1	HSLF_FR	SADA	0.215825	Microbiomes
F-50155356-005S	F-50159281-005S	HSLF_Con_1	HSLF_ADS	SADA	0.445477	Microbiomes
F-50155356-005S	F-50159529-005S	HSLF_Con_1	MSMF_Con	SADA	0.423946	Microbiomes
F-50155356-005S	F-50159549-005S	HSLF_Con_1	MSMF_TDF_FR	SADA	0.310234	Microbiomes
F-50155356-005S	F-50159632-005S	HSLF_Con_1	LSHF_Con	SADA	0.362697	Microbiomes
F-50155357-005S	F-50155432-005S	HSLF_Con_1	MSMF_FR	CIDER	0.238404	Microbiomes
F-50155357-005S	F-50155508-005S	HSLF_Con_1	LSHF_FR	CIDER	0.248787	Microbiomes
F-50155357-005S	F-50155528-005S	HSLF_Con_1	HSLF_BR	CIDER	0.242013	Microbiomes
F-50155357-005S	F-50155856-004S	HSLF_Con_1	HSLF_IFOS	CIDER	0.177121	Microbiomes
F-50155357-005S	F-50155878-005S	HSLF_Con_1	HSLF_PP	CIDER	0.260882	Microbiomes
F-50155357-005S	F-50156589-005S	HSLF_Con_1	HSLF_Con_2	CIDER	0.501798	Microbiomes
F-50155357-005S	F-50157216-005S	HSLF_Con_1	HSLF_Sol	CIDER	0.199427	Microbiomes
F-50155357-005S	F-50158438-003S	HSLF_Con_1	HSLF_FR	CIDER	0.330466	Microbiomes
F-50155357-005S	F-50159282-005S	HSLF_Con_1	HSLF_ADS	CIDER	0.288196	Microbiomes
F-50155357-005S	F-50159536-005S	HSLF_Con_1	MSMF_Con	CIDER	0.514043	Microbiomes
F-50155357-005S	F-50159554-005S	HSLF_Con_1	MSMF_TDF_FR	CIDER	0.421575	Microbiomes
F-50155357-005S	F-50159639-005S	HSLF_Con_1	LSHF_Con	CIDER	0.298304	Microbiomes
F-50155358-005S	F-50155430-005S	HSLF_Con_1	MSMF_FR	ROCKSTAR	0.233642	Microbiomes
F-50155358-005S	F-50155507-005S	HSLF_Con_1	LSHF_FR	ROCKSTAR	0.48252	Microbiomes
F-50155358-005S	F-50155523-005S	HSLF_Con_1	HSLF_BR	ROCKSTAR	0.384674	Microbiomes
F-50155358-005S	F-50155857-004S	HSLF_Con_1	HSLF_IFOS	ROCKSTAR	0.67436	Microbiomes
F-50155358-005S	F-50155877-005S	HSLF_Con_1	HSLF_PP	ROCKSTAR	0.512226	Microbiomes
F-50155358-005S	F-50156590-005S	HSLF_Con_1	HSLF_Con_2	ROCKSTAR	0.290943	Microbiomes
F-50155358-005S	F-50157217-005S	HSLF_Con_1	HSLF_Sol	ROCKSTAR	0.439754	Microbiomes
F-50155358-005S	F-50158436-003S	HSLF_Con_1	HSLF_FR	ROCKSTAR	0.19506	Microbiomes
F-50155358-005S	F-50159287-005S	HSLF_Con_1	HSLF_ADS	ROCKSTAR	0.575325	Microbiomes
F-50155358-005S	F-50159539-005S	HSLF_Con_1	MSMF_Con	ROCKSTAR	0.624829	Microbiomes
F-50155358-005S	F-50159553-005S	HSLF_Con_1	MSMF_TDF_FR	ROCKSTAR	0.372995	Microbiomes
F-50155358-005S	F-50159636-005S	HSLF_Con_1	LSHF_Con	ROCKSTAR	0.46784	Microbiomes
F-50155359-005S	F-50155428-005S	HSLF_Con_1	MSMF_FR	MACBETH	0.334649	Microbiomes
F-50155359-005S	F-50155505-005S	HSLF_Con_1	LSHF_FR	MACBETH	0.454524	Microbiomes
F-50155359-005S	F-50155527-005S	HSLF_Con_1	HSLF_BR	MACBETH	0.640635	Microbiomes
F-50155359-005S	F-50155859-004S	HSLF_Con_1	HSLF_IFOS	MACBETH	0.56399	Microbiomes
F-50155359-005S	F-50155874-005S	HSLF_Con_1	HSLF_PP	MACBETH	0.400747	Microbiomes
F-50155359-005S	F-50156592-005S	HSLF_Con_1	HSLF_Con_2	MACBETH	0.364169	Microbiomes
F-50155359-005S	F-50157218-005S	HSLF_Con_1	HSLF_Sol	MACBETH	0.357128	Microbiomes
F-50155359-005S	F-50158433-003S	HSLF_Con_1	HSLF_FR	MACBETH	0.412076	Microbiomes
F-50155359-005S	F-50159283-005S	HSLF_Con_1	HSLF_ADS	MACBETH	0.473395	Microbiomes
F-50155359-005S	F-50159534-005S	HSLF_Con_1	MSMF_Con	MACBETH	0.302788	Microbiomes
F-50155359-005S	F-50159635-005S	HSLF_Con_1	LSHF_Con	MACBETH	0.469368	Microbiomes
F-50155360-005S	F-50155433-005S	HSLF_Con_1	MSMF_FR	ARWEN	0.462988	Microbiomes
F-50155360-005S	F-50155506-005S	HSLF_Con_1	LSHF_FR	ARWEN	0.568531	Microbiomes
F-50155360-005S	F-50155524-005S	HSLF_Con_1	HSLF_BR	ARWEN	0.588277	Microbiomes
F-50155360-005S	F-50155858-004S	HSLF_Con_1	HSLF_IFOS	ARWEN	0.269754	Microbiomes
F-50155360-005S	F-50155879-005S	HSLF_Con_1	HSLF_PP	ARWEN	0.660803	Microbiomes
F-50155360-005S	F-50156594-005S	HSLF_Con_1	HSLF_Con_2	ARWEN	0.299291	Microbiomes
F-50155360-005S	F-50157215-005S	HSLF_Con_1	HSLF_Sol	ARWEN	0.622428	Microbiomes
F-50155360-005S	F-50158434-003S	HSLF_Con_1	HSLF_FR	ARWEN	0.304448	Microbiomes
F-50155360-005S	F-50159284-005S	HSLF_Con_1	HSLF_ADS	ARWEN	0.460019	Microbiomes
F-50155360-005S	F-50159552-005S	HSLF_Con_1	MSMF_TDF_FR	ARWEN	0.746083	Microbiomes
F-50155360-005S	F-50159634-005S	HSLF_Con_1	LSHF_Con	ARWEN	0.564266	Microbiomes
F-50155361-005S	F-50155431-005S	HSLF_Con_1	MSMF_FR	SELYSE	0.423742	Microbiomes
F-50155361-005S	F-50155510-005S	HSLF_Con_1	LSHF_FR	SELYSE	0.249266	Microbiomes
F-50155361-005S	F-50155525-005S	HSLF_Con_1	HSLF_BR	SELYSE	0.456778	Microbiomes
F-50155361-005S	F-50155861-004S	HSLF_Con_1	HSLF_IFOS	SELYSE	0.193619	Microbiomes
F-50155361-005S	F-50155876-005S	HSLF_Con_1	HSLF_PP	SELYSE	0.492855	Microbiomes
F-50155361-005S	F-50156591-005S	HSLF_Con_1	HSLF_Con_2	SELYSE	0.576477	Microbiomes
F-50155361-005S	F-50157213-005S	HSLF_Con_1	HSLF_Sol	SELYSE	0.260344	Microbiomes
F-50155361-005S	F-50158437-003S	HSLF_Con_1	HSLF_FR	SELYSE	0.383234	Microbiomes
F-50155361-005S	F-50159285-005S	HSLF_Con_1	HSLF_ADS	SELYSE	0.522979	Microbiomes
F-50155361-005S	F-50159538-005S	HSLF_Con_1	MSMF_Con	SELYSE	0.230087	Microbiomes
F-50155361-005S	F-50159556-005S	HSLF_Con_1	MSMF_TDF_FR	SELYSE	0.541748	Microbiomes
F-50155361-005S	F-50159637-005S	HSLF_Con_1	LSHF_Con	SELYSE	0.438728	Microbiomes
F-50155362-005S	F-50155429-005S	HSLF_Con_1	MSMF_FR	BANSHEE	0.738316	Microbiomes
F-50155362-005S	F-50155509-005S	HSLF_Con_1	LSHF_FR	BANSHEE	0.843458	Microbiomes
F-50155362-005S	F-50155526-005S	HSLF_Con_1	HSLF_BR	BANSHEE	0.706303	Microbiomes
F-50155362-005S	F-50155860-004S	HSLF_Con_1	HSLF_IFOS	BANSHEE	0.510309	Microbiomes
F-50155362-005S	F-50155875-005S	HSLF_Con_1	HSLF_PP	BANSHEE	0.829867	Microbiomes
F-50155362-005S	F-50156593-005S	HSLF_Con_1	HSLF_Con_2	BANSHEE	0.718039	Microbiomes
F-50155362-005S	F-50157214-005S	HSLF_Con_1	HSLF_Sol	BANSHEE	0.410077	Microbiomes
F-50155362-005S	F-50158435-003S	HSLF_Con_1	HSLF_FR	BANSHEE	0.824904	Microbiomes
F-50155362-005S	F-50159286-005S	HSLF_Con_1	HSLF_ADS	BANSHEE	0.798057	Microbiomes
F-50155362-005S	F-50159535-005S	HSLF_Con_1	MSMF_Con	BANSHEE	0.770264	Microbiomes
F-50155362-005S	F-50159555-005S	HSLF_Con_1	MSMF_TDF_FR	BANSHEE	0.830487	Microbiomes
F-50155362-005S	F-50159638-005S	HSLF_Con_1	LSHF_Con	BANSHEE	0.410718	Microbiomes
F-50155363-005S	F-50155438-005S	HSLF_Con_1	MSMF_FR	GIMPY	0.388079	Microbiomes
F-50155363-005S	F-50155514-004S	HSLF_Con_1	LSHF_FR	GIMPY	0.637033	Microbiomes
F-50155363-005S	F-50155534-005S	HSLF_Con_1	HSLF_BR	GIMPY	0.777397	Microbiomes
F-50155363-005S	F-50155864-004S	HSLF_Con_1	HSLF_IFOS	GIMPY	0.400982	Microbiomes
F-50155363-005S	F-50155883-005S	HSLF_Con_1	HSLF_PP	GIMPY	0.37773	Microbiomes
F-50155363-005S	F-50156600-005S	HSLF_Con_1	HSLF_Con_2	GIMPY	0.525065	Microbiomes
F-50155363-005S	F-50157219-005S	HSLF_Con_1	HSLF_Sol	GIMPY	0.731667	Microbiomes
F-50155363-005S	F-50158450-002S	HSLF_Con_1	HSLF_FR	GIMPY	0.464647	Microbiomes
F-50155363-005S	F-50159289-005S	HSLF_Con_1	HSLF_ADS	GIMPY	0.968493	Microbiomes
F-50155363-005S	F-50159544-005S	HSLF_Con_1	MSMF_Con	GIMPY	0.830934	Microbiomes
F-50155363-005S	F-50159561-005S	HSLF_Con_1	MSMF_TDF_FR	GIMPY	0.683083	Microbiomes
F-50155363-005S	F-50159641-005S	HSLF_Con_1	LSHF_Con	GIMPY	0.746458	Microbiomes
F-50155364-005S	F-50155437-005S	HSLF_Con_1	MSMF_FR	DINKA	0.305652	Microbiomes
F-50155364-005S	F-50155512-004S	HSLF_Con_1	LSHF_FR	DINKA	0.221489	Microbiomes
F-50155364-005S	F-50155531-005S	HSLF_Con_1	HSLF_BR	DINKA	0.175702	Microbiomes
F-50155364-005S	F-50155863-004S	HSLF_Con_1	HSLF_IFOS	DINKA	0.219341	Microbiomes
F-50155364-005S	F-50155880-005S	HSLF_Con_1	HSLF_PP	DINKA	0.32743	Microbiomes
F-50155364-005S	F-50156597-005S	HSLF_Con_1	HSLF_Con_2	DINKA	0.336956	Microbiomes
F-50155364-005S	F-50157222-005S	HSLF_Con_1	HSLF_Sol	DINKA	0.380788	Microbiomes
F-50155364-005S	F-50158445-002S	HSLF_Con_1	HSLF_FR	DINKA	0.233631	Microbiomes
F-50155364-005S	F-50159290-005S	HSLF_Con_1	HSLF_ADS	DINKA	0.224972	Microbiomes
F-50155364-005S	F-50159540-005S	HSLF_Con_1	MSMF_Con	DINKA	0.219682	Microbiomes
F-50155364-005S	F-50159557-005S	HSLF_Con_1	MSMF_TDF_FR	DINKA	0.34412	Microbiomes
F-50155364-005S	F-50159640-005S	HSLF_Con_1	LSHF_Con	DINKA	0.287838	Microbiomes
F-50155365-005S	F-50155435-005S	HSLF_Con_1	MSMF_FR	TROPICANA	0.69736	Microbiomes
F-50155365-005S	F-50155511-004S	HSLF_Con_1	LSHF_FR	TROPICANA	0.732488	Microbiomes
F-50155365-005S	F-50155532-005S	HSLF_Con_1	HSLF_BR	TROPICANA	0.460919	Microbiomes
F-50155365-005S	F-50155866-004S	HSLF_Con_1	HSLF_IFOS	TROPICANA	0.634684	Microbiomes
F-50155365-005S	F-50155885-005S	HSLF_Con_1	HSLF_PP	TROPICANA	0.502669	Microbiomes
F-50155365-005S	F-50156595-005S	HSLF_Con_1	HSLF_Con_2	TROPICANA	0.486468	Microbiomes
F-50155365-005S	F-50157220-005S	HSLF_Con_1	HSLF_Sol	TROPICANA	0.333596	Microbiomes
F-50155365-005S	F-50158446-002S	HSLF_Con_1	HSLF_FR	TROPICANA	0.286788	Microbiomes
F-50155365-005S	F-50159291-005S	HSLF_Con_1	HSLF_ADS	TROPICANA	0.677904	Microbiomes
F-50155365-005S	F-50159541-005S	HSLF_Con_1	MSMF_Con	TROPICANA	0.603838	Microbiomes
F-50155365-005S	F-50159560-005S	HSLF_Con_1	MSMF_TDF_FR	TROPICANA	0.567097	Microbiomes
F-50155365-005S	F-50159644-005S	HSLF_Con_1	LSHF_Con	TROPICANA	0.392787	Microbiomes
F-50155366-005S	F-50155439-005S	HSLF_Con_1	MSMF_FR	LILLY	0.533416	Microbiomes
F-50155366-005S	F-50155513-004S	HSLF_Con_1	LSHF_FR	LILLY	0.308752	Microbiomes
F-50155366-005S	F-50155530-005S	HSLF_Con_1	HSLF_BR	LILLY	0.554743	Microbiomes
F-50155366-005S	F-50155865-004S	HSLF_Con_1	HSLF_IFOS	LILLY	0.379602	Microbiomes
F-50155366-005S	F-50155884-005S	HSLF_Con_1	HSLF_PP	LILLY	0.453411	Microbiomes
F-50155366-005S	F-50156596-005S	HSLF_Con_1	HSLF_Con_2	LILLY	0.539756	Microbiomes
F-50155367-005S	F-50155434-005S	HSLF_Con_1	MSMF_FR	KYRA	0.173347	Microbiomes
F-50155367-005S	F-50155515-004S	HSLF_Con_1	LSHF_FR	KYRA	0.700952	Microbiomes
F-50155367-005S	F-50155529-005S	HSLF_Con_1	HSLF_BR	KYRA	0.800134	Microbiomes
F-50155367-005S	F-50155862-004S	HSLF_Con_1	HSLF_IFOS	KYRA	0.249121	Microbiomes
F-50155367-005S	F-50155881-005S	HSLF_Con_1	HSLF_PP	KYRA	0.920716	Microbiomes
F-50155367-005S	F-50156599-005S	HSLF_Con_1	HSLF_Con_2	KYRA	0.454959	Microbiomes
F-50155367-005S	F-50157224-005S	HSLF_Con_1	HSLF_Sol	KYRA	0.81864	Microbiomes
F-50155367-005S	F-50158448-002S	HSLF_Con_1	HSLF_FR	KYRA	0.965458	Microbiomes
F-50155367-005S	F-50159288-005S	HSLF_Con_1	HSLF_ADS	KYRA	0.902038	Microbiomes
F-50155367-005S	F-50159543-005S	HSLF_Con_1	MSMF_Con	KYRA	0.678718	Microbiomes
F-50155367-005S	F-50159559-005S	HSLF_Con_1	MSMF_TDF_FR	KYRA	0.910776	Microbiomes
F-50155367-005S	F-50159642-005S	HSLF_Con_1	LSHF_Con	KYRA	0.825556	Microbiomes
F-50155368-005S	F-50155436-005S	HSLF_Con_1	MSMF_FR	HELENA	0.20776	Microbiomes
F-50155368-005S	F-50155516-004S	HSLF_Con_1	LSHF_FR	HELENA	0.48741	Microbiomes
F-50155368-005S	F-50155533-005S	HSLF_Con_1	HSLF_BR	HELENA	0.608464	Microbiomes
F-50155368-005S	F-50155867-004S	HSLF_Con_1	HSLF_IFOS	HELENA	0.483938	Microbiomes
F-50155368-005S	F-50155882-005S	HSLF_Con_1	HSLF_PP	HELENA	0.713175	Microbiomes
F-50155368-005S	F-50156598-005S	HSLF_Con_1	HSLF_Con_2	HELENA	0.431001	Microbiomes
F-50155368-005S	F-50157223-005S	HSLF_Con_1	HSLF_Sol	HELENA	0.595615	Microbiomes
F-50155368-005S	F-50158449-002S	HSLF_Con_1	HSLF_FR	HELENA	0.426877	Microbiomes
F-50155368-005S	F-50159292-005S	HSLF_Con_1	HSLF_ADS	HELENA	0.659392	Microbiomes
F-50155368-005S	F-50159542-005S	HSLF_Con_1	MSMF_Con	HELENA	0.570525	Microbiomes
F-50155368-005S	F-50159558-005S	HSLF_Con_1	MSMF_TDF_FR	HELENA	0.649302	Microbiomes
F-50155368-005S	F-50159643-005S	HSLF_Con_1	LSHF_Con	HELENA	0.43524	Microbiomes
F-50155351-002S	F-50155425-002S	HSLF_Con_1	MSMF_FR	NATALIE	0.487985	Metabolomes
F-50155351-002S	F-50155500-002S	HSLF_Con_1	LSHF_FR	NATALIE	0.821746	Metabolomes
F-50155351-002S	F-50155520-003S	HSLF_Con_1	HSLF_BR	NATALIE	0.369351	Metabolomes
F-50155351-002S	F-50155854-002S	HSLF_Con_1	HSLF_IFOS	NATALIE	0.340363	Metabolomes
F-50155351-002S	F-50155873-003S	HSLF_Con_1	HSLF_PP	NATALIE	0.409798	Metabolomes
F-50155351-002S	F-50156585-003S	HSLF_Con_1	HSLF_Con_2	NATALIE	0.345069	Metabolomes
F-50155351-002S	F-50157211-003S	HSLF_Con_1	HSLF_Sol	NATALIE	0.34152	Metabolomes
F-50155351-002S	F-50158443-004S	HSLF_Con_1	HSLF_FR	NATALIE	0.301857	Metabolomes
F-50155351-002S	F-50159278-003S	HSLF_Con_1	HSLF_ADS	NATALIE	0.45719	Metabolomes
F-50155351-002S	F-50159532-003S	HSLF_Con_1	MSMF_Con	NATALIE	0.507328	Metabolomes
F-50155351-002S	F-50159547-003S	HSLF_Con_1	MSMF_TDF_FR	NATALIE	0.48611	Metabolomes
F-50155351-002S	F-50159629-003S	HSLF_Con_1	LSHF_Con	NATALIE	0.385062	Metabolomes
F-50155352-002S	F-50155426-002S	HSLF_Con_1	MSMF_FR	SQUEEGEE	0.309249	Metabolomes
F-50155352-002S	F-50155502-002S	HSLF_Con_1	LSHF_FR	SQUEEGEE	0.271391	Metabolomes
F-50155352-002S	F-50155521-003S	HSLF_Con_1	HSLF_BR	SQUEEGEE	0.563911	Metabolomes
F-50155352-002S	F-50155850-002S	HSLF_Con_1	HSLF_IFOS	SQUEEGEE	0.352151	Metabolomes
F-50155352-002S	F-50155869-003S	HSLF_Con_1	HSLF_PP	SQUEEGEE	0.362854	Metabolomes
F-50155352-002S	F-50156584-003S	HSLF_Con_1	HSLF_Con_2	SQUEEGEE	0.248469	Metabolomes
F-50155352-002S	F-50157209-003S	HSLF_Con_1	HSLF_Sol	SQUEEGEE	0.251576	Metabolomes
F-50155352-002S	F-50158441-004S	HSLF_Con_1	HSLF_FR	SQUEEGEE	0.294222	Metabolomes
F-50155352-002S	F-50159277-003S	HSLF_Con_1	HSLF_ADS	SQUEEGEE	0.251324	Metabolomes
F-50155352-002S	F-50159530-003S	HSLF_Con_1	MSMF_Con	SQUEEGEE	0.350649	Metabolomes
F-50155352-002S	F-50159546-003S	HSLF_Con_1	MSMF_TDF_FR	SQUEEGEE	0.52759	Metabolomes
F-50155352-002S	F-50159628-003S	HSLF_Con_1	LSHF_Con	SQUEEGEE	0.348562	Metabolomes
F-50155353-002S	F-50155422-002S	HSLF_Con_1	MSMF_FR	NEWMAN	0.406255	Metabolomes
F-50155353-002S	F-50155504-002S	HSLF_Con_1	LSHF_FR	NEWMAN	0.418125	Metabolomes
F-50155353-002S	F-50155517-003S	HSLF_Con_1	HSLF_BR	NEWMAN	0.423645	Metabolomes
F-50155353-002S	F-50155852-002S	HSLF_Con_1	HSLF_IFOS	NEWMAN	0.262591	Metabolomes
F-50155353-002S	F-50155871-003S	HSLF_Con_1	HSLF_PP	NEWMAN	0.421468	Metabolomes
F-50155353-002S	F-50156583-003S	HSLF_Con_1	HSLF_Con_2	NEWMAN	0.374788	Metabolomes
F-50155353-002S	F-50157212-003S	HSLF_Con_1	HSLF_Sol	NEWMAN	0.311885	Metabolomes
F-50155353-002S	F-50158440-004S	HSLF_Con_1	HSLF_FR	NEWMAN	0.250443	Metabolomes
F-50155353-002S	F-50159276-003S	HSLF_Con_1	HSLF_ADS	NEWMAN	0.327122	Metabolomes
F-50155353-002S	F-50159528-003S	HSLF_Con_1	MSMF_Con	NEWMAN	0.565787	Metabolomes
F-50155353-002S	F-50159545-003S	HSLF_Con_1	MSMF_TDF_FR	NEWMAN	0.501522	Metabolomes
F-50155353-002S	F-50159633-003S	HSLF_Con_1	LSHF_Con	NEWMAN	0.356019	Metabolomes
F-50155354-002S	F-50155424-002S	HSLF_Con_1	MSMF_FR	TULSA	0.635096	Metabolomes
F-50155354-002S	F-50155501-002S	HSLF_Con_1	LSHF_FR	TULSA	0.455867	Metabolomes
F-50155354-002S	F-50155522-003S	HSLF_Con_1	HSLF_BR	TULSA	0.464638	Metabolomes
F-50155354-002S	F-50155855-002S	HSLF_Con_1	HSLF_IFOS	TULSA	0.332624	Metabolomes
F-50155354-002S	F-50155870-003S	HSLF_Con_1	HSLF_PP	TULSA	0.537789	Metabolomes
F-50155354-002S	F-50156587-003S	HSLF_Con_1	HSLF_Con_2	TULSA	0.364692	Metabolomes
F-50155354-002S	F-50157208-003S	HSLF_Con_1	HSLF_Sol	TULSA	0.435187	Metabolomes
F-50155354-002S	F-50158442-004S	HSLF_Con_1	HSLF_FR	TULSA	0.373575	Metabolomes
F-50155354-002S	F-50159279-003S	HSLF_Con_1	HSLF_ADS	TULSA	0.353528	Metabolomes
F-50155354-002S	F-50159531-003S	HSLF_Con_1	MSMF_Con	TULSA	0.539329	Metabolomes
F-50155354-002S	F-50159550-003S	HSLF_Con_1	MSMF_TDF_FR	TULSA	0.57308	Metabolomes
F-50155354-002S	F-50159631-003S	HSLF_Con_1	LSHF_Con	TULSA	0.48303	Metabolomes
F-50155355-002S	F-50155427-002S	HSLF_Con_1	MSMF_FR	SAHARA	0.514261	Metabolomes
F-50155355-002S	F-50155499-002S	HSLF_Con_1	LSHF_FR	SAHARA	0.387525	Metabolomes
F-50155355-002S	F-50155519-003S	HSLF_Con_1	HSLF_BR	SAHARA	0.459192	Metabolomes
F-50155355-002S	F-50155853-002S	HSLF_Con_1	HSLF_IFOS	SAHARA	0.433	Metabolomes
F-50155355-002S	F-50155868-003S	HSLF_Con_1	HSLF_PP	SAHARA	0.609043	Metabolomes
F-50155355-002S	F-50156588-003S	HSLF_Con_1	HSLF_Con_2	SAHARA	0.383259	Metabolomes
F-50155355-002S	F-50157210-003S	HSLF_Con_1	HSLF_Sol	SAHARA	0.329694	Metabolomes
F-50155355-002S	F-50158439-004S	HSLF_Con_1	HSLF_FR	SAHARA	0.421027	Metabolomes
F-50155355-002S	F-50159280-003S	HSLF_Con_1	HSLF_ADS	SAHARA	0.35151	Metabolomes
F-50155355-002S	F-50159533-003S	HSLF_Con_1	MSMF_Con	SAHARA	0.506859	Metabolomes
F-50155355-002S	F-50159548-003S	HSLF_Con_1	MSMF_TDF_FR	SAHARA	0.31156	Metabolomes
F-50155355-002S	F-50159630-003S	HSLF_Con_1	LSHF_Con	SAHARA	0.474396	Metabolomes
F-50155356-002S	F-50155423-002S	HSLF_Con_1	MSMF_FR	SADA	0.369758	Metabolomes
F-50155356-002S	F-50155503-002S	HSLF_Con_1	LSHF_FR	SADA	0.411758	Metabolomes
F-50155356-002S	F-50155518-003S	HSLF_Con_1	HSLF_BR	SADA	0.385932	Metabolomes
F-50155356-002S	F-50155851-002S	HSLF_Con_1	HSLF_IFOS	SADA	0.241255	Metabolomes
F-50155356-002S	F-50155872-003S	HSLF_Con_1	HSLF_PP	SADA	0.439064	Metabolomes
F-50155356-002S	F-50156586-003S	HSLF_Con_1	HSLF_Con_2	SADA	0.218321	Metabolomes
F-50155356-002S	F-50157207-003S	HSLF_Con_1	HSLF_Sol	SADA	0.275211	Metabolomes
F-50155356-002S	F-50158444-004S	HSLF_Con_1	HSLF_FR	SADA	0.258563	Metabolomes
F-50155356-002S	F-50159281-003S	HSLF_Con_1	HSLF_ADS	SADA	0.266996	Metabolomes
F-50155356-002S	F-50159529-003S	HSLF_Con_1	MSMF_Con	SADA	0.372527	Metabolomes
F-50155356-002S	F-50159549-003S	HSLF_Con_1	MSMF_TDF_FR	SADA	0.533657	Metabolomes
F-50155356-002S	F-50159632-003S	HSLF_Con_1	LSHF_Con	SADA	0.359286	Metabolomes
F-50155357-002S	F-50155432-002S	HSLF_Con_1	MSMF_FR	CIDER	0.416795	Metabolomes
F-50155357-002S	F-50155508-003S	HSLF_Con_1	LSHF_FR	CIDER	0.321562	Metabolomes
F-50155357-002S	F-50155528-003S	HSLF_Con_1	HSLF_BR	CIDER	0.301914	Metabolomes
F-50155357-002S	F-50155856-002S	HSLF_Con_1	HSLF_IFOS	CIDER	0.241403	Metabolomes
F-50155357-002S	F-50155878-003S	HSLF_Con_1	HSLF_PP	CIDER	0.479078	Metabolomes
F-50155357-002S	F-50156589-003S	HSLF_Con_1	HSLF_Con_2	CIDER	0.28879	Metabolomes
F-50155357-002S	F-50157216-003S	HSLF_Con_1	HSLF_Sol	CIDER	0.340055	Metabolomes
F-50155357-002S	F-50158438-004S	HSLF_Con_1	HSLF_FR	CIDER	0.421201	Metabolomes
F-50155357-002S	F-50159282-003S	HSLF_Con_1	HSLF_ADS	CIDER	0.355227	Metabolomes
F-50155357-002S	F-50159536-003S	HSLF_Con_1	MSMF_Con	CIDER	0.487675	Metabolomes
F-50155357-002S	F-50159554-003S	HSLF_Con_1	MSMF_TDF_FR	CIDER	0.47119	Metabolomes
F-50155357-002S	F-50159639-003S	HSLF_Con_1	LSHF_Con	CIDER	0.353909	Metabolomes
F-50155358-002S	F-50155430-002S	HSLF_Con_1	MSMF_FR	ROCKSTAR	0.407786	Metabolomes
F-50155358-002S	F-50155507-003S	HSLF_Con_1	LSHF_FR	ROCKSTAR	0.442306	Metabolomes
F-50155358-002S	F-50155523-003S	HSLF_Con_1	HSLF_BR	ROCKSTAR	0.359064	Metabolomes
F-50155358-002S	F-50155857-002S	HSLF_Con_1	HSLF_IFOS	ROCKSTAR	0.361926	Metabolomes
F-50155358-002S	F-50155877-003S	HSLF_Con_1	HSLF_PP	ROCKSTAR	0.478423	Metabolomes
F-50155358-002S	F-50156590-003S	HSLF_Con_1	HSLF_Con_2	ROCKSTAR	0.314088	Metabolomes
F-50155358-002S	F-50157217-003S	HSLF_Con_1	HSLF_Sol	ROCKSTAR	0.339102	Metabolomes
F-50155358-002S	F-50158436-004S	HSLF_Con_1	HSLF_FR	ROCKSTAR	0.418637	Metabolomes
F-50155358-002S	F-50159287-003S	HSLF_Con_1	HSLF_ADS	ROCKSTAR	0.373688	Metabolomes
F-50155358-002S	F-50159539-003S	HSLF_Con_1	MSMF_Con	ROCKSTAR	0.522815	Metabolomes
F-50155358-002S	F-50159553-003S	HSLF_Con_1	MSMF_TDF_FR	ROCKSTAR	0.504103	Metabolomes
F-50155358-002S	F-50159636-003S	HSLF_Con_1	LSHF_Con	ROCKSTAR	0.508016	Metabolomes
F-50155359-002S	F-50155428-002S	HSLF_Con_1	MSMF_FR	MACBETH	0.520024	Metabolomes
F-50155359-002S	F-50155505-003S	HSLF_Con_1	LSHF_FR	MACBETH	0.463183	Metabolomes
F-50155359-002S	F-50155527-003S	HSLF_Con_1	HSLF_BR	MACBETH	0.456472	Metabolomes
F-50155359-002S	F-50155859-002S	HSLF_Con_1	HSLF_IFOS	MACBETH	0.44828	Metabolomes
F-50155359-002S	F-50155874-003S	HSLF_Con_1	HSLF_PP	MACBETH	0.617032	Metabolomes
F-50155359-002S	F-50156592-003S	HSLF_Con_1	HSLF_Con_2	MACBETH	0.314082	Metabolomes
F-50155359-002S	F-50157218-003S	HSLF_Con_1	HSLF_Sol	MACBETH	0.399981	Metabolomes
F-50155359-002S	F-50158433-004S	HSLF_Con_1	HSLF_FR	MACBETH	0.306544	Metabolomes
F-50155359-002S	F-50159283-003S	HSLF_Con_1	HSLF_ADS	MACBETH	0.407604	Metabolomes
F-50155359-002S	F-50159534-003S	HSLF_Con_1	MSMF_Con	MACBETH	0.57945	Metabolomes
F-50155359-002S	F-50159635-003S	HSLF_Con_1	LSHF_Con	MACBETH	0.507643	Metabolomes
F-50155360-002S	F-50155433-002S	HSLF_Con_1	MSMF_FR	ARWEN	0.503093	Metabolomes
F-50155360-002S	F-50155506-003S	HSLF_Con_1	LSHF_FR	ARWEN	0.467313	Metabolomes
F-50155360-002S	F-50155524-003S	HSLF_Con_1	HSLF_BR	ARWEN	0.608477	Metabolomes
F-50155360-002S	F-50155858-002S	HSLF_Con_1	HSLF_IFOS	ARWEN	0.285464	Metabolomes
F-50155360-002S	F-50155879-003S	HSLF_Con_1	HSLF_PP	ARWEN	0.399419	Metabolomes
F-50155360-002S	F-50156594-003S	HSLF_Con_1	HSLF_Con_2	ARWEN	0.345071	Metabolomes
F-50155360-002S	F-50157215-003S	HSLF_Con_1	HSLF_Sol	ARWEN	0.319918	Metabolomes
F-50155360-002S	F-50158434-004S	HSLF_Con_1	HSLF_FR	ARWEN	0.250303	Metabolomes
F-50155360-002S	F-50159284-003S	HSLF_Con_1	HSLF_ADS	ARWEN	0.255511	Metabolomes
F-50155360-002S	F-50159552-003S	HSLF_Con_1	MSMF_TDF_FR	ARWEN	0.710301	Metabolomes
F-50155360-002S	F-50159634-003S	HSLF_Con_1	LSHF_Con	ARWEN	0.448905	Metabolomes
F-50155361-002S	F-50155431-002S	HSLF_Con_1	MSMF_FR	SELYSE	0.451453	Metabolomes
F-50155361-002S	F-50155510-003S	HSLF_Con_1	LSHF_FR	SELYSE	0.353891	Metabolomes
F-50155361-002S	F-50155525-003S	HSLF_Con_1	HSLF_BR	SELYSE	0.580771	Metabolomes
F-50155361-002S	F-50155861-002S	HSLF_Con_1	HSLF_IFOS	SELYSE	0.259803	Metabolomes
F-50155361-002S	F-50155876-003S	HSLF_Con_1	HSLF_PP	SELYSE	0.452226	Metabolomes
F-50155361-002S	F-50156591-003S	HSLF_Con_1	HSLF_Con_2	SELYSE	0.270799	Metabolomes
F-50155361-002S	F-50157213-003S	HSLF_Con_1	HSLF_Sol	SELYSE	0.366279	Metabolomes
F-50155361-002S	F-50158437-004S	HSLF_Con_1	HSLF_FR	SELYSE	0.294562	Metabolomes
F-50155361-002S	F-50159285-003S	HSLF_Con_1	HSLF_ADS	SELYSE	0.316428	Metabolomes
F-50155361-002S	F-50159538-003S	HSLF_Con_1	MSMF_Con	SELYSE	0.471052	Metabolomes
F-50155361-002S	F-50159556-003S	HSLF_Con_1	MSMF_TDF_FR	SELYSE	0.437606	Metabolomes
F-50155361-002S	F-50159637-003S	HSLF_Con_1	LSHF_Con	SELYSE	0.460244	Metabolomes
F-50155362-002S	F-50155429-002S	HSLF_Con_1	MSMF_FR	BANSHEE	0.606518	Metabolomes
F-50155362-002S	F-50155509-003S	HSLF_Con_1	LSHF_FR	BANSHEE	0.556292	Metabolomes
F-50155362-002S	F-50155526-003S	HSLF_Con_1	HSLF_BR	BANSHEE	0.400795	Metabolomes
F-50155362-002S	F-50155860-002S	HSLF_Con_1	HSLF_IFOS	BANSHEE	0.29725	Metabolomes
F-50155362-002S	F-50155875-003S	HSLF_Con_1	HSLF_PP	BANSHEE	0.504455	Metabolomes
F-50155362-002S	F-50156593-003S	HSLF_Con_1	HSLF_Con_2	BANSHEE	0.587355	Metabolomes
F-50155362-002S	F-50157214-003S	HSLF_Con_1	HSLF_Sol	BANSHEE	0.343063	Metabolomes
F-50155362-002S	F-50158435-004S	HSLF_Con_1	HSLF_FR	BANSHEE	0.564255	Metabolomes
F-50155362-002S	F-50159286-003S	HSLF_Con_1	HSLF_ADS	BANSHEE	0.640734	Metabolomes
F-50155362-002S	F-50159535-003S	HSLF_Con_1	MSMF_Con	BANSHEE	0.520578	Metabolomes
F-50155362-002S	F-50159555-003S	HSLF_Con_1	MSMF_TDF_FR	BANSHEE	0.652412	Metabolomes
F-50155362-002S	F-50159638-003S	HSLF_Con_1	LSHF_Con	BANSHEE	0.516451	Metabolomes
F-50155363-002S	F-50155438-002S	HSLF_Con_1	MSMF_FR	GIMPY	0.615662	Metabolomes
F-50155363-002S	F-50155514-002S	HSLF_Con_1	LSHF_FR	GIMPY	0.575417	Metabolomes
F-50155363-002S	F-50155534-003S	HSLF_Con_1	HSLF_BR	GIMPY	0.54364	Metabolomes
F-50155363-002S	F-50155864-002S	HSLF_Con_1	HSLF_IFOS	GIMPY	0.3939	Metabolomes
F-50155363-002S	F-50155883-003S	HSLF_Con_1	HSLF_PP	GIMPY	0.414853	Metabolomes
F-50155363-002S	F-50156600-003S	HSLF_Con_1	HSLF_Con_2	GIMPY	0.352068	Metabolomes
F-50155363-002S	F-50157219-003S	HSLF_Con_1	HSLF_Sol	GIMPY	0.418479	Metabolomes
F-50155363-002S	F-50158450-004S	HSLF_Con_1	HSLF_FR	GIMPY	0.382139	Metabolomes
F-50155363-002S	F-50159289-003S	HSLF_Con_1	HSLF_ADS	GIMPY	0.530275	Metabolomes
F-50155363-002S	F-50159544-003S	HSLF_Con_1	MSMF_Con	GIMPY	0.589263	Metabolomes
F-50155363-002S	F-50159561-003S	HSLF_Con_1	MSMF_TDF_FR	GIMPY	0.550263	Metabolomes
F-50155363-002S	F-50159641-004S	HSLF_Con_1	LSHF_Con	GIMPY	0.542492	Metabolomes
F-50155364-002S	F-50155437-002S	HSLF_Con_1	MSMF_FR	DINKA	0.343991	Metabolomes
F-50155364-002S	F-50155512-002S	HSLF_Con_1	LSHF_FR	DINKA	0.455541	Metabolomes
F-50155364-002S	F-50155531-003S	HSLF_Con_1	HSLF_BR	DINKA	0.366763	Metabolomes
F-50155364-002S	F-50155863-002S	HSLF_Con_1	HSLF_IFOS	DINKA	0.263158	Metabolomes
F-50155364-002S	F-50155880-003S	HSLF_Con_1	HSLF_PP	DINKA	0.333462	Metabolomes
F-50155364-002S	F-50156597-003S	HSLF_Con_1	HSLF_Con_2	DINKA	0.25024	Metabolomes
F-50155364-002S	F-50157222-003S	HSLF_Con_1	HSLF_Sol	DINKA	0.498992	Metabolomes
F-50155364-002S	F-50158445-004S	HSLF_Con_1	HSLF_FR	DINKA	0.285174	Metabolomes
F-50155364-002S	F-50159290-003S	HSLF_Con_1	HSLF_ADS	DINKA	0.231833	Metabolomes
F-50155364-002S	F-50159540-003S	HSLF_Con_1	MSMF_Con	DINKA	0.298818	Metabolomes
F-50155364-002S	F-50159557-003S	HSLF_Con_1	MSMF_TDF_FR	DINKA	0.355662	Metabolomes
F-50155364-002S	F-50159640-004S	HSLF_Con_1	LSHF_Con	DINKA	0.294092	Metabolomes
F-50155365-002S	F-50155435-002S	HSLF_Con_1	MSMF_FR	TROPICANA	0.654662	Metabolomes
F-50155365-002S	F-50155511-002S	HSLF_Con_1	LSHF_FR	TROPICANA	0.565434	Metabolomes
F-50155365-002S	F-50155532-003S	HSLF_Con_1	HSLF_BR	TROPICANA	0.49877	Metabolomes
F-50155365-002S	F-50155866-002S	HSLF_Con_1	HSLF_IFOS	TROPICANA	0.539861	Metabolomes
F-50155365-002S	F-50155885-003S	HSLF_Con_1	HSLF_PP	TROPICANA	0.521582	Metabolomes
F-50155365-002S	F-50156595-003S	HSLF_Con_1	HSLF_Con_2	TROPICANA	0.347131	Metabolomes
F-50155365-002S	F-50157220-003S	HSLF_Con_1	HSLF_Sol	TROPICANA	0.374655	Metabolomes
F-50155365-002S	F-50158446-004S	HSLF_Con_1	HSLF_FR	TROPICANA	0.464842	Metabolomes
F-50155365-002S	F-50159291-003S	HSLF_Con_1	HSLF_ADS	TROPICANA	0.301759	Metabolomes
F-50155365-002S	F-50159541-003S	HSLF_Con_1	MSMF_Con	TROPICANA	0.48891	Metabolomes
F-50155365-002S	F-50159560-003S	HSLF_Con_1	MSMF_TDF_FR	TROPICANA	0.529987	Metabolomes
F-50155365-002S	F-50159644-004S	HSLF_Con_1	LSHF_Con	TROPICANA	0.443343	Metabolomes
F-50155366-002S	F-50155439-002S	HSLF_Con_1	MSMF_FR	LILLY	0.419911	Metabolomes
F-50155366-002S	F-50155513-002S	HSLF_Con_1	LSHF_FR	LILLY	0.357854	Metabolomes
F-50155366-002S	F-50155530-003S	HSLF_Con_1	HSLF_BR	LILLY	0.393432	Metabolomes
F-50155366-002S	F-50155865-002S	HSLF_Con_1	HSLF_IFOS	LILLY	0.259258	Metabolomes
F-50155366-002S	F-50155884-003S	HSLF_Con_1	HSLF_PP	LILLY	0.695549	Metabolomes
F-50155366-002S	F-50156596-003S	HSLF_Con_1	HSLF_Con_2	LILLY	0.337962	Metabolomes
F-50155367-002S	F-50155434-002S	HSLF_Con_1	MSMF_FR	KYRA	0.532121	Metabolomes
F-50155367-002S	F-50155515-002S	HSLF_Con_1	LSHF_FR	KYRA	0.500009	Metabolomes
F-50155367-002S	F-50155529-003S	HSLF_Con_1	HSLF_BR	KYRA	0.523238	Metabolomes
F-50155367-002S	F-50155862-002S	HSLF_Con_1	HSLF_IFOS	KYRA	0.344389	Metabolomes
F-50155367-002S	F-50155881-003S	HSLF_Con_1	HSLF_PP	KYRA	0.481863	Metabolomes
F-50155367-002S	F-50156599-003S	HSLF_Con_1	HSLF_Con_2	KYRA	0.453367	Metabolomes
F-50155367-002S	F-50157224-003S	HSLF_Con_1	HSLF_Sol	KYRA	0.443001	Metabolomes
F-50155367-002S	F-50158448-004S	HSLF_Con_1	HSLF_FR	KYRA	0.559483	Metabolomes
F-50155367-002S	F-50159288-003S	HSLF_Con_1	HSLF_ADS	KYRA	0.424328	Metabolomes
F-50155367-002S	F-50159543-003S	HSLF_Con_1	MSMF_Con	KYRA	0.506951	Metabolomes
F-50155367-002S	F-50159559-003S	HSLF_Con_1	MSMF_TDF_FR	KYRA	0.515132	Metabolomes
F-50155367-002S	F-50159642-004S	HSLF_Con_1	LSHF_Con	KYRA	0.519873	Metabolomes
F-50155368-002S	F-50155436-002S	HSLF_Con_1	MSMF_FR	HELENA	0.404376	Metabolomes
F-50155368-002S	F-50155516-002S	HSLF_Con_1	LSHF_FR	HELENA	0.482738	Metabolomes
F-50155368-002S	F-50155533-003S	HSLF_Con_1	HSLF_BR	HELENA	0.419422	Metabolomes
F-50155368-002S	F-50155867-002S	HSLF_Con_1	HSLF_IFOS	HELENA	0.359262	Metabolomes
F-50155368-002S	F-50155882-003S	HSLF_Con_1	HSLF_PP	HELENA	0.485655	Metabolomes
F-50155368-002S	F-50156598-003S	HSLF_Con_1	HSLF_Con_2	HELENA	0.403797	Metabolomes
F-50155368-002S	F-50157223-003S	HSLF_Con_1	HSLF_Sol	HELENA	0.325268	Metabolomes
F-50155368-002S	F-50158449-004S	HSLF_Con_1	HSLF_FR	HELENA	0.504745	Metabolomes
F-50155368-002S	F-50159292-003S	HSLF_Con_1	HSLF_ADS	HELENA	0.397113	Metabolomes
F-50155368-002S	F-50159542-003S	HSLF_Con_1	MSMF_Con	HELENA	0.471605	Metabolomes
F-50155368-002S	F-50159558-003S	HSLF_Con_1	MSMF_TDF_FR	HELENA	0.538407	Metabolomes
F-50155368-002S	F-50159643-004S	HSLF_Con_1	LSHF_Con	HELENA	0.312118	Metabolomes

## Sheet: Intra-subject-preceding
sample1	sample2	sample1_treatment	sample2_treatment	subject	BC dist	Comparison
F-50155351-005S	F-50155425-005S	HSLF_Con_1	MSMF_FR	NATALIE	0.660211	Microbiomes
F-50155352-005S	F-50155426-005S	HSLF_Con_1	MSMF_FR	SQUEEGEE	0.192582	Microbiomes
F-50155353-005S	F-50155422-005S	HSLF_Con_1	MSMF_FR	NEWMAN	0.212152	Microbiomes
F-50155354-005S	F-50155424-005S	HSLF_Con_1	MSMF_FR	TULSA	0.151341	Microbiomes
F-50155355-005S	F-50155427-005S	HSLF_Con_1	MSMF_FR	SAHARA	0.692269	Microbiomes
F-50155356-005S	F-50155423-005S	HSLF_Con_1	MSMF_FR	SADA	0.225928	Microbiomes
F-50155357-005S	F-50155432-005S	HSLF_Con_1	MSMF_FR	CIDER	0.238404	Microbiomes
F-50155358-005S	F-50155430-005S	HSLF_Con_1	MSMF_FR	ROCKSTAR	0.233642	Microbiomes
F-50155359-005S	F-50155428-005S	HSLF_Con_1	MSMF_FR	MACBETH	0.334649	Microbiomes
F-50155360-005S	F-50155433-005S	HSLF_Con_1	MSMF_FR	ARWEN	0.462988	Microbiomes
F-50155361-005S	F-50155431-005S	HSLF_Con_1	MSMF_FR	SELYSE	0.423742	Microbiomes
F-50155362-005S	F-50155429-005S	HSLF_Con_1	MSMF_FR	BANSHEE	0.738316	Microbiomes
F-50155363-005S	F-50155438-005S	HSLF_Con_1	MSMF_FR	GIMPY	0.388079	Microbiomes
F-50155364-005S	F-50155437-005S	HSLF_Con_1	MSMF_FR	DINKA	0.305652	Microbiomes
F-50155365-005S	F-50155435-005S	HSLF_Con_1	MSMF_FR	TROPICANA	0.69736	Microbiomes
F-50155366-005S	F-50155439-005S	HSLF_Con_1	MSMF_FR	LILLY	0.533416	Microbiomes
F-50155367-005S	F-50155434-005S	HSLF_Con_1	MSMF_FR	KYRA	0.173347	Microbiomes
F-50155368-005S	F-50155436-005S	HSLF_Con_1	MSMF_FR	HELENA	0.20776	Microbiomes
F-50155422-005S	F-50155504-004S	MSMF_FR	LSHF_FR	NEWMAN	0.203947	Microbiomes
F-50155423-005S	F-50155503-004S	MSMF_FR	LSHF_FR	SADA	0.673024	Microbiomes
F-50155424-005S	F-50155501-004S	MSMF_FR	LSHF_FR	TULSA	0.472237	Microbiomes
F-50155425-005S	F-50155500-004S	MSMF_FR	LSHF_FR	NATALIE	0.534175	Microbiomes
F-50155426-005S	F-50155502-004S	MSMF_FR	LSHF_FR	SQUEEGEE	0.250644	Microbiomes
F-50155427-005S	F-50155499-004S	MSMF_FR	LSHF_FR	SAHARA	0.532257	Microbiomes
F-50155428-005S	F-50155505-005S	MSMF_FR	LSHF_FR	MACBETH	0.307451	Microbiomes
F-50155429-005S	F-50155509-005S	MSMF_FR	LSHF_FR	BANSHEE	0.126294	Microbiomes
F-50155430-005S	F-50155507-005S	MSMF_FR	LSHF_FR	ROCKSTAR	0.547701	Microbiomes
F-50155431-005S	F-50155510-005S	MSMF_FR	LSHF_FR	SELYSE	0.308763	Microbiomes
F-50155432-005S	F-50155508-005S	MSMF_FR	LSHF_FR	CIDER	0.209235	Microbiomes
F-50155433-005S	F-50155506-005S	MSMF_FR	LSHF_FR	ARWEN	0.473893	Microbiomes
F-50155434-005S	F-50155515-004S	MSMF_FR	LSHF_FR	KYRA	0.62421	Microbiomes
F-50155435-005S	F-50155511-004S	MSMF_FR	LSHF_FR	TROPICANA	0.334236	Microbiomes
F-50155436-005S	F-50155516-004S	MSMF_FR	LSHF_FR	HELENA	0.415328	Microbiomes
F-50155437-005S	F-50155512-004S	MSMF_FR	LSHF_FR	DINKA	0.23976	Microbiomes
F-50155438-005S	F-50155514-004S	MSMF_FR	LSHF_FR	GIMPY	0.30031	Microbiomes
F-50155439-005S	F-50155513-004S	MSMF_FR	LSHF_FR	LILLY	0.575072	Microbiomes
F-50155499-004S	F-50155519-005S	LSHF_FR	HSLF_BR	SAHARA	0.502288	Microbiomes
F-50155500-004S	F-50155520-005S	LSHF_FR	HSLF_BR	NATALIE	0.58126	Microbiomes
F-50155501-004S	F-50155522-005S	LSHF_FR	HSLF_BR	TULSA	0.473065	Microbiomes
F-50155502-004S	F-50155521-005S	LSHF_FR	HSLF_BR	SQUEEGEE	0.209486	Microbiomes
F-50155503-004S	F-50155518-005S	LSHF_FR	HSLF_BR	SADA	0.779218	Microbiomes
F-50155504-004S	F-50155517-005S	LSHF_FR	HSLF_BR	NEWMAN	0.709497	Microbiomes
F-50155505-005S	F-50155527-005S	LSHF_FR	HSLF_BR	MACBETH	0.517715	Microbiomes
F-50155506-005S	F-50155524-005S	LSHF_FR	HSLF_BR	ARWEN	0.76101	Microbiomes
F-50155507-005S	F-50155523-005S	LSHF_FR	HSLF_BR	ROCKSTAR	0.798073	Microbiomes
F-50155508-005S	F-50155528-005S	LSHF_FR	HSLF_BR	CIDER	0.230126	Microbiomes
F-50155509-005S	F-50155526-005S	LSHF_FR	HSLF_BR	BANSHEE	0.193117	Microbiomes
F-50155510-005S	F-50155525-005S	LSHF_FR	HSLF_BR	SELYSE	0.541428	Microbiomes
F-50155511-004S	F-50155532-005S	LSHF_FR	HSLF_BR	TROPICANA	0.354766	Microbiomes
F-50155512-004S	F-50155531-005S	LSHF_FR	HSLF_BR	DINKA	0.20006	Microbiomes
F-50155513-004S	F-50155530-005S	LSHF_FR	HSLF_BR	LILLY	0.528461	Microbiomes
F-50155514-004S	F-50155534-005S	LSHF_FR	HSLF_BR	GIMPY	0.676215	Microbiomes
F-50155515-004S	F-50155529-005S	LSHF_FR	HSLF_BR	KYRA	0.215135	Microbiomes
F-50155516-004S	F-50155533-005S	LSHF_FR	HSLF_BR	HELENA	0.216134	Microbiomes
F-50155517-005S	F-50155852-004S	HSLF_BR	HSLF_IFOS	NEWMAN	0.618514	Microbiomes
F-50155518-005S	F-50155851-004S	HSLF_BR	HSLF_IFOS	SADA	0.401901	Microbiomes
F-50155519-005S	F-50155853-004S	HSLF_BR	HSLF_IFOS	SAHARA	0.417984	Microbiomes
F-50155520-005S	F-50155854-004S	HSLF_BR	HSLF_IFOS	NATALIE	0.428783	Microbiomes
F-50155521-005S	F-50155850-004S	HSLF_BR	HSLF_IFOS	SQUEEGEE	0.273303	Microbiomes
F-50155522-005S	F-50155855-004S	HSLF_BR	HSLF_IFOS	TULSA	0.26567	Microbiomes
F-50155523-005S	F-50155857-004S	HSLF_BR	HSLF_IFOS	ROCKSTAR	0.795226	Microbiomes
F-50155524-005S	F-50155858-004S	HSLF_BR	HSLF_IFOS	ARWEN	0.677174	Microbiomes
F-50155525-005S	F-50155861-004S	HSLF_BR	HSLF_IFOS	SELYSE	0.398502	Microbiomes
F-50155526-005S	F-50155860-004S	HSLF_BR	HSLF_IFOS	BANSHEE	0.530839	Microbiomes
F-50155527-005S	F-50155859-004S	HSLF_BR	HSLF_IFOS	MACBETH	0.374538	Microbiomes
F-50155528-005S	F-50155856-004S	HSLF_BR	HSLF_IFOS	CIDER	0.197295	Microbiomes
F-50155529-005S	F-50155862-004S	HSLF_BR	HSLF_IFOS	KYRA	0.788568	Microbiomes
F-50155530-005S	F-50155865-004S	HSLF_BR	HSLF_IFOS	LILLY	0.333746	Microbiomes
F-50155531-005S	F-50155863-004S	HSLF_BR	HSLF_IFOS	DINKA	0.305799	Microbiomes
F-50155532-005S	F-50155866-004S	HSLF_BR	HSLF_IFOS	TROPICANA	0.468286	Microbiomes
F-50155533-005S	F-50155867-004S	HSLF_BR	HSLF_IFOS	HELENA	0.237359	Microbiomes
F-50155534-005S	F-50155864-004S	HSLF_BR	HSLF_IFOS	GIMPY	0.81177	Microbiomes
F-50155850-004S	F-50155869-005S	HSLF_IFOS	HSLF_PP	SQUEEGEE	0.2084	Microbiomes
F-50155851-004S	F-50155872-005S	HSLF_IFOS	HSLF_PP	SADA	0.628036	Microbiomes
F-50155852-004S	F-50155871-005S	HSLF_IFOS	HSLF_PP	NEWMAN	0.536089	Microbiomes
F-50155853-004S	F-50155868-005S	HSLF_IFOS	HSLF_PP	SAHARA	0.543115	Microbiomes
F-50155854-004S	F-50155873-005S	HSLF_IFOS	HSLF_PP	NATALIE	0.194811	Microbiomes
F-50155855-004S	F-50155870-005S	HSLF_IFOS	HSLF_PP	TULSA	0.296108	Microbiomes
F-50155856-004S	F-50155878-005S	HSLF_IFOS	HSLF_PP	CIDER	0.341941	Microbiomes
F-50155857-004S	F-50155877-005S	HSLF_IFOS	HSLF_PP	ROCKSTAR	0.813072	Microbiomes
F-50155858-004S	F-50155879-005S	HSLF_IFOS	HSLF_PP	ARWEN	0.708081	Microbiomes
F-50155859-004S	F-50155874-005S	HSLF_IFOS	HSLF_PP	MACBETH	0.575038	Microbiomes
F-50155860-004S	F-50155875-005S	HSLF_IFOS	HSLF_PP	BANSHEE	0.63879	Microbiomes
F-50155861-004S	F-50155876-005S	HSLF_IFOS	HSLF_PP	SELYSE	0.446256	Microbiomes
F-50155862-004S	F-50155881-005S	HSLF_IFOS	HSLF_PP	KYRA	0.915994	Microbiomes
F-50155863-004S	F-50155880-005S	HSLF_IFOS	HSLF_PP	DINKA	0.478513	Microbiomes
F-50155864-004S	F-50155883-005S	HSLF_IFOS	HSLF_PP	GIMPY	0.390844	Microbiomes
F-50155865-004S	F-50155884-005S	HSLF_IFOS	HSLF_PP	LILLY	0.678141	Microbiomes
F-50155866-004S	F-50155885-005S	HSLF_IFOS	HSLF_PP	TROPICANA	0.500543	Microbiomes
F-50155867-004S	F-50155882-005S	HSLF_IFOS	HSLF_PP	HELENA	0.367775	Microbiomes
F-50155868-005S	F-50156588-005S	HSLF_PP	HSLF_Con_2	SAHARA	0.409255	Microbiomes
F-50155869-005S	F-50156584-005S	HSLF_PP	HSLF_Con_2	SQUEEGEE	0.334474	Microbiomes
F-50155870-005S	F-50156587-005S	HSLF_PP	HSLF_Con_2	TULSA	0.161756	Microbiomes
F-50155871-005S	F-50156583-005S	HSLF_PP	HSLF_Con_2	NEWMAN	0.541825	Microbiomes
F-50155872-005S	F-50156586-005S	HSLF_PP	HSLF_Con_2	SADA	0.594917	Microbiomes
F-50155873-005S	F-50156585-005S	HSLF_PP	HSLF_Con_2	NATALIE	0.444378	Microbiomes
F-50155874-005S	F-50156592-005S	HSLF_PP	HSLF_Con_2	MACBETH	0.27498	Microbiomes
F-50155875-005S	F-50156593-005S	HSLF_PP	HSLF_Con_2	BANSHEE	0.534647	Microbiomes
F-50155876-005S	F-50156591-005S	HSLF_PP	HSLF_Con_2	SELYSE	0.604904	Microbiomes
F-50155877-005S	F-50156590-005S	HSLF_PP	HSLF_Con_2	ROCKSTAR	0.656844	Microbiomes
F-50155878-005S	F-50156589-005S	HSLF_PP	HSLF_Con_2	CIDER	0.462756	Microbiomes
F-50155879-005S	F-50156594-005S	HSLF_PP	HSLF_Con_2	ARWEN	0.50051	Microbiomes
F-50155880-005S	F-50156597-005S	HSLF_PP	HSLF_Con_2	DINKA	0.464565	Microbiomes
F-50155881-005S	F-50156599-005S	HSLF_PP	HSLF_Con_2	KYRA	0.495902	Microbiomes
F-50155882-005S	F-50156598-005S	HSLF_PP	HSLF_Con_2	HELENA	0.391183	Microbiomes
F-50155883-005S	F-50156600-005S	HSLF_PP	HSLF_Con_2	GIMPY	0.453054	Microbiomes
F-50155884-005S	F-50156596-005S	HSLF_PP	HSLF_Con_2	LILLY	0.777246	Microbiomes
F-50155885-005S	F-50156595-005S	HSLF_PP	HSLF_Con_2	TROPICANA	0.199283	Microbiomes
F-50156583-005S	F-50157212-005S	HSLF_Con_2	HSLF_Sol	NEWMAN	0.43088	Microbiomes
F-50156584-005S	F-50157209-005S	HSLF_Con_2	HSLF_Sol	SQUEEGEE	0.416687	Microbiomes
F-50156585-005S	F-50157211-005S	HSLF_Con_2	HSLF_Sol	NATALIE	0.404711	Microbiomes
F-50156586-005S	F-50157207-005S	HSLF_Con_2	HSLF_Sol	SADA	0.27813	Microbiomes
F-50156587-005S	F-50157208-005S	HSLF_Con_2	HSLF_Sol	TULSA	0.459035	Microbiomes
F-50156588-005S	F-50157210-005S	HSLF_Con_2	HSLF_Sol	SAHARA	0.866987	Microbiomes
F-50156589-005S	F-50157216-005S	HSLF_Con_2	HSLF_Sol	CIDER	0.512924	Microbiomes
F-50156590-005S	F-50157217-005S	HSLF_Con_2	HSLF_Sol	ROCKSTAR	0.425823	Microbiomes
F-50156591-005S	F-50157213-005S	HSLF_Con_2	HSLF_Sol	SELYSE	0.574701	Microbiomes
F-50156592-005S	F-50157218-005S	HSLF_Con_2	HSLF_Sol	MACBETH	0.360258	Microbiomes
F-50156593-005S	F-50157214-005S	HSLF_Con_2	HSLF_Sol	BANSHEE	0.517746	Microbiomes
F-50156594-005S	F-50157215-005S	HSLF_Con_2	HSLF_Sol	ARWEN	0.461293	Microbiomes
F-50156595-005S	F-50157220-005S	HSLF_Con_2	HSLF_Sol	TROPICANA	0.437911	Microbiomes
F-50156597-005S	F-50157222-005S	HSLF_Con_2	HSLF_Sol	DINKA	0.481163	Microbiomes
F-50156598-005S	F-50157223-005S	HSLF_Con_2	HSLF_Sol	HELENA	0.276233	Microbiomes
F-50156599-005S	F-50157224-005S	HSLF_Con_2	HSLF_Sol	KYRA	0.411218	Microbiomes
F-50156600-005S	F-50157219-005S	HSLF_Con_2	HSLF_Sol	GIMPY	0.402965	Microbiomes
F-50157207-005S	F-50158444-003S	HSLF_Sol	HSLF_FR	SADA	0.312699	Microbiomes
F-50157208-005S	F-50158442-003S	HSLF_Sol	HSLF_FR	TULSA	0.386395	Microbiomes
F-50157209-005S	F-50158441-003S	HSLF_Sol	HSLF_FR	SQUEEGEE	0.219951	Microbiomes
F-50157210-005S	F-50158439-003S	HSLF_Sol	HSLF_FR	SAHARA	0.905182	Microbiomes
F-50157211-005S	F-50158443-003S	HSLF_Sol	HSLF_FR	NATALIE	0.645263	Microbiomes
F-50157212-005S	F-50158440-003S	HSLF_Sol	HSLF_FR	NEWMAN	0.273845	Microbiomes
F-50157213-005S	F-50158437-003S	HSLF_Sol	HSLF_FR	SELYSE	0.338692	Microbiomes
F-50157214-005S	F-50158435-003S	HSLF_Sol	HSLF_FR	BANSHEE	0.504405	Microbiomes
F-50157215-005S	F-50158434-003S	HSLF_Sol	HSLF_FR	ARWEN	0.428589	Microbiomes
F-50157216-005S	F-50158438-003S	HSLF_Sol	HSLF_FR	CIDER	0.37684	Microbiomes
F-50157217-005S	F-50158436-003S	HSLF_Sol	HSLF_FR	ROCKSTAR	0.310169	Microbiomes
F-50157218-005S	F-50158433-003S	HSLF_Sol	HSLF_FR	MACBETH	0.454198	Microbiomes
F-50157219-005S	F-50158450-002S	HSLF_Sol	HSLF_FR	GIMPY	0.525773	Microbiomes
F-50157220-005S	F-50158446-002S	HSLF_Sol	HSLF_FR	TROPICANA	0.502339	Microbiomes
F-50157222-005S	F-50158445-002S	HSLF_Sol	HSLF_FR	DINKA	0.474298	Microbiomes
F-50157223-005S	F-50158449-002S	HSLF_Sol	HSLF_FR	HELENA	0.398912	Microbiomes
F-50157224-005S	F-50158448-002S	HSLF_Sol	HSLF_FR	KYRA	0.693818	Microbiomes
F-50158433-003S	F-50159283-005S	HSLF_FR	HSLF_ADS	MACBETH	0.0901405	Microbiomes
F-50158434-003S	F-50159284-005S	HSLF_FR	HSLF_ADS	ARWEN	0.29028	Microbiomes
F-50158435-003S	F-50159286-005S	HSLF_FR	HSLF_ADS	BANSHEE	0.174661	Microbiomes
F-50158436-003S	F-50159287-005S	HSLF_FR	HSLF_ADS	ROCKSTAR	0.502196	Microbiomes
F-50158437-003S	F-50159285-005S	HSLF_FR	HSLF_ADS	SELYSE	0.592328	Microbiomes
F-50158438-003S	F-50159282-005S	HSLF_FR	HSLF_ADS	CIDER	0.589624	Microbiomes
F-50158439-003S	F-50159280-005S	HSLF_FR	HSLF_ADS	SAHARA	0.48515	Microbiomes
F-50158440-003S	F-50159276-005S	HSLF_FR	HSLF_ADS	NEWMAN	0.275205	Microbiomes
F-50158441-003S	F-50159277-005S	HSLF_FR	HSLF_ADS	SQUEEGEE	0.543018	Microbiomes
F-50158442-003S	F-50159279-005S	HSLF_FR	HSLF_ADS	TULSA	0.398101	Microbiomes
F-50158443-003S	F-50159278-005S	HSLF_FR	HSLF_ADS	NATALIE	0.644028	Microbiomes
F-50158444-003S	F-50159281-005S	HSLF_FR	HSLF_ADS	SADA	0.471607	Microbiomes
F-50158445-002S	F-50159290-005S	HSLF_FR	HSLF_ADS	DINKA	0.158421	Microbiomes
F-50158446-002S	F-50159291-005S	HSLF_FR	HSLF_ADS	TROPICANA	0.740191	Microbiomes
F-50158448-002S	F-50159288-005S	HSLF_FR	HSLF_ADS	KYRA	0.594981	Microbiomes
F-50158449-002S	F-50159292-005S	HSLF_FR	HSLF_ADS	HELENA	0.478819	Microbiomes
F-50158450-002S	F-50159289-005S	HSLF_FR	HSLF_ADS	GIMPY	0.761469	Microbiomes
F-50159276-005S	F-50159528-005S	HSLF_ADS	MSMF_Con	NEWMAN	0.216251	Microbiomes
F-50159277-005S	F-50159530-005S	HSLF_ADS	MSMF_Con	SQUEEGEE	0.646623	Microbiomes
F-50159278-005S	F-50159532-005S	HSLF_ADS	MSMF_Con	NATALIE	0.118774	Microbiomes
F-50159279-005S	F-50159531-005S	HSLF_ADS	MSMF_Con	TULSA	0.195007	Microbiomes
F-50159280-005S	F-50159533-005S	HSLF_ADS	MSMF_Con	SAHARA	0.247539	Microbiomes
F-50159281-005S	F-50159529-005S	HSLF_ADS	MSMF_Con	SADA	0.0690086	Microbiomes
F-50159282-005S	F-50159536-005S	HSLF_ADS	MSMF_Con	CIDER	0.35072	Microbiomes
F-50159283-005S	F-50159534-005S	HSLF_ADS	MSMF_Con	MACBETH	0.610597	Microbiomes
F-50159285-005S	F-50159538-005S	HSLF_ADS	MSMF_Con	SELYSE	0.402798	Microbiomes
F-50159286-005S	F-50159535-005S	HSLF_ADS	MSMF_Con	BANSHEE	0.134868	Microbiomes
F-50159287-005S	F-50159539-005S	HSLF_ADS	MSMF_Con	ROCKSTAR	0.698362	Microbiomes
F-50159288-005S	F-50159543-005S	HSLF_ADS	MSMF_Con	KYRA	0.439378	Microbiomes
F-50159289-005S	F-50159544-005S	HSLF_ADS	MSMF_Con	GIMPY	0.437064	Microbiomes
F-50159290-005S	F-50159540-005S	HSLF_ADS	MSMF_Con	DINKA	0.221736	Microbiomes
F-50159291-005S	F-50159541-005S	HSLF_ADS	MSMF_Con	TROPICANA	0.244145	Microbiomes
F-50159292-005S	F-50159542-005S	HSLF_ADS	MSMF_Con	HELENA	0.21635	Microbiomes
F-50159528-005S	F-50159545-005S	MSMF_Con	MSMF_TDF_FR	NEWMAN	0.343633	Microbiomes
F-50159529-005S	F-50159549-005S	MSMF_Con	MSMF_TDF_FR	SADA	0.363597	Microbiomes
F-50159530-005S	F-50159546-005S	MSMF_Con	MSMF_TDF_FR	SQUEEGEE	0.379997	Microbiomes
F-50159531-005S	F-50159550-005S	MSMF_Con	MSMF_TDF_FR	TULSA	0.17155	Microbiomes
F-50159532-005S	F-50159547-005S	MSMF_Con	MSMF_TDF_FR	NATALIE	0.4807	Microbiomes
F-50159533-005S	F-50159548-005S	MSMF_Con	MSMF_TDF_FR	SAHARA	0.33406	Microbiomes
F-50159535-005S	F-50159555-005S	MSMF_Con	MSMF_TDF_FR	BANSHEE	0.293908	Microbiomes
F-50159536-005S	F-50159554-005S	MSMF_Con	MSMF_TDF_FR	CIDER	0.652695	Microbiomes
F-50159538-005S	F-50159556-005S	MSMF_Con	MSMF_TDF_FR	SELYSE	0.421771	Microbiomes
F-50159539-005S	F-50159553-005S	MSMF_Con	MSMF_TDF_FR	ROCKSTAR	0.427449	Microbiomes
F-50159540-005S	F-50159557-005S	MSMF_Con	MSMF_TDF_FR	DINKA	0.459265	Microbiomes
F-50159541-005S	F-50159560-005S	MSMF_Con	MSMF_TDF_FR	TROPICANA	0.515547	Microbiomes
F-50159542-005S	F-50159558-005S	MSMF_Con	MSMF_TDF_FR	HELENA	0.368163	Microbiomes
F-50159543-005S	F-50159559-005S	MSMF_Con	MSMF_TDF_FR	KYRA	0.453373	Microbiomes
F-50159544-005S	F-50159561-005S	MSMF_Con	MSMF_TDF_FR	GIMPY	0.204213	Microbiomes
F-50159545-005S	F-50159633-005S	MSMF_TDF_FR	LSHF_Con	NEWMAN	0.426957	Microbiomes
F-50159546-005S	F-50159628-005S	MSMF_TDF_FR	LSHF_Con	SQUEEGEE	0.522977	Microbiomes
F-50159547-005S	F-50159629-005S	MSMF_TDF_FR	LSHF_Con	NATALIE	0.544177	Microbiomes
F-50159548-005S	F-50159630-005S	MSMF_TDF_FR	LSHF_Con	SAHARA	0.688313	Microbiomes
F-50159549-005S	F-50159632-005S	MSMF_TDF_FR	LSHF_Con	SADA	0.380937	Microbiomes
F-50159550-005S	F-50159631-005S	MSMF_TDF_FR	LSHF_Con	TULSA	0.615474	Microbiomes
F-50159552-005S	F-50159634-005S	MSMF_TDF_FR	LSHF_Con	ARWEN	0.379851	Microbiomes
F-50159553-005S	F-50159636-005S	MSMF_TDF_FR	LSHF_Con	ROCKSTAR	0.346438	Microbiomes
F-50159554-005S	F-50159639-005S	MSMF_TDF_FR	LSHF_Con	CIDER	0.516656	Microbiomes
F-50159555-005S	F-50159638-005S	MSMF_TDF_FR	LSHF_Con	BANSHEE	0.43529	Microbiomes
F-50159556-005S	F-50159637-005S	MSMF_TDF_FR	LSHF_Con	SELYSE	0.306021	Microbiomes
F-50159557-005S	F-50159640-005S	MSMF_TDF_FR	LSHF_Con	DINKA	0.567622	Microbiomes
F-50159558-005S	F-50159643-005S	MSMF_TDF_FR	LSHF_Con	HELENA	0.442154	Microbiomes
F-50159559-005S	F-50159642-005S	MSMF_TDF_FR	LSHF_Con	KYRA	0.264223	Microbiomes
F-50159560-005S	F-50159644-005S	MSMF_TDF_FR	LSHF_Con	TROPICANA	0.757714	Microbiomes
F-50159561-005S	F-50159641-005S	MSMF_TDF_FR	LSHF_Con	GIMPY	0.501861	Microbiomes
F-50155351-002S	F-50155425-002S	HSLF_Con_1	MSMF_FR	NATALIE	0.487985	Metabolomes
F-50155352-002S	F-50155426-002S	HSLF_Con_1	MSMF_FR	SQUEEGEE	0.309249	Metabolomes
F-50155353-002S	F-50155422-002S	HSLF_Con_1	MSMF_FR	NEWMAN	0.406255	Metabolomes
F-50155354-002S	F-50155424-002S	HSLF_Con_1	MSMF_FR	TULSA	0.635096	Metabolomes
F-50155355-002S	F-50155427-002S	HSLF_Con_1	MSMF_FR	SAHARA	0.514261	Metabolomes
F-50155356-002S	F-50155423-002S	HSLF_Con_1	MSMF_FR	SADA	0.369758	Metabolomes
F-50155357-002S	F-50155432-002S	HSLF_Con_1	MSMF_FR	CIDER	0.416795	Metabolomes
F-50155358-002S	F-50155430-002S	HSLF_Con_1	MSMF_FR	ROCKSTAR	0.407786	Metabolomes
F-50155359-002S	F-50155428-002S	HSLF_Con_1	MSMF_FR	MACBETH	0.520024	Metabolomes
F-50155360-002S	F-50155433-002S	HSLF_Con_1	MSMF_FR	ARWEN	0.503093	Metabolomes
F-50155361-002S	F-50155431-002S	HSLF_Con_1	MSMF_FR	SELYSE	0.451453	Metabolomes
F-50155362-002S	F-50155429-002S	HSLF_Con_1	MSMF_FR	BANSHEE	0.606518	Metabolomes
F-50155363-002S	F-50155438-002S	HSLF_Con_1	MSMF_FR	GIMPY	0.615662	Metabolomes
F-50155364-002S	F-50155437-002S	HSLF_Con_1	MSMF_FR	DINKA	0.343991	Metabolomes
F-50155365-002S	F-50155435-002S	HSLF_Con_1	MSMF_FR	TROPICANA	0.654662	Metabolomes
F-50155366-002S	F-50155439-002S	HSLF_Con_1	MSMF_FR	LILLY	0.419911	Metabolomes
F-50155367-002S	F-50155434-002S	HSLF_Con_1	MSMF_FR	KYRA	0.532121	Metabolomes
F-50155368-002S	F-50155436-002S	HSLF_Con_1	MSMF_FR	HELENA	0.404376	Metabolomes
F-50155422-002S	F-50155504-002S	MSMF_FR	LSHF_FR	NEWMAN	0.393942	Metabolomes
F-50155423-002S	F-50155503-002S	MSMF_FR	LSHF_FR	SADA	0.315162	Metabolomes
F-50155424-002S	F-50155501-002S	MSMF_FR	LSHF_FR	TULSA	0.499481	Metabolomes
F-50155425-002S	F-50155500-002S	MSMF_FR	LSHF_FR	NATALIE	0.820375	Metabolomes
F-50155426-002S	F-50155502-002S	MSMF_FR	LSHF_FR	SQUEEGEE	0.323997	Metabolomes
F-50155427-002S	F-50155499-002S	MSMF_FR	LSHF_FR	SAHARA	0.406687	Metabolomes
F-50155428-002S	F-50155505-003S	MSMF_FR	LSHF_FR	MACBETH	0.471202	Metabolomes
F-50155429-002S	F-50155509-003S	MSMF_FR	LSHF_FR	BANSHEE	0.485332	Metabolomes
F-50155430-002S	F-50155507-003S	MSMF_FR	LSHF_FR	ROCKSTAR	0.458809	Metabolomes
F-50155431-002S	F-50155510-003S	MSMF_FR	LSHF_FR	SELYSE	0.336723	Metabolomes
F-50155432-002S	F-50155508-003S	MSMF_FR	LSHF_FR	CIDER	0.382782	Metabolomes
F-50155433-002S	F-50155506-003S	MSMF_FR	LSHF_FR	ARWEN	0.509052	Metabolomes
F-50155434-002S	F-50155515-002S	MSMF_FR	LSHF_FR	KYRA	0.504588	Metabolomes
F-50155435-002S	F-50155511-002S	MSMF_FR	LSHF_FR	TROPICANA	0.553276	Metabolomes
F-50155436-002S	F-50155516-002S	MSMF_FR	LSHF_FR	HELENA	0.469149	Metabolomes
F-50155437-002S	F-50155512-002S	MSMF_FR	LSHF_FR	DINKA	0.512569	Metabolomes
F-50155438-002S	F-50155514-002S	MSMF_FR	LSHF_FR	GIMPY	0.403662	Metabolomes
F-50155439-002S	F-50155513-002S	MSMF_FR	LSHF_FR	LILLY	0.405546	Metabolomes
F-50155499-002S	F-50155519-003S	LSHF_FR	HSLF_BR	SAHARA	0.32707	Metabolomes
F-50155500-002S	F-50155520-003S	LSHF_FR	HSLF_BR	NATALIE	0.823237	Metabolomes
F-50155501-002S	F-50155522-003S	LSHF_FR	HSLF_BR	TULSA	0.37726	Metabolomes
F-50155502-002S	F-50155521-003S	LSHF_FR	HSLF_BR	SQUEEGEE	0.551059	Metabolomes
F-50155503-002S	F-50155518-003S	LSHF_FR	HSLF_BR	SADA	0.398172	Metabolomes
F-50155504-002S	F-50155517-003S	LSHF_FR	HSLF_BR	NEWMAN	0.392635	Metabolomes
F-50155505-003S	F-50155527-003S	LSHF_FR	HSLF_BR	MACBETH	0.43208	Metabolomes
F-50155506-003S	F-50155524-003S	LSHF_FR	HSLF_BR	ARWEN	0.517184	Metabolomes
F-50155507-003S	F-50155523-003S	LSHF_FR	HSLF_BR	ROCKSTAR	0.420342	Metabolomes
F-50155508-003S	F-50155528-003S	LSHF_FR	HSLF_BR	CIDER	0.328561	Metabolomes
F-50155509-003S	F-50155526-003S	LSHF_FR	HSLF_BR	BANSHEE	0.437566	Metabolomes
F-50155510-003S	F-50155525-003S	LSHF_FR	HSLF_BR	SELYSE	0.519287	Metabolomes
F-50155511-002S	F-50155532-003S	LSHF_FR	HSLF_BR	TROPICANA	0.429956	Metabolomes
F-50155512-002S	F-50155531-003S	LSHF_FR	HSLF_BR	DINKA	0.499521	Metabolomes
F-50155513-002S	F-50155530-003S	LSHF_FR	HSLF_BR	LILLY	0.379725	Metabolomes
F-50155514-002S	F-50155534-003S	LSHF_FR	HSLF_BR	GIMPY	0.387804	Metabolomes
F-50155515-002S	F-50155529-003S	LSHF_FR	HSLF_BR	KYRA	0.390811	Metabolomes
F-50155516-002S	F-50155533-003S	LSHF_FR	HSLF_BR	HELENA	0.361631	Metabolomes
F-50155517-003S	F-50155852-002S	HSLF_BR	HSLF_IFOS	NEWMAN	0.387683	Metabolomes
F-50155518-003S	F-50155851-002S	HSLF_BR	HSLF_IFOS	SADA	0.372016	Metabolomes
F-50155519-003S	F-50155853-002S	HSLF_BR	HSLF_IFOS	SAHARA	0.383611	Metabolomes
F-50155520-003S	F-50155854-002S	HSLF_BR	HSLF_IFOS	NATALIE	0.437261	Metabolomes
F-50155521-003S	F-50155850-002S	HSLF_BR	HSLF_IFOS	SQUEEGEE	0.436842	Metabolomes
F-50155522-003S	F-50155855-002S	HSLF_BR	HSLF_IFOS	TULSA	0.436573	Metabolomes
F-50155523-003S	F-50155857-002S	HSLF_BR	HSLF_IFOS	ROCKSTAR	0.446791	Metabolomes
F-50155524-003S	F-50155858-002S	HSLF_BR	HSLF_IFOS	ARWEN	0.551381	Metabolomes
F-50155525-003S	F-50155861-002S	HSLF_BR	HSLF_IFOS	SELYSE	0.546696	Metabolomes
F-50155526-003S	F-50155860-002S	HSLF_BR	HSLF_IFOS	BANSHEE	0.32096	Metabolomes
F-50155527-003S	F-50155859-002S	HSLF_BR	HSLF_IFOS	MACBETH	0.438798	Metabolomes
F-50155528-003S	F-50155856-002S	HSLF_BR	HSLF_IFOS	CIDER	0.307881	Metabolomes
F-50155529-003S	F-50155862-002S	HSLF_BR	HSLF_IFOS	KYRA	0.482159	Metabolomes
F-50155530-003S	F-50155865-002S	HSLF_BR	HSLF_IFOS	LILLY	0.377193	Metabolomes
F-50155531-003S	F-50155863-002S	HSLF_BR	HSLF_IFOS	DINKA	0.4042	Metabolomes
F-50155532-003S	F-50155866-002S	HSLF_BR	HSLF_IFOS	TROPICANA	0.424005	Metabolomes
F-50155533-003S	F-50155867-002S	HSLF_BR	HSLF_IFOS	HELENA	0.331646	Metabolomes
F-50155534-003S	F-50155864-002S	HSLF_BR	HSLF_IFOS	GIMPY	0.478206	Metabolomes
F-50155850-002S	F-50155869-003S	HSLF_IFOS	HSLF_PP	SQUEEGEE	0.334429	Metabolomes
F-50155851-002S	F-50155872-003S	HSLF_IFOS	HSLF_PP	SADA	0.49805	Metabolomes
F-50155852-002S	F-50155871-003S	HSLF_IFOS	HSLF_PP	NEWMAN	0.410902	Metabolomes
F-50155853-002S	F-50155868-003S	HSLF_IFOS	HSLF_PP	SAHARA	0.532673	Metabolomes
F-50155854-002S	F-50155873-003S	HSLF_IFOS	HSLF_PP	NATALIE	0.476236	Metabolomes
F-50155855-002S	F-50155870-003S	HSLF_IFOS	HSLF_PP	TULSA	0.49633	Metabolomes
F-50155856-002S	F-50155878-003S	HSLF_IFOS	HSLF_PP	CIDER	0.475717	Metabolomes
F-50155857-002S	F-50155877-003S	HSLF_IFOS	HSLF_PP	ROCKSTAR	0.489589	Metabolomes
F-50155858-002S	F-50155879-003S	HSLF_IFOS	HSLF_PP	ARWEN	0.442235	Metabolomes
F-50155859-002S	F-50155874-003S	HSLF_IFOS	HSLF_PP	MACBETH	0.741545	Metabolomes
F-50155860-002S	F-50155875-003S	HSLF_IFOS	HSLF_PP	BANSHEE	0.441864	Metabolomes
F-50155861-002S	F-50155876-003S	HSLF_IFOS	HSLF_PP	SELYSE	0.434803	Metabolomes
F-50155862-002S	F-50155881-003S	HSLF_IFOS	HSLF_PP	KYRA	0.487739	Metabolomes
F-50155863-002S	F-50155880-003S	HSLF_IFOS	HSLF_PP	DINKA	0.355851	Metabolomes
F-50155864-002S	F-50155883-003S	HSLF_IFOS	HSLF_PP	GIMPY	0.463637	Metabolomes
F-50155865-002S	F-50155884-003S	HSLF_IFOS	HSLF_PP	LILLY	0.695987	Metabolomes
F-50155866-002S	F-50155885-003S	HSLF_IFOS	HSLF_PP	TROPICANA	0.65259	Metabolomes
F-50155867-002S	F-50155882-003S	HSLF_IFOS	HSLF_PP	HELENA	0.459266	Metabolomes
F-50155868-003S	F-50156588-003S	HSLF_PP	HSLF_Con_2	SAHARA	0.629345	Metabolomes
F-50155869-003S	F-50156584-003S	HSLF_PP	HSLF_Con_2	SQUEEGEE	0.382877	Metabolomes
F-50155870-003S	F-50156587-003S	HSLF_PP	HSLF_Con_2	TULSA	0.548762	Metabolomes
F-50155871-003S	F-50156583-003S	HSLF_PP	HSLF_Con_2	NEWMAN	0.469014	Metabolomes
F-50155872-003S	F-50156586-003S	HSLF_PP	HSLF_Con_2	SADA	0.438593	Metabolomes
F-50155873-003S	F-50156585-003S	HSLF_PP	HSLF_Con_2	NATALIE	0.451659	Metabolomes
F-50155874-003S	F-50156592-003S	HSLF_PP	HSLF_Con_2	MACBETH	0.560705	Metabolomes
F-50155875-003S	F-50156593-003S	HSLF_PP	HSLF_Con_2	BANSHEE	0.607895	Metabolomes
F-50155876-003S	F-50156591-003S	HSLF_PP	HSLF_Con_2	SELYSE	0.476874	Metabolomes
F-50155877-003S	F-50156590-003S	HSLF_PP	HSLF_Con_2	ROCKSTAR	0.499932	Metabolomes
F-50155878-003S	F-50156589-003S	HSLF_PP	HSLF_Con_2	CIDER	0.564165	Metabolomes
F-50155879-003S	F-50156594-003S	HSLF_PP	HSLF_Con_2	ARWEN	0.409981	Metabolomes
F-50155880-003S	F-50156597-003S	HSLF_PP	HSLF_Con_2	DINKA	0.299698	Metabolomes
F-50155881-003S	F-50156599-003S	HSLF_PP	HSLF_Con_2	KYRA	0.455739	Metabolomes
F-50155882-003S	F-50156598-003S	HSLF_PP	HSLF_Con_2	HELENA	0.338241	Metabolomes
F-50155883-003S	F-50156600-003S	HSLF_PP	HSLF_Con_2	GIMPY	0.52922	Metabolomes
F-50155884-003S	F-50156596-003S	HSLF_PP	HSLF_Con_2	LILLY	0.781535	Metabolomes
F-50155885-003S	F-50156595-003S	HSLF_PP	HSLF_Con_2	TROPICANA	0.532156	Metabolomes
F-50156583-003S	F-50157212-003S	HSLF_Con_2	HSLF_Sol	NEWMAN	0.401183	Metabolomes
F-50156584-003S	F-50157209-003S	HSLF_Con_2	HSLF_Sol	SQUEEGEE	0.319157	Metabolomes
F-50156585-003S	F-50157211-003S	HSLF_Con_2	HSLF_Sol	NATALIE	0.336914	Metabolomes
F-50156586-003S	F-50157207-003S	HSLF_Con_2	HSLF_Sol	SADA	0.22737	Metabolomes
F-50156587-003S	F-50157208-003S	HSLF_Con_2	HSLF_Sol	TULSA	0.351219	Metabolomes
F-50156588-003S	F-50157210-003S	HSLF_Con_2	HSLF_Sol	SAHARA	0.357532	Metabolomes
F-50156589-003S	F-50157216-003S	HSLF_Con_2	HSLF_Sol	CIDER	0.242029	Metabolomes
F-50156590-003S	F-50157217-003S	HSLF_Con_2	HSLF_Sol	ROCKSTAR	0.341962	Metabolomes
F-50156591-003S	F-50157213-003S	HSLF_Con_2	HSLF_Sol	SELYSE	0.322512	Metabolomes
F-50156592-003S	F-50157218-003S	HSLF_Con_2	HSLF_Sol	MACBETH	0.2648	Metabolomes
F-50156593-003S	F-50157214-003S	HSLF_Con_2	HSLF_Sol	BANSHEE	0.552218	Metabolomes
F-50156594-003S	F-50157215-003S	HSLF_Con_2	HSLF_Sol	ARWEN	0.389454	Metabolomes
F-50156595-003S	F-50157220-003S	HSLF_Con_2	HSLF_Sol	TROPICANA	0.361189	Metabolomes
F-50156597-003S	F-50157222-003S	HSLF_Con_2	HSLF_Sol	DINKA	0.589075	Metabolomes
F-50156598-003S	F-50157223-003S	HSLF_Con_2	HSLF_Sol	HELENA	0.303312	Metabolomes
F-50156599-003S	F-50157224-003S	HSLF_Con_2	HSLF_Sol	KYRA	0.451984	Metabolomes
F-50156600-003S	F-50157219-003S	HSLF_Con_2	HSLF_Sol	GIMPY	0.288639	Metabolomes
F-50157207-003S	F-50158444-004S	HSLF_Sol	HSLF_FR	SADA	0.281118	Metabolomes
F-50157208-003S	F-50158442-004S	HSLF_Sol	HSLF_FR	TULSA	0.282371	Metabolomes
F-50157209-003S	F-50158441-004S	HSLF_Sol	HSLF_FR	SQUEEGEE	0.299269	Metabolomes
F-50157210-003S	F-50158439-004S	HSLF_Sol	HSLF_FR	SAHARA	0.422628	Metabolomes
F-50157211-003S	F-50158443-004S	HSLF_Sol	HSLF_FR	NATALIE	0.326004	Metabolomes
F-50157212-003S	F-50158440-004S	HSLF_Sol	HSLF_FR	NEWMAN	0.286587	Metabolomes
F-50157213-003S	F-50158437-004S	HSLF_Sol	HSLF_FR	SELYSE	0.31704	Metabolomes
F-50157214-003S	F-50158435-004S	HSLF_Sol	HSLF_FR	BANSHEE	0.518469	Metabolomes
F-50157215-003S	F-50158434-004S	HSLF_Sol	HSLF_FR	ARWEN	0.299459	Metabolomes
F-50157216-003S	F-50158438-004S	HSLF_Sol	HSLF_FR	CIDER	0.44937	Metabolomes
F-50157217-003S	F-50158436-004S	HSLF_Sol	HSLF_FR	ROCKSTAR	0.500828	Metabolomes
F-50157218-003S	F-50158433-004S	HSLF_Sol	HSLF_FR	MACBETH	0.373765	Metabolomes
F-50157219-003S	F-50158450-004S	HSLF_Sol	HSLF_FR	GIMPY	0.316102	Metabolomes
F-50157220-003S	F-50158446-004S	HSLF_Sol	HSLF_FR	TROPICANA	0.517754	Metabolomes
F-50157222-003S	F-50158445-004S	HSLF_Sol	HSLF_FR	DINKA	0.525936	Metabolomes
F-50157223-003S	F-50158449-004S	HSLF_Sol	HSLF_FR	HELENA	0.505824	Metabolomes
F-50157224-003S	F-50158448-004S	HSLF_Sol	HSLF_FR	KYRA	0.581637	Metabolomes
F-50158433-004S	F-50159283-003S	HSLF_FR	HSLF_ADS	MACBETH	0.351089	Metabolomes
F-50158434-004S	F-50159284-003S	HSLF_FR	HSLF_ADS	ARWEN	0.231089	Metabolomes
F-50158435-004S	F-50159286-003S	HSLF_FR	HSLF_ADS	BANSHEE	0.417007	Metabolomes
F-50158436-004S	F-50159287-003S	HSLF_FR	HSLF_ADS	ROCKSTAR	0.488306	Metabolomes
F-50158437-004S	F-50159285-003S	HSLF_FR	HSLF_ADS	SELYSE	0.252504	Metabolomes
F-50158438-004S	F-50159282-003S	HSLF_FR	HSLF_ADS	CIDER	0.534922	Metabolomes
F-50158439-004S	F-50159280-003S	HSLF_FR	HSLF_ADS	SAHARA	0.298061	Metabolomes
F-50158440-004S	F-50159276-003S	HSLF_FR	HSLF_ADS	NEWMAN	0.260002	Metabolomes
F-50158441-004S	F-50159277-003S	HSLF_FR	HSLF_ADS	SQUEEGEE	0.29934	Metabolomes
F-50158442-004S	F-50159279-003S	HSLF_FR	HSLF_ADS	TULSA	0.243241	Metabolomes
F-50158443-004S	F-50159278-003S	HSLF_FR	HSLF_ADS	NATALIE	0.412474	Metabolomes
F-50158444-004S	F-50159281-003S	HSLF_FR	HSLF_ADS	SADA	0.252131	Metabolomes
F-50158445-004S	F-50159290-003S	HSLF_FR	HSLF_ADS	DINKA	0.300035	Metabolomes
F-50158446-004S	F-50159291-003S	HSLF_FR	HSLF_ADS	TROPICANA	0.539559	Metabolomes
F-50158448-004S	F-50159288-003S	HSLF_FR	HSLF_ADS	KYRA	0.522626	Metabolomes
F-50158449-004S	F-50159292-003S	HSLF_FR	HSLF_ADS	HELENA	0.51046	Metabolomes
F-50158450-004S	F-50159289-003S	HSLF_FR	HSLF_ADS	GIMPY	0.442106	Metabolomes
F-50159276-003S	F-50159528-003S	HSLF_ADS	MSMF_Con	NEWMAN	0.53305	Metabolomes
F-50159277-003S	F-50159530-003S	HSLF_ADS	MSMF_Con	SQUEEGEE	0.344993	Metabolomes
F-50159278-003S	F-50159532-003S	HSLF_ADS	MSMF_Con	NATALIE	0.575217	Metabolomes
F-50159279-003S	F-50159531-003S	HSLF_ADS	MSMF_Con	TULSA	0.528505	Metabolomes
F-50159280-003S	F-50159533-003S	HSLF_ADS	MSMF_Con	SAHARA	0.522911	Metabolomes
F-50159281-003S	F-50159529-003S	HSLF_ADS	MSMF_Con	SADA	0.350604	Metabolomes
F-50159282-003S	F-50159536-003S	HSLF_ADS	MSMF_Con	CIDER	0.593005	Metabolomes
F-50159283-003S	F-50159534-003S	HSLF_ADS	MSMF_Con	MACBETH	0.56825	Metabolomes
F-50159285-003S	F-50159538-003S	HSLF_ADS	MSMF_Con	SELYSE	0.427146	Metabolomes
F-50159286-003S	F-50159535-003S	HSLF_ADS	MSMF_Con	BANSHEE	0.514495	Metabolomes
F-50159287-003S	F-50159539-003S	HSLF_ADS	MSMF_Con	ROCKSTAR	0.471708	Metabolomes
F-50159288-003S	F-50159543-003S	HSLF_ADS	MSMF_Con	KYRA	0.411738	Metabolomes
F-50159289-003S	F-50159544-003S	HSLF_ADS	MSMF_Con	GIMPY	0.630385	Metabolomes
F-50159290-003S	F-50159540-003S	HSLF_ADS	MSMF_Con	DINKA	0.303863	Metabolomes
F-50159291-003S	F-50159541-003S	HSLF_ADS	MSMF_Con	TROPICANA	0.472983	Metabolomes
F-50159292-003S	F-50159542-003S	HSLF_ADS	MSMF_Con	HELENA	0.360631	Metabolomes
F-50159528-003S	F-50159545-003S	MSMF_Con	MSMF_TDF_FR	NEWMAN	0.207296	Metabolomes
F-50159529-003S	F-50159549-003S	MSMF_Con	MSMF_TDF_FR	SADA	0.374328	Metabolomes
F-50159530-003S	F-50159546-003S	MSMF_Con	MSMF_TDF_FR	SQUEEGEE	0.433474	Metabolomes
F-50159531-003S	F-50159550-003S	MSMF_Con	MSMF_TDF_FR	TULSA	0.25147	Metabolomes
F-50159532-003S	F-50159547-003S	MSMF_Con	MSMF_TDF_FR	NATALIE	0.233703	Metabolomes
F-50159533-003S	F-50159548-003S	MSMF_Con	MSMF_TDF_FR	SAHARA	0.381062	Metabolomes
F-50159535-003S	F-50159555-003S	MSMF_Con	MSMF_TDF_FR	BANSHEE	0.439132	Metabolomes
F-50159536-003S	F-50159554-003S	MSMF_Con	MSMF_TDF_FR	CIDER	0.313353	Metabolomes
F-50159538-003S	F-50159556-003S	MSMF_Con	MSMF_TDF_FR	SELYSE	0.252546	Metabolomes
F-50159539-003S	F-50159553-003S	MSMF_Con	MSMF_TDF_FR	ROCKSTAR	0.301739	Metabolomes
F-50159540-003S	F-50159557-003S	MSMF_Con	MSMF_TDF_FR	DINKA	0.281323	Metabolomes
F-50159541-003S	F-50159560-003S	MSMF_Con	MSMF_TDF_FR	TROPICANA	0.22423	Metabolomes
F-50159542-003S	F-50159558-003S	MSMF_Con	MSMF_TDF_FR	HELENA	0.451865	Metabolomes
F-50159543-003S	F-50159559-003S	MSMF_Con	MSMF_TDF_FR	KYRA	0.229384	Metabolomes
F-50159544-003S	F-50159561-003S	MSMF_Con	MSMF_TDF_FR	GIMPY	0.273616	Metabolomes
F-50159545-003S	F-50159633-003S	MSMF_TDF_FR	LSHF_Con	NEWMAN	0.481806	Metabolomes
F-50159546-003S	F-50159628-003S	MSMF_TDF_FR	LSHF_Con	SQUEEGEE	0.515802	Metabolomes
F-50159547-003S	F-50159629-003S	MSMF_TDF_FR	LSHF_Con	NATALIE	0.436438	Metabolomes
F-50159548-003S	F-50159630-003S	MSMF_TDF_FR	LSHF_Con	SAHARA	0.40238	Metabolomes
F-50159549-003S	F-50159632-003S	MSMF_TDF_FR	LSHF_Con	SADA	0.434016	Metabolomes
F-50159550-003S	F-50159631-003S	MSMF_TDF_FR	LSHF_Con	TULSA	0.56097	Metabolomes
F-50159552-003S	F-50159634-003S	MSMF_TDF_FR	LSHF_Con	ARWEN	0.582368	Metabolomes
F-50159553-003S	F-50159636-003S	MSMF_TDF_FR	LSHF_Con	ROCKSTAR	0.375686	Metabolomes
F-50159554-003S	F-50159639-003S	MSMF_TDF_FR	LSHF_Con	CIDER	0.419408	Metabolomes
F-50159555-003S	F-50159638-003S	MSMF_TDF_FR	LSHF_Con	BANSHEE	0.47757	Metabolomes
F-50159556-003S	F-50159637-003S	MSMF_TDF_FR	LSHF_Con	SELYSE	0.440992	Metabolomes
F-50159557-003S	F-50159640-004S	MSMF_TDF_FR	LSHF_Con	DINKA	0.338857	Metabolomes
F-50159558-003S	F-50159643-004S	MSMF_TDF_FR	LSHF_Con	HELENA	0.544199	Metabolomes
F-50159559-003S	F-50159642-004S	MSMF_TDF_FR	LSHF_Con	KYRA	0.37893	Metabolomes
F-50159560-003S	F-50159644-004S	MSMF_TDF_FR	LSHF_Con	TROPICANA	0.414082	Metabolomes
F-50159561-003S	F-50159641-004S	MSMF_TDF_FR	LSHF_Con	GIMPY	0.281016	Metabolomes

## Sheet: Intra-food
sample1	sample2	sample1_subject	sample2_subject	food	food group	Microbiome BC dist	Metabolome BC dist
F-50155351-005S	F-50155352-005S	NATALIE	SQUEEGEE	HSLF_Con_1	HSLF	0.766544	0.365902
F-50155351-005S	F-50155353-005S	NATALIE	NEWMAN	HSLF_Con_1	HSLF	0.77363	0.387978
F-50155351-005S	F-50155354-005S	NATALIE	TULSA	HSLF_Con_1	HSLF	0.312222	0.393812
F-50155351-005S	F-50155355-005S	NATALIE	SAHARA	HSLF_Con_1	HSLF	0.654016	0.376476
F-50155351-005S	F-50155356-005S	NATALIE	SADA	HSLF_Con_1	HSLF	0.622444	0.26102
F-50155351-005S	F-50155357-005S	NATALIE	CIDER	HSLF_Con_1	HSLF	0.759391	0.43883
F-50155351-005S	F-50155358-005S	NATALIE	ROCKSTAR	HSLF_Con_1	HSLF	0.500721	0.393882
F-50155351-005S	F-50155359-005S	NATALIE	MACBETH	HSLF_Con_1	HSLF	0.337265	0.429897
F-50155351-005S	F-50155360-005S	NATALIE	ARWEN	HSLF_Con_1	HSLF	0.36975	0.259194
F-50155351-005S	F-50155361-005S	NATALIE	SELYSE	HSLF_Con_1	HSLF	0.516363	0.346246
F-50155351-005S	F-50155362-005S	NATALIE	BANSHEE	HSLF_Con_1	HSLF	0.301857	0.262647
F-50155351-005S	F-50155363-005S	NATALIE	GIMPY	HSLF_Con_1	HSLF	0.366917	0.426164
F-50155351-005S	F-50155364-005S	NATALIE	DINKA	HSLF_Con_1	HSLF	0.769403	0.401227
F-50155351-005S	F-50155365-005S	NATALIE	TROPICANA	HSLF_Con_1	HSLF	0.275632	0.323235
F-50155351-005S	F-50155366-005S	NATALIE	LILLY	HSLF_Con_1	HSLF	0.701813	0.418148
F-50155351-005S	F-50155367-005S	NATALIE	KYRA	HSLF_Con_1	HSLF	0.254021	0.274688
F-50155351-005S	F-50155368-005S	NATALIE	HELENA	HSLF_Con_1	HSLF	0.474084	0.404267
F-50155352-005S	F-50155353-005S	SQUEEGEE	NEWMAN	HSLF_Con_1	HSLF	0.206045	0.308624
F-50155352-005S	F-50155354-005S	SQUEEGEE	TULSA	HSLF_Con_1	HSLF	0.780634	0.464798
F-50155352-005S	F-50155355-005S	SQUEEGEE	SAHARA	HSLF_Con_1	HSLF	0.499711	0.314094
F-50155352-005S	F-50155356-005S	SQUEEGEE	SADA	HSLF_Con_1	HSLF	0.259691	0.306965
F-50155352-005S	F-50155357-005S	SQUEEGEE	CIDER	HSLF_Con_1	HSLF	0.103877	0.339635
F-50155352-005S	F-50155358-005S	SQUEEGEE	ROCKSTAR	HSLF_Con_1	HSLF	0.325149	0.430639
F-50155352-005S	F-50155359-005S	SQUEEGEE	MACBETH	HSLF_Con_1	HSLF	0.539474	0.422189
F-50155352-005S	F-50155360-005S	SQUEEGEE	ARWEN	HSLF_Con_1	HSLF	0.559265	0.319911
F-50155352-005S	F-50155361-005S	SQUEEGEE	SELYSE	HSLF_Con_1	HSLF	0.367777	0.303352
F-50155352-005S	F-50155362-005S	SQUEEGEE	BANSHEE	HSLF_Con_1	HSLF	0.631836	0.362212
F-50155352-005S	F-50155363-005S	SQUEEGEE	GIMPY	HSLF_Con_1	HSLF	0.741329	0.470966
F-50155352-005S	F-50155364-005S	SQUEEGEE	DINKA	HSLF_Con_1	HSLF	0.138014	0.257576
F-50155352-005S	F-50155365-005S	SQUEEGEE	TROPICANA	HSLF_Con_1	HSLF	0.724404	0.385208
F-50155352-005S	F-50155366-005S	SQUEEGEE	LILLY	HSLF_Con_1	HSLF	0.273659	0.343402
F-50155352-005S	F-50155367-005S	SQUEEGEE	KYRA	HSLF_Con_1	HSLF	0.782348	0.440337
F-50155352-005S	F-50155368-005S	SQUEEGEE	HELENA	HSLF_Con_1	HSLF	0.490423	0.331001
F-50155353-005S	F-50155354-005S	NEWMAN	TULSA	HSLF_Con_1	HSLF	0.842242	0.497795
F-50155353-005S	F-50155355-005S	NEWMAN	SAHARA	HSLF_Con_1	HSLF	0.517027	0.359982
F-50155353-005S	F-50155356-005S	NEWMAN	SADA	HSLF_Con_1	HSLF	0.33755	0.35347
F-50155353-005S	F-50155357-005S	NEWMAN	CIDER	HSLF_Con_1	HSLF	0.244022	0.415377
F-50155353-005S	F-50155358-005S	NEWMAN	ROCKSTAR	HSLF_Con_1	HSLF	0.350149	0.462582
F-50155353-005S	F-50155359-005S	NEWMAN	MACBETH	HSLF_Con_1	HSLF	0.54424	0.486965
F-50155353-005S	F-50155360-005S	NEWMAN	ARWEN	HSLF_Con_1	HSLF	0.535009	0.375924
F-50155353-005S	F-50155361-005S	NEWMAN	SELYSE	HSLF_Con_1	HSLF	0.402735	0.359098
F-50155353-005S	F-50155362-005S	NEWMAN	BANSHEE	HSLF_Con_1	HSLF	0.68441	0.404981
F-50155353-005S	F-50155363-005S	NEWMAN	GIMPY	HSLF_Con_1	HSLF	0.788365	0.51507
F-50155353-005S	F-50155364-005S	NEWMAN	DINKA	HSLF_Con_1	HSLF	0.200181	0.313797
F-50155353-005S	F-50155365-005S	NEWMAN	TROPICANA	HSLF_Con_1	HSLF	0.699605	0.434128
F-50155353-005S	F-50155366-005S	NEWMAN	LILLY	HSLF_Con_1	HSLF	0.285842	0.379923
F-50155353-005S	F-50155367-005S	NEWMAN	KYRA	HSLF_Con_1	HSLF	0.779828	0.45495
F-50155353-005S	F-50155368-005S	NEWMAN	HELENA	HSLF_Con_1	HSLF	0.469405	0.382721
F-50155354-005S	F-50155355-005S	TULSA	SAHARA	HSLF_Con_1	HSLF	0.700701	0.403863
F-50155354-005S	F-50155356-005S	TULSA	SADA	HSLF_Con_1	HSLF	0.660784	0.47043
F-50155354-005S	F-50155357-005S	TULSA	CIDER	HSLF_Con_1	HSLF	0.781333	0.445923
F-50155354-005S	F-50155358-005S	TULSA	ROCKSTAR	HSLF_Con_1	HSLF	0.520165	0.339349
F-50155354-005S	F-50155359-005S	TULSA	MACBETH	HSLF_Con_1	HSLF	0.328896	0.398293
F-50155354-005S	F-50155360-005S	TULSA	ARWEN	HSLF_Con_1	HSLF	0.441939	0.439529
F-50155354-005S	F-50155361-005S	TULSA	SELYSE	HSLF_Con_1	HSLF	0.603652	0.460095
F-50155354-005S	F-50155362-005S	TULSA	BANSHEE	HSLF_Con_1	HSLF	0.277102	0.308096
F-50155354-005S	F-50155363-005S	TULSA	GIMPY	HSLF_Con_1	HSLF	0.333248	0.306883
F-50155354-005S	F-50155364-005S	TULSA	DINKA	HSLF_Con_1	HSLF	0.788284	0.45657
F-50155354-005S	F-50155365-005S	TULSA	TROPICANA	HSLF_Con_1	HSLF	0.397682	0.371483
F-50155354-005S	F-50155366-005S	TULSA	LILLY	HSLF_Con_1	HSLF	0.74668	0.424754
F-50155354-005S	F-50155367-005S	TULSA	KYRA	HSLF_Con_1	HSLF	0.244529	0.326709
F-50155354-005S	F-50155368-005S	TULSA	HELENA	HSLF_Con_1	HSLF	0.548529	0.456272
F-50155355-005S	F-50155356-005S	SAHARA	SADA	HSLF_Con_1	HSLF	0.45931	0.361639
F-50155355-005S	F-50155357-005S	SAHARA	CIDER	HSLF_Con_1	HSLF	0.503016	0.318798
F-50155355-005S	F-50155358-005S	SAHARA	ROCKSTAR	HSLF_Con_1	HSLF	0.450848	0.348019
F-50155355-005S	F-50155359-005S	SAHARA	MACBETH	HSLF_Con_1	HSLF	0.458729	0.413781
F-50155355-005S	F-50155360-005S	SAHARA	ARWEN	HSLF_Con_1	HSLF	0.478049	0.365364
F-50155355-005S	F-50155361-005S	SAHARA	SELYSE	HSLF_Con_1	HSLF	0.417195	0.328654
F-50155355-005S	F-50155362-005S	SAHARA	BANSHEE	HSLF_Con_1	HSLF	0.524432	0.352719
F-50155355-005S	F-50155363-005S	SAHARA	GIMPY	HSLF_Con_1	HSLF	0.649797	0.430882
F-50155355-005S	F-50155364-005S	SAHARA	DINKA	HSLF_Con_1	HSLF	0.498905	0.278251
F-50155355-005S	F-50155365-005S	SAHARA	TROPICANA	HSLF_Con_1	HSLF	0.610504	0.299585
F-50155355-005S	F-50155366-005S	SAHARA	LILLY	HSLF_Con_1	HSLF	0.338217	0.336215
F-50155355-005S	F-50155367-005S	SAHARA	KYRA	HSLF_Con_1	HSLF	0.69261	0.415921
F-50155355-005S	F-50155368-005S	SAHARA	HELENA	HSLF_Con_1	HSLF	0.507912	0.395498
F-50155356-005S	F-50155357-005S	SADA	CIDER	HSLF_Con_1	HSLF	0.291112	0.448965
F-50155356-005S	F-50155358-005S	SADA	ROCKSTAR	HSLF_Con_1	HSLF	0.246802	0.444007
F-50155356-005S	F-50155359-005S	SADA	MACBETH	HSLF_Con_1	HSLF	0.450748	0.449906
F-50155356-005S	F-50155360-005S	SADA	ARWEN	HSLF_Con_1	HSLF	0.404508	0.228789
F-50155356-005S	F-50155361-005S	SADA	SELYSE	HSLF_Con_1	HSLF	0.24954	0.291792
F-50155356-005S	F-50155362-005S	SADA	BANSHEE	HSLF_Con_1	HSLF	0.475261	0.322085
F-50155356-005S	F-50155363-005S	SADA	GIMPY	HSLF_Con_1	HSLF	0.610833	0.46936
F-50155356-005S	F-50155364-005S	SADA	DINKA	HSLF_Con_1	HSLF	0.261851	0.366255
F-50155356-005S	F-50155365-005S	SADA	TROPICANA	HSLF_Con_1	HSLF	0.567818	0.391129
F-50155356-005S	F-50155366-005S	SADA	LILLY	HSLF_Con_1	HSLF	0.280428	0.447661
F-50155356-005S	F-50155367-005S	SADA	KYRA	HSLF_Con_1	HSLF	0.66297	0.36588
F-50155356-005S	F-50155368-005S	SADA	HELENA	HSLF_Con_1	HSLF	0.309688	0.401179
F-50155357-005S	F-50155358-005S	CIDER	ROCKSTAR	HSLF_Con_1	HSLF	0.297524	0.334314
F-50155357-005S	F-50155359-005S	CIDER	MACBETH	HSLF_Con_1	HSLF	0.552765	0.378412
F-50155357-005S	F-50155360-005S	CIDER	ARWEN	HSLF_Con_1	HSLF	0.591799	0.444148
F-50155357-005S	F-50155361-005S	CIDER	SELYSE	HSLF_Con_1	HSLF	0.345942	0.389842
F-50155357-005S	F-50155362-005S	CIDER	BANSHEE	HSLF_Con_1	HSLF	0.628753	0.414205
F-50155357-005S	F-50155363-005S	CIDER	GIMPY	HSLF_Con_1	HSLF	0.766524	0.511599
F-50155357-005S	F-50155364-005S	CIDER	DINKA	HSLF_Con_1	HSLF	0.155964	0.291706
F-50155357-005S	F-50155365-005S	CIDER	TROPICANA	HSLF_Con_1	HSLF	0.70977	0.368655
F-50155357-005S	F-50155366-005S	CIDER	LILLY	HSLF_Con_1	HSLF	0.331734	0.336352
F-50155357-005S	F-50155367-005S	CIDER	KYRA	HSLF_Con_1	HSLF	0.759759	0.4796
F-50155357-005S	F-50155368-005S	CIDER	HELENA	HSLF_Con_1	HSLF	0.492467	0.346349
F-50155358-005S	F-50155359-005S	ROCKSTAR	MACBETH	HSLF_Con_1	HSLF	0.276748	0.388176
F-50155358-005S	F-50155360-005S	ROCKSTAR	ARWEN	HSLF_Con_1	HSLF	0.342008	0.426563
F-50155358-005S	F-50155361-005S	ROCKSTAR	SELYSE	HSLF_Con_1	HSLF	0.231481	0.418045
F-50155358-005S	F-50155362-005S	ROCKSTAR	BANSHEE	HSLF_Con_1	HSLF	0.366871	0.334105
F-50155358-005S	F-50155363-005S	ROCKSTAR	GIMPY	HSLF_Con_1	HSLF	0.577111	0.416284
F-50155358-005S	F-50155364-005S	ROCKSTAR	DINKA	HSLF_Con_1	HSLF	0.322369	0.39907
F-50155358-005S	F-50155365-005S	ROCKSTAR	TROPICANA	HSLF_Con_1	HSLF	0.443891	0.27594
F-50155358-005S	F-50155366-005S	ROCKSTAR	LILLY	HSLF_Con_1	HSLF	0.290805	0.397774
F-50155358-005S	F-50155367-005S	ROCKSTAR	KYRA	HSLF_Con_1	HSLF	0.532309	0.384309
F-50155358-005S	F-50155368-005S	ROCKSTAR	HELENA	HSLF_Con_1	HSLF	0.261435	0.437104
F-50155359-005S	F-50155360-005S	MACBETH	ARWEN	HSLF_Con_1	HSLF	0.253216	0.428066
F-50155359-005S	F-50155361-005S	MACBETH	SELYSE	HSLF_Con_1	HSLF	0.394885	0.469648
F-50155359-005S	F-50155362-005S	MACBETH	BANSHEE	HSLF_Con_1	HSLF	0.217939	0.401252
F-50155359-005S	F-50155363-005S	MACBETH	GIMPY	HSLF_Con_1	HSLF	0.367671	0.464741
F-50155359-005S	F-50155364-005S	MACBETH	DINKA	HSLF_Con_1	HSLF	0.564112	0.417085
F-50155359-005S	F-50155365-005S	MACBETH	TROPICANA	HSLF_Con_1	HSLF	0.391978	0.430228
F-50155359-005S	F-50155366-005S	MACBETH	LILLY	HSLF_Con_1	HSLF	0.479366	0.35418
F-50155359-005S	F-50155367-005S	MACBETH	KYRA	HSLF_Con_1	HSLF	0.36207	0.465044
F-50155359-005S	F-50155368-005S	MACBETH	HELENA	HSLF_Con_1	HSLF	0.327823	0.421383
F-50155360-005S	F-50155361-005S	ARWEN	SELYSE	HSLF_Con_1	HSLF	0.319596	0.320897
F-50155360-005S	F-50155362-005S	ARWEN	BANSHEE	HSLF_Con_1	HSLF	0.328162	0.294649
F-50155360-005S	F-50155363-005S	ARWEN	GIMPY	HSLF_Con_1	HSLF	0.475105	0.448985
F-50155360-005S	F-50155364-005S	ARWEN	DINKA	HSLF_Con_1	HSLF	0.587092	0.369879
F-50155360-005S	F-50155365-005S	ARWEN	TROPICANA	HSLF_Con_1	HSLF	0.324726	0.372648
F-50155360-005S	F-50155366-005S	ARWEN	LILLY	HSLF_Con_1	HSLF	0.490595	0.424479
F-50155360-005S	F-50155367-005S	ARWEN	KYRA	HSLF_Con_1	HSLF	0.428359	0.370174
F-50155360-005S	F-50155368-005S	ARWEN	HELENA	HSLF_Con_1	HSLF	0.267132	0.409333
F-50155361-005S	F-50155362-005S	SELYSE	BANSHEE	HSLF_Con_1	HSLF	0.421824	0.330461
F-50155361-005S	F-50155363-005S	SELYSE	GIMPY	HSLF_Con_1	HSLF	0.625515	0.4787
F-50155361-005S	F-50155364-005S	SELYSE	DINKA	HSLF_Con_1	HSLF	0.350025	0.323898
F-50155361-005S	F-50155365-005S	SELYSE	TROPICANA	HSLF_Con_1	HSLF	0.42943	0.381064
F-50155361-005S	F-50155366-005S	SELYSE	LILLY	HSLF_Con_1	HSLF	0.378455	0.405745
F-50155361-005S	F-50155367-005S	SELYSE	KYRA	HSLF_Con_1	HSLF	0.552447	0.381164
F-50155361-005S	F-50155368-005S	SELYSE	HELENA	HSLF_Con_1	HSLF	0.221625	0.398177
F-50155362-005S	F-50155363-005S	BANSHEE	GIMPY	HSLF_Con_1	HSLF	0.398	0.352227
F-50155362-005S	F-50155364-005S	BANSHEE	DINKA	HSLF_Con_1	HSLF	0.639762	0.404383
F-50155362-005S	F-50155365-005S	BANSHEE	TROPICANA	HSLF_Con_1	HSLF	0.338609	0.315526
F-50155362-005S	F-50155366-005S	BANSHEE	LILLY	HSLF_Con_1	HSLF	0.581389	0.395232
F-50155362-005S	F-50155367-005S	BANSHEE	KYRA	HSLF_Con_1	HSLF	0.381177	0.267469
F-50155362-005S	F-50155368-005S	BANSHEE	HELENA	HSLF_Con_1	HSLF	0.405767	0.415626
F-50155363-005S	F-50155364-005S	GIMPY	DINKA	HSLF_Con_1	HSLF	0.752248	0.480995
F-50155363-005S	F-50155365-005S	GIMPY	TROPICANA	HSLF_Con_1	HSLF	0.495511	0.396128
F-50155363-005S	F-50155366-005S	GIMPY	LILLY	HSLF_Con_1	HSLF	0.640967	0.448989
F-50155363-005S	F-50155367-005S	GIMPY	KYRA	HSLF_Con_1	HSLF	0.337555	0.349499
F-50155363-005S	F-50155368-005S	GIMPY	HELENA	HSLF_Con_1	HSLF	0.605892	0.49832
F-50155364-005S	F-50155365-005S	DINKA	TROPICANA	HSLF_Con_1	HSLF	0.723047	0.382002
F-50155364-005S	F-50155366-005S	DINKA	LILLY	HSLF_Con_1	HSLF	0.278532	0.314431
F-50155364-005S	F-50155367-005S	DINKA	KYRA	HSLF_Con_1	HSLF	0.785996	0.462954
F-50155364-005S	F-50155368-005S	DINKA	HELENA	HSLF_Con_1	HSLF	0.482794	0.357575
F-50155365-005S	F-50155366-005S	TROPICANA	LILLY	HSLF_Con_1	HSLF	0.646156	0.403292
F-50155365-005S	F-50155367-005S	TROPICANA	KYRA	HSLF_Con_1	HSLF	0.364408	0.320777
F-50155365-005S	F-50155368-005S	TROPICANA	HELENA	HSLF_Con_1	HSLF	0.343174	0.403877
F-50155366-005S	F-50155367-005S	LILLY	KYRA	HSLF_Con_1	HSLF	0.720003	0.440781
F-50155366-005S	F-50155368-005S	LILLY	HELENA	HSLF_Con_1	HSLF	0.450389	0.381119
F-50155367-005S	F-50155368-005S	KYRA	HELENA	HSLF_Con_1	HSLF	0.502361	0.438222
F-50155422-005S	F-50155423-005S	NEWMAN	SADA	MSMF_FR	MSMF	0.330484	0.325518
F-50155422-005S	F-50155424-005S	NEWMAN	TULSA	MSMF_FR	MSMF	0.670832	0.435291
F-50155422-005S	F-50155425-005S	NEWMAN	NATALIE	MSMF_FR	MSMF	0.233846	0.237199
F-50155422-005S	F-50155426-005S	NEWMAN	SQUEEGEE	MSMF_FR	MSMF	0.207625	0.310112
F-50155422-005S	F-50155427-005S	NEWMAN	SAHARA	MSMF_FR	MSMF	0.375072	0.302079
F-50155422-005S	F-50155428-005S	NEWMAN	MACBETH	MSMF_FR	MSMF	0.577962	0.3141
F-50155422-005S	F-50155429-005S	NEWMAN	BANSHEE	MSMF_FR	MSMF	0.404451	0.491295
F-50155422-005S	F-50155430-005S	NEWMAN	ROCKSTAR	MSMF_FR	MSMF	0.126737	0.301244
F-50155422-005S	F-50155431-005S	NEWMAN	SELYSE	MSMF_FR	MSMF	0.526427	0.287308
F-50155422-005S	F-50155432-005S	NEWMAN	CIDER	MSMF_FR	MSMF	0.260458	0.304099
F-50155422-005S	F-50155433-005S	NEWMAN	ARWEN	MSMF_FR	MSMF	0.518948	0.23562
F-50155422-005S	F-50155434-005S	NEWMAN	KYRA	MSMF_FR	MSMF	0.594418	0.536322
F-50155422-005S	F-50155435-005S	NEWMAN	TROPICANA	MSMF_FR	MSMF	0.250063	0.403602
F-50155422-005S	F-50155436-005S	NEWMAN	HELENA	MSMF_FR	MSMF	0.2586	0.329346
F-50155422-005S	F-50155437-005S	NEWMAN	DINKA	MSMF_FR	MSMF	0.328364	0.301222
F-50155422-005S	F-50155438-005S	NEWMAN	GIMPY	MSMF_FR	MSMF	0.572846	0.305709
F-50155422-005S	F-50155439-005S	NEWMAN	LILLY	MSMF_FR	MSMF	0.511801	0.411424
F-50155423-005S	F-50155424-005S	SADA	TULSA	MSMF_FR	MSMF	0.578899	0.570117
F-50155423-005S	F-50155425-005S	SADA	NATALIE	MSMF_FR	MSMF	0.378273	0.327721
F-50155423-005S	F-50155426-005S	SADA	SQUEEGEE	MSMF_FR	MSMF	0.32058	0.255
F-50155423-005S	F-50155427-005S	SADA	SAHARA	MSMF_FR	MSMF	0.520777	0.367195
F-50155423-005S	F-50155428-005S	SADA	MACBETH	MSMF_FR	MSMF	0.518364	0.442336
F-50155423-005S	F-50155429-005S	SADA	BANSHEE	MSMF_FR	MSMF	0.55502	0.563715
F-50155423-005S	F-50155430-005S	SADA	ROCKSTAR	MSMF_FR	MSMF	0.323572	0.436265
F-50155423-005S	F-50155431-005S	SADA	SELYSE	MSMF_FR	MSMF	0.473801	0.364379
F-50155423-005S	F-50155432-005S	SADA	CIDER	MSMF_FR	MSMF	0.409456	0.43396
F-50155423-005S	F-50155433-005S	SADA	ARWEN	MSMF_FR	MSMF	0.486964	0.369001
F-50155423-005S	F-50155434-005S	SADA	KYRA	MSMF_FR	MSMF	0.524784	0.537648
F-50155423-005S	F-50155435-005S	SADA	TROPICANA	MSMF_FR	MSMF	0.41207	0.543586
F-50155423-005S	F-50155436-005S	SADA	HELENA	MSMF_FR	MSMF	0.191375	0.282443
F-50155423-005S	F-50155437-005S	SADA	DINKA	MSMF_FR	MSMF	0.460722	0.352983
F-50155423-005S	F-50155438-005S	SADA	GIMPY	MSMF_FR	MSMF	0.545115	0.426305
F-50155423-005S	F-50155439-005S	SADA	LILLY	MSMF_FR	MSMF	0.33991	0.471231
F-50155424-005S	F-50155425-005S	TULSA	NATALIE	MSMF_FR	MSMF	0.700612	0.445198
F-50155424-005S	F-50155426-005S	TULSA	SQUEEGEE	MSMF_FR	MSMF	0.70117	0.563271
F-50155424-005S	F-50155427-005S	TULSA	SAHARA	MSMF_FR	MSMF	0.819515	0.416193
F-50155424-005S	F-50155428-005S	TULSA	MACBETH	MSMF_FR	MSMF	0.284006	0.267369
F-50155424-005S	F-50155429-005S	TULSA	BANSHEE	MSMF_FR	MSMF	0.858978	0.50661
F-50155424-005S	F-50155430-005S	TULSA	ROCKSTAR	MSMF_FR	MSMF	0.631415	0.388858
F-50155424-005S	F-50155431-005S	TULSA	SELYSE	MSMF_FR	MSMF	0.389182	0.48499
F-50155424-005S	F-50155432-005S	TULSA	CIDER	MSMF_FR	MSMF	0.723821	0.36845
F-50155424-005S	F-50155433-005S	TULSA	ARWEN	MSMF_FR	MSMF	0.631214	0.412107
F-50155424-005S	F-50155434-005S	TULSA	KYRA	MSMF_FR	MSMF	0.154087	0.61822
F-50155424-005S	F-50155435-005S	TULSA	TROPICANA	MSMF_FR	MSMF	0.774154	0.407107
F-50155424-005S	F-50155436-005S	TULSA	HELENA	MSMF_FR	MSMF	0.603175	0.541006
F-50155424-005S	F-50155437-005S	TULSA	DINKA	MSMF_FR	MSMF	0.855183	0.546235
F-50155424-005S	F-50155438-005S	TULSA	GIMPY	MSMF_FR	MSMF	0.265236	0.36785
F-50155424-005S	F-50155439-005S	TULSA	LILLY	MSMF_FR	MSMF	0.449994	0.458078
F-50155425-005S	F-50155426-005S	NATALIE	SQUEEGEE	MSMF_FR	MSMF	0.319516	0.301991
F-50155425-005S	F-50155427-005S	NATALIE	SAHARA	MSMF_FR	MSMF	0.263828	0.257163
F-50155425-005S	F-50155428-005S	NATALIE	MACBETH	MSMF_FR	MSMF	0.618294	0.332904
F-50155425-005S	F-50155429-005S	NATALIE	BANSHEE	MSMF_FR	MSMF	0.280066	0.487911
F-50155425-005S	F-50155430-005S	NATALIE	ROCKSTAR	MSMF_FR	MSMF	0.165545	0.301567
F-50155425-005S	F-50155431-005S	NATALIE	SELYSE	MSMF_FR	MSMF	0.568698	0.313975
F-50155425-005S	F-50155432-005S	NATALIE	CIDER	MSMF_FR	MSMF	0.129615	0.306232
F-50155425-005S	F-50155433-005S	NATALIE	ARWEN	MSMF_FR	MSMF	0.567969	0.280853
F-50155425-005S	F-50155434-005S	NATALIE	KYRA	MSMF_FR	MSMF	0.63527	0.554933
F-50155425-005S	F-50155435-005S	NATALIE	TROPICANA	MSMF_FR	MSMF	0.285307	0.418494
F-50155425-005S	F-50155436-005S	NATALIE	HELENA	MSMF_FR	MSMF	0.315117	0.286575
F-50155425-005S	F-50155437-005S	NATALIE	DINKA	MSMF_FR	MSMF	0.25461	0.293177
F-50155425-005S	F-50155438-005S	NATALIE	GIMPY	MSMF_FR	MSMF	0.623186	0.299312
F-50155425-005S	F-50155439-005S	NATALIE	LILLY	MSMF_FR	MSMF	0.543657	0.381707
F-50155426-005S	F-50155427-005S	SQUEEGEE	SAHARA	MSMF_FR	MSMF	0.417694	0.362422
F-50155426-005S	F-50155428-005S	SQUEEGEE	MACBETH	MSMF_FR	MSMF	0.672648	0.437862
F-50155426-005S	F-50155429-005S	SQUEEGEE	BANSHEE	MSMF_FR	MSMF	0.423978	0.540618
F-50155426-005S	F-50155430-005S	SQUEEGEE	ROCKSTAR	MSMF_FR	MSMF	0.25386	0.391992
F-50155426-005S	F-50155431-005S	SQUEEGEE	SELYSE	MSMF_FR	MSMF	0.551077	0.354121
F-50155426-005S	F-50155432-005S	SQUEEGEE	CIDER	MSMF_FR	MSMF	0.301302	0.378994
F-50155426-005S	F-50155433-005S	SQUEEGEE	ARWEN	MSMF_FR	MSMF	0.568403	0.326074
F-50155426-005S	F-50155434-005S	SQUEEGEE	KYRA	MSMF_FR	MSMF	0.592155	0.531148
F-50155426-005S	F-50155435-005S	SQUEEGEE	TROPICANA	MSMF_FR	MSMF	0.362725	0.505067
F-50155426-005S	F-50155436-005S	SQUEEGEE	HELENA	MSMF_FR	MSMF	0.281243	0.273164
F-50155426-005S	F-50155437-005S	SQUEEGEE	DINKA	MSMF_FR	MSMF	0.369408	0.273362
F-50155426-005S	F-50155438-005S	SQUEEGEE	GIMPY	MSMF_FR	MSMF	0.655192	0.45765
F-50155426-005S	F-50155439-005S	SQUEEGEE	LILLY	MSMF_FR	MSMF	0.488	0.434377
F-50155427-005S	F-50155428-005S	SAHARA	MACBETH	MSMF_FR	MSMF	0.814546	0.32028
F-50155427-005S	F-50155429-005S	SAHARA	BANSHEE	MSMF_FR	MSMF	0.216398	0.497444
F-50155427-005S	F-50155430-005S	SAHARA	ROCKSTAR	MSMF_FR	MSMF	0.321404	0.323992
F-50155427-005S	F-50155431-005S	SAHARA	SELYSE	MSMF_FR	MSMF	0.720388	0.35637
F-50155427-005S	F-50155432-005S	SAHARA	CIDER	MSMF_FR	MSMF	0.173267	0.313836
F-50155427-005S	F-50155433-005S	SAHARA	ARWEN	MSMF_FR	MSMF	0.734764	0.316489
F-50155427-005S	F-50155434-005S	SAHARA	KYRA	MSMF_FR	MSMF	0.721224	0.582219
F-50155427-005S	F-50155435-005S	SAHARA	TROPICANA	MSMF_FR	MSMF	0.429558	0.33329
F-50155427-005S	F-50155436-005S	SAHARA	HELENA	MSMF_FR	MSMF	0.486114	0.35485
F-50155427-005S	F-50155437-005S	SAHARA	DINKA	MSMF_FR	MSMF	0.213543	0.326916
F-50155427-005S	F-50155438-005S	SAHARA	GIMPY	MSMF_FR	MSMF	0.81944	0.318995
F-50155427-005S	F-50155439-005S	SAHARA	LILLY	MSMF_FR	MSMF	0.660891	0.346361
F-50155428-005S	F-50155429-005S	MACBETH	BANSHEE	MSMF_FR	MSMF	0.856505	0.494406
F-50155428-005S	F-50155430-005S	MACBETH	ROCKSTAR	MSMF_FR	MSMF	0.55362	0.288754
F-50155428-005S	F-50155431-005S	MACBETH	SELYSE	MSMF_FR	MSMF	0.302701	0.383939
F-50155428-005S	F-50155432-005S	MACBETH	CIDER	MSMF_FR	MSMF	0.699662	0.269557
F-50155428-005S	F-50155433-005S	MACBETH	ARWEN	MSMF_FR	MSMF	0.55347	0.248739
F-50155428-005S	F-50155434-005S	MACBETH	KYRA	MSMF_FR	MSMF	0.326839	0.587197
F-50155428-005S	F-50155435-005S	MACBETH	TROPICANA	MSMF_FR	MSMF	0.733784	0.3315
F-50155428-005S	F-50155436-005S	MACBETH	HELENA	MSMF_FR	MSMF	0.501767	0.416628
F-50155428-005S	F-50155437-005S	MACBETH	DINKA	MSMF_FR	MSMF	0.848786	0.424988
F-50155428-005S	F-50155438-005S	MACBETH	GIMPY	MSMF_FR	MSMF	0.12735	0.279621
F-50155428-005S	F-50155439-005S	MACBETH	LILLY	MSMF_FR	MSMF	0.441059	0.382773
F-50155429-005S	F-50155430-005S	BANSHEE	ROCKSTAR	MSMF_FR	MSMF	0.351771	0.414303
F-50155429-005S	F-50155431-005S	BANSHEE	SELYSE	MSMF_FR	MSMF	0.764653	0.520909
F-50155429-005S	F-50155432-005S	BANSHEE	CIDER	MSMF_FR	MSMF	0.236809	0.490005
F-50155429-005S	F-50155433-005S	BANSHEE	ARWEN	MSMF_FR	MSMF	0.755319	0.507445
F-50155429-005S	F-50155434-005S	BANSHEE	KYRA	MSMF_FR	MSMF	0.770027	0.519122
F-50155429-005S	F-50155435-005S	BANSHEE	TROPICANA	MSMF_FR	MSMF	0.42154	0.529639
F-50155429-005S	F-50155436-005S	BANSHEE	HELENA	MSMF_FR	MSMF	0.529762	0.53362
F-50155429-005S	F-50155437-005S	BANSHEE	DINKA	MSMF_FR	MSMF	0.167665	0.525008
F-50155429-005S	F-50155438-005S	BANSHEE	GIMPY	MSMF_FR	MSMF	0.857514	0.505717
F-50155429-005S	F-50155439-005S	BANSHEE	LILLY	MSMF_FR	MSMF	0.695463	0.439032
F-50155430-005S	F-50155431-005S	ROCKSTAR	SELYSE	MSMF_FR	MSMF	0.495588	0.363144
F-50155430-005S	F-50155432-005S	ROCKSTAR	CIDER	MSMF_FR	MSMF	0.202445	0.274056
F-50155430-005S	F-50155433-005S	ROCKSTAR	ARWEN	MSMF_FR	MSMF	0.495228	0.305481
F-50155430-005S	F-50155434-005S	ROCKSTAR	KYRA	MSMF_FR	MSMF	0.553647	0.463673
F-50155430-005S	F-50155435-005S	ROCKSTAR	TROPICANA	MSMF_FR	MSMF	0.268183	0.365798
F-50155430-005S	F-50155436-005S	ROCKSTAR	HELENA	MSMF_FR	MSMF	0.237106	0.399727
F-50155430-005S	F-50155437-005S	ROCKSTAR	DINKA	MSMF_FR	MSMF	0.310921	0.3749
F-50155430-005S	F-50155438-005S	ROCKSTAR	GIMPY	MSMF_FR	MSMF	0.555532	0.353423
F-50155430-005S	F-50155439-005S	ROCKSTAR	LILLY	MSMF_FR	MSMF	0.484678	0.331765
F-50155431-005S	F-50155432-005S	SELYSE	CIDER	MSMF_FR	MSMF	0.595589	0.353124
F-50155431-005S	F-50155433-005S	SELYSE	ARWEN	MSMF_FR	MSMF	0.529935	0.33082
F-50155431-005S	F-50155434-005S	SELYSE	KYRA	MSMF_FR	MSMF	0.335122	0.479624
F-50155431-005S	F-50155435-005S	SELYSE	TROPICANA	MSMF_FR	MSMF	0.644388	0.493195
F-50155431-005S	F-50155436-005S	SELYSE	HELENA	MSMF_FR	MSMF	0.396713	0.339698
F-50155431-005S	F-50155437-005S	SELYSE	DINKA	MSMF_FR	MSMF	0.746502	0.378628
F-50155431-005S	F-50155438-005S	SELYSE	GIMPY	MSMF_FR	MSMF	0.277782	0.346325
F-50155431-005S	F-50155439-005S	SELYSE	LILLY	MSMF_FR	MSMF	0.345721	0.395053
F-50155432-005S	F-50155433-005S	CIDER	ARWEN	MSMF_FR	MSMF	0.60673	0.256206
F-50155432-005S	F-50155434-005S	CIDER	KYRA	MSMF_FR	MSMF	0.641436	0.551364
F-50155432-005S	F-50155435-005S	CIDER	TROPICANA	MSMF_FR	MSMF	0.329721	0.372322
F-50155432-005S	F-50155436-005S	CIDER	HELENA	MSMF_FR	MSMF	0.33971	0.42004
F-50155432-005S	F-50155437-005S	CIDER	DINKA	MSMF_FR	MSMF	0.193264	0.366989
F-50155432-005S	F-50155438-005S	CIDER	GIMPY	MSMF_FR	MSMF	0.696808	0.321484
F-50155432-005S	F-50155439-005S	CIDER	LILLY	MSMF_FR	MSMF	0.566202	0.385608
F-50155433-005S	F-50155434-005S	ARWEN	KYRA	MSMF_FR	MSMF	0.585137	0.55293
F-50155433-005S	F-50155435-005S	ARWEN	TROPICANA	MSMF_FR	MSMF	0.6462	0.379608
F-50155433-005S	F-50155436-005S	ARWEN	HELENA	MSMF_FR	MSMF	0.4321	0.350354
F-50155433-005S	F-50155437-005S	ARWEN	DINKA	MSMF_FR	MSMF	0.74459	0.335537
F-50155433-005S	F-50155438-005S	ARWEN	GIMPY	MSMF_FR	MSMF	0.568094	0.306421
F-50155433-005S	F-50155439-005S	ARWEN	LILLY	MSMF_FR	MSMF	0.540902	0.389701
F-50155434-005S	F-50155435-005S	KYRA	TROPICANA	MSMF_FR	MSMF	0.703916	0.630454
F-50155434-005S	F-50155436-005S	KYRA	HELENA	MSMF_FR	MSMF	0.530591	0.542556
F-50155434-005S	F-50155437-005S	KYRA	DINKA	MSMF_FR	MSMF	0.757322	0.542988
F-50155434-005S	F-50155438-005S	KYRA	GIMPY	MSMF_FR	MSMF	0.327274	0.581843
F-50155434-005S	F-50155439-005S	KYRA	LILLY	MSMF_FR	MSMF	0.406367	0.517765
F-50155435-005S	F-50155436-005S	TROPICANA	HELENA	MSMF_FR	MSMF	0.393965	0.501656
F-50155435-005S	F-50155437-005S	TROPICANA	DINKA	MSMF_FR	MSMF	0.325507	0.453272
F-50155435-005S	F-50155438-005S	TROPICANA	GIMPY	MSMF_FR	MSMF	0.733867	0.430428
F-50155435-005S	F-50155439-005S	TROPICANA	LILLY	MSMF_FR	MSMF	0.621999	0.434601
F-50155436-005S	F-50155437-005S	HELENA	DINKA	MSMF_FR	MSMF	0.470809	0.318688
F-50155436-005S	F-50155438-005S	HELENA	GIMPY	MSMF_FR	MSMF	0.484847	0.391419
F-50155436-005S	F-50155439-005S	HELENA	LILLY	MSMF_FR	MSMF	0.376348	0.464655
F-50155437-005S	F-50155438-005S	DINKA	GIMPY	MSMF_FR	MSMF	0.851619	0.455886
F-50155437-005S	F-50155439-005S	DINKA	LILLY	MSMF_FR	MSMF	0.674365	0.428345
F-50155438-005S	F-50155439-005S	GIMPY	LILLY	MSMF_FR	MSMF	0.383565	0.397112
F-50155499-004S	F-50155500-004S	SAHARA	NATALIE	LSHF_FR	LSHF	0.627188	0.752423
F-50155499-004S	F-50155501-004S	SAHARA	TULSA	LSHF_FR	LSHF	0.631064	0.333257
F-50155499-004S	F-50155502-004S	SAHARA	SQUEEGEE	LSHF_FR	LSHF	0.278531	0.348022
F-50155499-004S	F-50155503-004S	SAHARA	SADA	LSHF_FR	LSHF	0.619697	0.319166
F-50155499-004S	F-50155504-004S	SAHARA	NEWMAN	LSHF_FR	LSHF	0.29734	0.268375
F-50155499-004S	F-50155505-005S	SAHARA	MACBETH	LSHF_FR	LSHF	0.704517	0.398842
F-50155499-004S	F-50155506-005S	SAHARA	ARWEN	LSHF_FR	LSHF	0.599586	0.297608
F-50155499-004S	F-50155507-005S	SAHARA	ROCKSTAR	LSHF_FR	LSHF	0.690147	0.32875
F-50155499-004S	F-50155508-005S	SAHARA	CIDER	LSHF_FR	LSHF	0.305375	0.273407
F-50155499-004S	F-50155509-005S	SAHARA	BANSHEE	LSHF_FR	LSHF	0.545122	0.373638
F-50155499-004S	F-50155510-005S	SAHARA	SELYSE	LSHF_FR	LSHF	0.448098	0.3061
F-50155499-004S	F-50155511-004S	SAHARA	TROPICANA	LSHF_FR	LSHF	0.392804	0.403232
F-50155499-004S	F-50155512-004S	SAHARA	DINKA	LSHF_FR	LSHF	0.302937	0.479181
F-50155499-004S	F-50155513-004S	SAHARA	LILLY	LSHF_FR	LSHF	0.187388	0.300959
F-50155499-004S	F-50155514-004S	SAHARA	GIMPY	LSHF_FR	LSHF	0.585498	0.352111
F-50155499-004S	F-50155515-004S	SAHARA	KYRA	LSHF_FR	LSHF	0.419638	0.311648
F-50155499-004S	F-50155516-004S	SAHARA	HELENA	LSHF_FR	LSHF	0.320236	0.317173
F-50155500-004S	F-50155501-004S	NATALIE	TULSA	LSHF_FR	LSHF	0.657864	0.762552
F-50155500-004S	F-50155502-004S	NATALIE	SQUEEGEE	LSHF_FR	LSHF	0.618199	0.815762
F-50155500-004S	F-50155503-004S	NATALIE	SADA	LSHF_FR	LSHF	0.842113	0.832108
F-50155500-004S	F-50155504-004S	NATALIE	NEWMAN	LSHF_FR	LSHF	0.533872	0.767968
F-50155500-004S	F-50155505-005S	NATALIE	MACBETH	LSHF_FR	LSHF	0.531276	0.707271
F-50155500-004S	F-50155506-005S	NATALIE	ARWEN	LSHF_FR	LSHF	0.851657	0.826829
F-50155500-004S	F-50155507-005S	NATALIE	ROCKSTAR	LSHF_FR	LSHF	0.50811	0.783733
F-50155500-004S	F-50155508-005S	NATALIE	CIDER	LSHF_FR	LSHF	0.578927	0.752167
F-50155500-004S	F-50155509-005S	NATALIE	BANSHEE	LSHF_FR	LSHF	0.68685	0.768137
F-50155500-004S	F-50155510-005S	NATALIE	SELYSE	LSHF_FR	LSHF	0.389485	0.799102
F-50155500-004S	F-50155511-004S	NATALIE	TROPICANA	LSHF_FR	LSHF	0.555047	0.715291
F-50155500-004S	F-50155512-004S	NATALIE	DINKA	LSHF_FR	LSHF	0.583673	0.755491
F-50155500-004S	F-50155513-004S	NATALIE	LILLY	LSHF_FR	LSHF	0.572008	0.753579
F-50155500-004S	F-50155514-004S	NATALIE	GIMPY	LSHF_FR	LSHF	0.679745	0.797022
F-50155500-004S	F-50155515-004S	NATALIE	KYRA	LSHF_FR	LSHF	0.477644	0.772711
F-50155500-004S	F-50155516-004S	NATALIE	HELENA	LSHF_FR	LSHF	0.599936	0.709106
F-50155501-004S	F-50155502-004S	TULSA	SQUEEGEE	LSHF_FR	LSHF	0.810867	0.444761
F-50155501-004S	F-50155503-004S	TULSA	SADA	LSHF_FR	LSHF	0.733904	0.366355
F-50155501-004S	F-50155504-004S	TULSA	NEWMAN	LSHF_FR	LSHF	0.558371	0.33528
F-50155501-004S	F-50155505-005S	TULSA	MACBETH	LSHF_FR	LSHF	0.385936	0.361762
F-50155501-004S	F-50155506-005S	TULSA	ARWEN	LSHF_FR	LSHF	0.615342	0.297415
F-50155501-004S	F-50155507-005S	TULSA	ROCKSTAR	LSHF_FR	LSHF	0.237878	0.213291
F-50155501-004S	F-50155508-005S	TULSA	CIDER	LSHF_FR	LSHF	0.721918	0.357018
F-50155501-004S	F-50155509-005S	TULSA	BANSHEE	LSHF_FR	LSHF	0.956014	0.393327
F-50155501-004S	F-50155510-005S	TULSA	SELYSE	LSHF_FR	LSHF	0.391011	0.336495
F-50155501-004S	F-50155511-004S	TULSA	TROPICANA	LSHF_FR	LSHF	0.793486	0.454924
F-50155501-004S	F-50155512-004S	TULSA	DINKA	LSHF_FR	LSHF	0.806117	0.556549
F-50155501-004S	F-50155513-004S	TULSA	LILLY	LSHF_FR	LSHF	0.60443	0.348276
F-50155501-004S	F-50155514-004S	TULSA	GIMPY	LSHF_FR	LSHF	0.236429	0.269179
F-50155501-004S	F-50155515-004S	TULSA	KYRA	LSHF_FR	LSHF	0.673283	0.347427
F-50155501-004S	F-50155516-004S	TULSA	HELENA	LSHF_FR	LSHF	0.777622	0.453682
F-50155502-004S	F-50155503-004S	SQUEEGEE	SADA	LSHF_FR	LSHF	0.688577	0.358971
F-50155502-004S	F-50155504-004S	SQUEEGEE	NEWMAN	LSHF_FR	LSHF	0.379422	0.318815
F-50155502-004S	F-50155505-005S	SQUEEGEE	MACBETH	LSHF_FR	LSHF	0.847601	0.490782
F-50155502-004S	F-50155506-005S	SQUEEGEE	ARWEN	LSHF_FR	LSHF	0.704704	0.336597
F-50155502-004S	F-50155507-005S	SQUEEGEE	ROCKSTAR	LSHF_FR	LSHF	0.837929	0.395919
F-50155502-004S	F-50155508-005S	SQUEEGEE	CIDER	LSHF_FR	LSHF	0.37336	0.307867
F-50155502-004S	F-50155509-005S	SQUEEGEE	BANSHEE	LSHF_FR	LSHF	0.519514	0.468788
F-50155502-004S	F-50155510-005S	SQUEEGEE	SELYSE	LSHF_FR	LSHF	0.56784	0.310368
F-50155502-004S	F-50155511-004S	SQUEEGEE	TROPICANA	LSHF_FR	LSHF	0.29966	0.520677
F-50155502-004S	F-50155512-004S	SQUEEGEE	DINKA	LSHF_FR	LSHF	0.317295	0.479333
F-50155502-004S	F-50155513-004S	SQUEEGEE	LILLY	LSHF_FR	LSHF	0.360196	0.382466
F-50155502-004S	F-50155514-004S	SQUEEGEE	GIMPY	LSHF_FR	LSHF	0.761923	0.463218
F-50155502-004S	F-50155515-004S	SQUEEGEE	KYRA	LSHF_FR	LSHF	0.411877	0.331764
F-50155502-004S	F-50155516-004S	SQUEEGEE	HELENA	LSHF_FR	LSHF	0.206019	0.436126
F-50155503-004S	F-50155504-004S	SADA	NEWMAN	LSHF_FR	LSHF	0.730669	0.369596
F-50155503-004S	F-50155505-005S	SADA	MACBETH	LSHF_FR	LSHF	0.801323	0.46287
F-50155503-004S	F-50155506-005S	SADA	ARWEN	LSHF_FR	LSHF	0.456969	0.216679
F-50155503-004S	F-50155507-005S	SADA	ROCKSTAR	LSHF_FR	LSHF	0.766417	0.343975
F-50155503-004S	F-50155508-005S	SADA	CIDER	LSHF_FR	LSHF	0.75041	0.386552
F-50155503-004S	F-50155509-005S	SADA	BANSHEE	LSHF_FR	LSHF	0.885796	0.42699
F-50155503-004S	F-50155510-005S	SADA	SELYSE	LSHF_FR	LSHF	0.675068	0.266195
F-50155503-004S	F-50155511-004S	SADA	TROPICANA	LSHF_FR	LSHF	0.760789	0.49027
F-50155503-004S	F-50155512-004S	SADA	DINKA	LSHF_FR	LSHF	0.738934	0.545059
F-50155503-004S	F-50155513-004S	SADA	LILLY	LSHF_FR	LSHF	0.691866	0.354523
F-50155503-004S	F-50155514-004S	SADA	GIMPY	LSHF_FR	LSHF	0.566164	0.325462
F-50155503-004S	F-50155515-004S	SADA	KYRA	LSHF_FR	LSHF	0.759895	0.360714
F-50155503-004S	F-50155516-004S	SADA	HELENA	LSHF_FR	LSHF	0.763494	0.44415
F-50155504-004S	F-50155505-005S	NEWMAN	MACBETH	LSHF_FR	LSHF	0.594178	0.43292
F-50155504-004S	F-50155506-005S	NEWMAN	ARWEN	LSHF_FR	LSHF	0.67656	0.331173
F-50155504-004S	F-50155507-005S	NEWMAN	ROCKSTAR	LSHF_FR	LSHF	0.576238	0.273689
F-50155504-004S	F-50155508-005S	NEWMAN	CIDER	LSHF_FR	LSHF	0.200306	0.249764
F-50155504-004S	F-50155509-005S	NEWMAN	BANSHEE	LSHF_FR	LSHF	0.46565	0.417881
F-50155504-004S	F-50155510-005S	NEWMAN	SELYSE	LSHF_FR	LSHF	0.379848	0.307731
F-50155504-004S	F-50155511-004S	NEWMAN	TROPICANA	LSHF_FR	LSHF	0.254276	0.479728
F-50155504-004S	F-50155512-004S	NEWMAN	DINKA	LSHF_FR	LSHF	0.285577	0.470358
F-50155504-004S	F-50155513-004S	NEWMAN	LILLY	LSHF_FR	LSHF	0.170778	0.376364
F-50155504-004S	F-50155514-004S	NEWMAN	GIMPY	LSHF_FR	LSHF	0.587693	0.408568
F-50155504-004S	F-50155515-004S	NEWMAN	KYRA	LSHF_FR	LSHF	0.259097	0.283468
F-50155504-004S	F-50155516-004S	NEWMAN	HELENA	LSHF_FR	LSHF	0.281581	0.315057
F-50155505-005S	F-50155506-005S	MACBETH	ARWEN	LSHF_FR	LSHF	0.719901	0.455768
F-50155505-005S	F-50155507-005S	MACBETH	ROCKSTAR	LSHF_FR	LSHF	0.239078	0.390101
F-50155505-005S	F-50155508-005S	MACBETH	CIDER	LSHF_FR	LSHF	0.731778	0.411256
F-50155505-005S	F-50155509-005S	MACBETH	BANSHEE	LSHF_FR	LSHF	0.946518	0.411302
F-50155505-005S	F-50155510-005S	MACBETH	SELYSE	LSHF_FR	LSHF	0.407824	0.427921
F-50155505-005S	F-50155511-004S	MACBETH	TROPICANA	LSHF_FR	LSHF	0.791358	0.429986
F-50155505-005S	F-50155512-004S	MACBETH	DINKA	LSHF_FR	LSHF	0.827825	0.570126
F-50155505-005S	F-50155513-004S	MACBETH	LILLY	LSHF_FR	LSHF	0.655255	0.364926
F-50155505-005S	F-50155514-004S	MACBETH	GIMPY	LSHF_FR	LSHF	0.442927	0.359957
F-50155505-005S	F-50155515-004S	MACBETH	KYRA	LSHF_FR	LSHF	0.704203	0.4404
F-50155505-005S	F-50155516-004S	MACBETH	HELENA	LSHF_FR	LSHF	0.773714	0.46044
F-50155506-005S	F-50155507-005S	ARWEN	ROCKSTAR	LSHF_FR	LSHF	0.70349	0.30186
F-50155506-005S	F-50155508-005S	ARWEN	CIDER	LSHF_FR	LSHF	0.745338	0.348351
F-50155506-005S	F-50155509-005S	ARWEN	BANSHEE	LSHF_FR	LSHF	0.931035	0.423748
F-50155506-005S	F-50155510-005S	ARWEN	SELYSE	LSHF_FR	LSHF	0.639682	0.266833
F-50155506-005S	F-50155511-004S	ARWEN	TROPICANA	LSHF_FR	LSHF	0.764511	0.480979
F-50155506-005S	F-50155512-004S	ARWEN	DINKA	LSHF_FR	LSHF	0.718431	0.524522
F-50155506-005S	F-50155513-004S	ARWEN	LILLY	LSHF_FR	LSHF	0.622682	0.321494
F-50155506-005S	F-50155514-004S	ARWEN	GIMPY	LSHF_FR	LSHF	0.421794	0.334043
F-50155506-005S	F-50155515-004S	ARWEN	KYRA	LSHF_FR	LSHF	0.742643	0.323676
F-50155506-005S	F-50155516-004S	ARWEN	HELENA	LSHF_FR	LSHF	0.760583	0.467248
F-50155507-005S	F-50155508-005S	ROCKSTAR	CIDER	LSHF_FR	LSHF	0.726763	0.300795
F-50155507-005S	F-50155509-005S	ROCKSTAR	BANSHEE	LSHF_FR	LSHF	0.939443	0.391212
F-50155507-005S	F-50155510-005S	ROCKSTAR	SELYSE	LSHF_FR	LSHF	0.349516	0.294538
F-50155507-005S	F-50155511-004S	ROCKSTAR	TROPICANA	LSHF_FR	LSHF	0.786902	0.470231
F-50155507-005S	F-50155512-004S	ROCKSTAR	DINKA	LSHF_FR	LSHF	0.81975	0.535666
F-50155507-005S	F-50155513-004S	ROCKSTAR	LILLY	LSHF_FR	LSHF	0.639044	0.345477
F-50155507-005S	F-50155514-004S	ROCKSTAR	GIMPY	LSHF_FR	LSHF	0.374498	0.310009
F-50155507-005S	F-50155515-004S	ROCKSTAR	KYRA	LSHF_FR	LSHF	0.681864	0.295281
F-50155507-005S	F-50155516-004S	ROCKSTAR	HELENA	LSHF_FR	LSHF	0.762459	0.42849
F-50155508-005S	F-50155509-005S	CIDER	BANSHEE	LSHF_FR	LSHF	0.339273	0.428037
F-50155508-005S	F-50155510-005S	CIDER	SELYSE	LSHF_FR	LSHF	0.466535	0.321594
F-50155508-005S	F-50155511-004S	CIDER	TROPICANA	LSHF_FR	LSHF	0.169392	0.440948
F-50155508-005S	F-50155512-004S	CIDER	DINKA	LSHF_FR	LSHF	0.24196	0.455251
F-50155508-005S	F-50155513-004S	CIDER	LILLY	LSHF_FR	LSHF	0.184305	0.32014
F-50155508-005S	F-50155514-004S	CIDER	GIMPY	LSHF_FR	LSHF	0.719188	0.432393
F-50155508-005S	F-50155515-004S	CIDER	KYRA	LSHF_FR	LSHF	0.235339	0.249454
F-50155508-005S	F-50155516-004S	CIDER	HELENA	LSHF_FR	LSHF	0.224657	0.363097
F-50155509-005S	F-50155510-005S	BANSHEE	SELYSE	LSHF_FR	LSHF	0.749959	0.438105
F-50155509-005S	F-50155511-004S	BANSHEE	TROPICANA	LSHF_FR	LSHF	0.353219	0.39691
F-50155509-005S	F-50155512-004S	BANSHEE	DINKA	LSHF_FR	LSHF	0.413899	0.562695
F-50155509-005S	F-50155513-004S	BANSHEE	LILLY	LSHF_FR	LSHF	0.452649	0.404648
F-50155509-005S	F-50155514-004S	BANSHEE	GIMPY	LSHF_FR	LSHF	0.954545	0.40281
F-50155509-005S	F-50155515-004S	BANSHEE	KYRA	LSHF_FR	LSHF	0.340628	0.404971
F-50155509-005S	F-50155516-004S	BANSHEE	HELENA	LSHF_FR	LSHF	0.482206	0.433854
F-50155510-005S	F-50155511-004S	SELYSE	TROPICANA	LSHF_FR	LSHF	0.526625	0.472512
F-50155510-005S	F-50155512-004S	SELYSE	DINKA	LSHF_FR	LSHF	0.534505	0.501805
F-50155510-005S	F-50155513-004S	SELYSE	LILLY	LSHF_FR	LSHF	0.398792	0.326242
F-50155510-005S	F-50155514-004S	SELYSE	GIMPY	LSHF_FR	LSHF	0.404132	0.363468
F-50155510-005S	F-50155515-004S	SELYSE	KYRA	LSHF_FR	LSHF	0.434042	0.316822
F-50155510-005S	F-50155516-004S	SELYSE	HELENA	LSHF_FR	LSHF	0.502942	0.41887
F-50155511-004S	F-50155512-004S	TROPICANA	DINKA	LSHF_FR	LSHF	0.232994	0.342251
F-50155511-004S	F-50155513-004S	TROPICANA	LILLY	LSHF_FR	LSHF	0.252491	0.399271
F-50155511-004S	F-50155514-004S	TROPICANA	GIMPY	LSHF_FR	LSHF	0.791521	0.45929
F-50155511-004S	F-50155515-004S	TROPICANA	KYRA	LSHF_FR	LSHF	0.220821	0.446543
F-50155511-004S	F-50155516-004S	TROPICANA	HELENA	LSHF_FR	LSHF	0.207776	0.44055
F-50155512-004S	F-50155513-004S	DINKA	LILLY	LSHF_FR	LSHF	0.232728	0.476762
F-50155512-004S	F-50155514-004S	DINKA	GIMPY	LSHF_FR	LSHF	0.79948	0.576578
F-50155512-004S	F-50155515-004S	DINKA	KYRA	LSHF_FR	LSHF	0.274158	0.517857
F-50155512-004S	F-50155516-004S	DINKA	HELENA	LSHF_FR	LSHF	0.300013	0.486339
F-50155513-004S	F-50155514-004S	LILLY	GIMPY	LSHF_FR	LSHF	0.598661	0.358871
F-50155513-004S	F-50155515-004S	LILLY	KYRA	LSHF_FR	LSHF	0.273597	0.342467
F-50155513-004S	F-50155516-004S	LILLY	HELENA	LSHF_FR	LSHF	0.254767	0.438582
F-50155514-004S	F-50155515-004S	GIMPY	KYRA	LSHF_FR	LSHF	0.674099	0.409504
F-50155514-004S	F-50155516-004S	GIMPY	HELENA	LSHF_FR	LSHF	0.775396	0.459981
F-50155515-004S	F-50155516-004S	KYRA	HELENA	LSHF_FR	LSHF	0.376867	0.418996
F-50155517-005S	F-50155518-005S	NEWMAN	SADA	HSLF_BR	HSLF	0.798025	0.369826
F-50155517-005S	F-50155519-005S	NEWMAN	SAHARA	HSLF_BR	HSLF	0.57902	0.421019
F-50155517-005S	F-50155520-005S	NEWMAN	NATALIE	HSLF_BR	HSLF	0.535133	0.271338
F-50155517-005S	F-50155521-005S	NEWMAN	SQUEEGEE	HSLF_BR	HSLF	0.7543	0.542358
F-50155517-005S	F-50155522-005S	NEWMAN	TULSA	HSLF_BR	HSLF	0.637546	0.431475
F-50155517-005S	F-50155523-005S	NEWMAN	ROCKSTAR	HSLF_BR	HSLF	0.771766	0.469644
F-50155517-005S	F-50155524-005S	NEWMAN	ARWEN	HSLF_BR	HSLF	0.737044	0.514796
F-50155517-005S	F-50155525-005S	NEWMAN	SELYSE	HSLF_BR	HSLF	0.697176	0.516617
F-50155517-005S	F-50155526-005S	NEWMAN	BANSHEE	HSLF_BR	HSLF	0.793298	0.332818
F-50155517-005S	F-50155527-005S	NEWMAN	MACBETH	HSLF_BR	HSLF	0.333919	0.445423
F-50155517-005S	F-50155528-005S	NEWMAN	CIDER	HSLF_BR	HSLF	0.812804	0.472668
F-50155517-005S	F-50155529-005S	NEWMAN	KYRA	HSLF_BR	HSLF	0.770403	0.396864
F-50155517-005S	F-50155530-005S	NEWMAN	LILLY	HSLF_BR	HSLF	0.703353	0.502562
F-50155517-005S	F-50155531-005S	NEWMAN	DINKA	HSLF_BR	HSLF	0.827015	0.440558
F-50155517-005S	F-50155532-005S	NEWMAN	TROPICANA	HSLF_BR	HSLF	0.636044	0.415368
F-50155517-005S	F-50155533-005S	NEWMAN	HELENA	HSLF_BR	HSLF	0.846046	0.46767
F-50155517-005S	F-50155534-005S	NEWMAN	GIMPY	HSLF_BR	HSLF	0.583486	0.465467
F-50155518-005S	F-50155519-005S	SADA	SAHARA	HSLF_BR	HSLF	0.65508	0.350464
F-50155518-005S	F-50155520-005S	SADA	NATALIE	HSLF_BR	HSLF	0.821923	0.391526
F-50155518-005S	F-50155521-005S	SADA	SQUEEGEE	HSLF_BR	HSLF	0.397904	0.460948
F-50155518-005S	F-50155522-005S	SADA	TULSA	HSLF_BR	HSLF	0.814219	0.351756
F-50155518-005S	F-50155523-005S	SADA	ROCKSTAR	HSLF_BR	HSLF	0.0939004	0.342528
F-50155518-005S	F-50155524-005S	SADA	ARWEN	HSLF_BR	HSLF	0.133685	0.445116
F-50155518-005S	F-50155525-005S	SADA	SELYSE	HSLF_BR	HSLF	0.305594	0.434956
F-50155518-005S	F-50155526-005S	SADA	BANSHEE	HSLF_BR	HSLF	0.143976	0.358087
F-50155518-005S	F-50155527-005S	SADA	MACBETH	HSLF_BR	HSLF	0.821165	0.414183
F-50155518-005S	F-50155528-005S	SADA	CIDER	HSLF_BR	HSLF	0.101109	0.35876
F-50155518-005S	F-50155529-005S	SADA	KYRA	HSLF_BR	HSLF	0.100592	0.28304
F-50155518-005S	F-50155530-005S	SADA	LILLY	HSLF_BR	HSLF	0.650245	0.410417
F-50155518-005S	F-50155531-005S	SADA	DINKA	HSLF_BR	HSLF	0.245284	0.308799
F-50155518-005S	F-50155532-005S	SADA	TROPICANA	HSLF_BR	HSLF	0.401782	0.380543
F-50155518-005S	F-50155533-005S	SADA	HELENA	HSLF_BR	HSLF	0.331658	0.330839
F-50155518-005S	F-50155534-005S	SADA	GIMPY	HSLF_BR	HSLF	0.33792	0.362251
F-50155519-005S	F-50155520-005S	SAHARA	NATALIE	HSLF_BR	HSLF	0.373368	0.458224
F-50155519-005S	F-50155521-005S	SAHARA	SQUEEGEE	HSLF_BR	HSLF	0.676984	0.41412
F-50155519-005S	F-50155522-005S	SAHARA	TULSA	HSLF_BR	HSLF	0.457077	0.275257
F-50155519-005S	F-50155523-005S	SAHARA	ROCKSTAR	HSLF_BR	HSLF	0.61833	0.341312
F-50155519-005S	F-50155524-005S	SAHARA	ARWEN	HSLF_BR	HSLF	0.60398	0.424397
F-50155519-005S	F-50155525-005S	SAHARA	SELYSE	HSLF_BR	HSLF	0.546264	0.402389
F-50155519-005S	F-50155526-005S	SAHARA	BANSHEE	HSLF_BR	HSLF	0.633067	0.45727
F-50155519-005S	F-50155527-005S	SAHARA	MACBETH	HSLF_BR	HSLF	0.406054	0.346104
F-50155519-005S	F-50155528-005S	SAHARA	CIDER	HSLF_BR	HSLF	0.662997	0.412532
F-50155519-005S	F-50155529-005S	SAHARA	KYRA	HSLF_BR	HSLF	0.613724	0.370186
F-50155519-005S	F-50155530-005S	SAHARA	LILLY	HSLF_BR	HSLF	0.374617	0.32625
F-50155519-005S	F-50155531-005S	SAHARA	DINKA	HSLF_BR	HSLF	0.675906	0.387804
F-50155519-005S	F-50155532-005S	SAHARA	TROPICANA	HSLF_BR	HSLF	0.359426	0.361616
F-50155519-005S	F-50155533-005S	SAHARA	HELENA	HSLF_BR	HSLF	0.706524	0.387661
F-50155519-005S	F-50155534-005S	SAHARA	GIMPY	HSLF_BR	HSLF	0.425877	0.37135
F-50155520-005S	F-50155521-005S	NATALIE	SQUEEGEE	HSLF_BR	HSLF	0.795041	0.571851
F-50155520-005S	F-50155522-005S	NATALIE	TULSA	HSLF_BR	HSLF	0.401651	0.468216
F-50155520-005S	F-50155523-005S	NATALIE	ROCKSTAR	HSLF_BR	HSLF	0.79381	0.490807
F-50155520-005S	F-50155524-005S	NATALIE	ARWEN	HSLF_BR	HSLF	0.769411	0.537537
F-50155520-005S	F-50155525-005S	NATALIE	SELYSE	HSLF_BR	HSLF	0.74676	0.53849
F-50155520-005S	F-50155526-005S	NATALIE	BANSHEE	HSLF_BR	HSLF	0.830527	0.274488
F-50155520-005S	F-50155527-005S	NATALIE	MACBETH	HSLF_BR	HSLF	0.36362	0.455731
F-50155520-005S	F-50155528-005S	NATALIE	CIDER	HSLF_BR	HSLF	0.833545	0.479669
F-50155520-005S	F-50155529-005S	NATALIE	KYRA	HSLF_BR	HSLF	0.775538	0.382356
F-50155520-005S	F-50155530-005S	NATALIE	LILLY	HSLF_BR	HSLF	0.467115	0.548132
F-50155520-005S	F-50155531-005S	NATALIE	DINKA	HSLF_BR	HSLF	0.851514	0.475414
F-50155520-005S	F-50155532-005S	NATALIE	TROPICANA	HSLF_BR	HSLF	0.464471	0.422499
F-50155520-005S	F-50155533-005S	NATALIE	HELENA	HSLF_BR	HSLF	0.867115	0.47091
F-50155520-005S	F-50155534-005S	NATALIE	GIMPY	HSLF_BR	HSLF	0.684548	0.48865
F-50155521-005S	F-50155522-005S	SQUEEGEE	TULSA	HSLF_BR	HSLF	0.856383	0.389477
F-50155521-005S	F-50155523-005S	SQUEEGEE	ROCKSTAR	HSLF_BR	HSLF	0.419777	0.361583
F-50155521-005S	F-50155524-005S	SQUEEGEE	ARWEN	HSLF_BR	HSLF	0.434421	0.240369
F-50155521-005S	F-50155525-005S	SQUEEGEE	SELYSE	HSLF_BR	HSLF	0.420586	0.197879
F-50155521-005S	F-50155526-005S	SQUEEGEE	BANSHEE	HSLF_BR	HSLF	0.508136	0.550816
F-50155521-005S	F-50155527-005S	SQUEEGEE	MACBETH	HSLF_BR	HSLF	0.770221	0.349365
F-50155521-005S	F-50155528-005S	SQUEEGEE	CIDER	HSLF_BR	HSLF	0.370362	0.460656
F-50155521-005S	F-50155529-005S	SQUEEGEE	KYRA	HSLF_BR	HSLF	0.443656	0.443393
F-50155521-005S	F-50155530-005S	SQUEEGEE	LILLY	HSLF_BR	HSLF	0.704051	0.427335
F-50155521-005S	F-50155531-005S	SQUEEGEE	DINKA	HSLF_BR	HSLF	0.298907	0.422819
F-50155521-005S	F-50155532-005S	SQUEEGEE	TROPICANA	HSLF_BR	HSLF	0.553021	0.333761
F-50155521-005S	F-50155533-005S	SQUEEGEE	HELENA	HSLF_BR	HSLF	0.222426	0.459182
F-50155521-005S	F-50155534-005S	SQUEEGEE	GIMPY	HSLF_BR	HSLF	0.430409	0.445944
F-50155522-005S	F-50155523-005S	TULSA	ROCKSTAR	HSLF_BR	HSLF	0.781625	0.304372
F-50155522-005S	F-50155524-005S	TULSA	ARWEN	HSLF_BR	HSLF	0.733216	0.371358
F-50155522-005S	F-50155525-005S	TULSA	SELYSE	HSLF_BR	HSLF	0.702494	0.35168
F-50155522-005S	F-50155526-005S	TULSA	BANSHEE	HSLF_BR	HSLF	0.82071	0.475901
F-50155522-005S	F-50155527-005S	TULSA	MACBETH	HSLF_BR	HSLF	0.542877	0.316403
F-50155522-005S	F-50155528-005S	TULSA	CIDER	HSLF_BR	HSLF	0.821539	0.430944
F-50155522-005S	F-50155529-005S	TULSA	KYRA	HSLF_BR	HSLF	0.772825	0.387646
F-50155522-005S	F-50155530-005S	TULSA	LILLY	HSLF_BR	HSLF	0.234587	0.308724
F-50155522-005S	F-50155531-005S	TULSA	DINKA	HSLF_BR	HSLF	0.808051	0.39093
F-50155522-005S	F-50155532-005S	TULSA	TROPICANA	HSLF_BR	HSLF	0.442494	0.296836
F-50155522-005S	F-50155533-005S	TULSA	HELENA	HSLF_BR	HSLF	0.856767	0.428798
F-50155522-005S	F-50155534-005S	TULSA	GIMPY	HSLF_BR	HSLF	0.661756	0.347971
F-50155523-005S	F-50155524-005S	ROCKSTAR	ARWEN	HSLF_BR	HSLF	0.165486	0.379824
F-50155523-005S	F-50155525-005S	ROCKSTAR	SELYSE	HSLF_BR	HSLF	0.30539	0.346664
F-50155523-005S	F-50155526-005S	ROCKSTAR	BANSHEE	HSLF_BR	HSLF	0.156459	0.458826
F-50155523-005S	F-50155527-005S	ROCKSTAR	MACBETH	HSLF_BR	HSLF	0.790357	0.365002
F-50155523-005S	F-50155528-005S	ROCKSTAR	CIDER	HSLF_BR	HSLF	0.0939361	0.330304
F-50155523-005S	F-50155529-005S	ROCKSTAR	KYRA	HSLF_BR	HSLF	0.123008	0.350189
F-50155523-005S	F-50155530-005S	ROCKSTAR	LILLY	HSLF_BR	HSLF	0.615584	0.377446
F-50155523-005S	F-50155531-005S	ROCKSTAR	DINKA	HSLF_BR	HSLF	0.242371	0.318506
F-50155523-005S	F-50155532-005S	ROCKSTAR	TROPICANA	HSLF_BR	HSLF	0.369241	0.349014
F-50155523-005S	F-50155533-005S	ROCKSTAR	HELENA	HSLF_BR	HSLF	0.339149	0.352628
F-50155523-005S	F-50155534-005S	ROCKSTAR	GIMPY	HSLF_BR	HSLF	0.318695	0.367951
F-50155524-005S	F-50155525-005S	ARWEN	SELYSE	HSLF_BR	HSLF	0.22297	0.257571
F-50155524-005S	F-50155526-005S	ARWEN	BANSHEE	HSLF_BR	HSLF	0.129647	0.524698
F-50155524-005S	F-50155527-005S	ARWEN	MACBETH	HSLF_BR	HSLF	0.774193	0.301958
F-50155524-005S	F-50155528-005S	ARWEN	CIDER	HSLF_BR	HSLF	0.186266	0.488851
F-50155524-005S	F-50155529-005S	ARWEN	KYRA	HSLF_BR	HSLF	0.162465	0.452283
F-50155524-005S	F-50155530-005S	ARWEN	LILLY	HSLF_BR	HSLF	0.598622	0.470634
F-50155524-005S	F-50155531-005S	ARWEN	DINKA	HSLF_BR	HSLF	0.261323	0.442829
F-50155524-005S	F-50155532-005S	ARWEN	TROPICANA	HSLF_BR	HSLF	0.343594	0.268916
F-50155524-005S	F-50155533-005S	ARWEN	HELENA	HSLF_BR	HSLF	0.393508	0.481449
F-50155524-005S	F-50155534-005S	ARWEN	GIMPY	HSLF_BR	HSLF	0.287612	0.445774
F-50155525-005S	F-50155526-005S	SELYSE	BANSHEE	HSLF_BR	HSLF	0.284788	0.522977
F-50155525-005S	F-50155527-005S	SELYSE	MACBETH	HSLF_BR	HSLF	0.748064	0.337099
F-50155525-005S	F-50155528-005S	SELYSE	CIDER	HSLF_BR	HSLF	0.334192	0.443609
F-50155525-005S	F-50155529-005S	SELYSE	KYRA	HSLF_BR	HSLF	0.288288	0.427294
F-50155525-005S	F-50155530-005S	SELYSE	LILLY	HSLF_BR	HSLF	0.581688	0.417405
F-50155525-005S	F-50155531-005S	SELYSE	DINKA	HSLF_BR	HSLF	0.240943	0.426826
F-50155525-005S	F-50155532-005S	SELYSE	TROPICANA	HSLF_BR	HSLF	0.316813	0.301236
F-50155525-005S	F-50155533-005S	SELYSE	HELENA	HSLF_BR	HSLF	0.359156	0.463663
F-50155525-005S	F-50155534-005S	SELYSE	GIMPY	HSLF_BR	HSLF	0.243153	0.435052
F-50155526-005S	F-50155527-005S	BANSHEE	MACBETH	HSLF_BR	HSLF	0.818802	0.48137
F-50155526-005S	F-50155528-005S	BANSHEE	CIDER	HSLF_BR	HSLF	0.194548	0.438142
F-50155526-005S	F-50155529-005S	BANSHEE	KYRA	HSLF_BR	HSLF	0.190339	0.375092
F-50155526-005S	F-50155530-005S	BANSHEE	LILLY	HSLF_BR	HSLF	0.647167	0.533428
F-50155526-005S	F-50155531-005S	BANSHEE	DINKA	HSLF_BR	HSLF	0.316237	0.419799
F-50155526-005S	F-50155532-005S	BANSHEE	TROPICANA	HSLF_BR	HSLF	0.396628	0.433894
F-50155526-005S	F-50155533-005S	BANSHEE	HELENA	HSLF_BR	HSLF	0.450274	0.443047
F-50155526-005S	F-50155534-005S	BANSHEE	GIMPY	HSLF_BR	HSLF	0.320177	0.453
F-50155527-005S	F-50155528-005S	MACBETH	CIDER	HSLF_BR	HSLF	0.835658	0.47612
F-50155527-005S	F-50155529-005S	MACBETH	KYRA	HSLF_BR	HSLF	0.785166	0.414424
F-50155527-005S	F-50155530-005S	MACBETH	LILLY	HSLF_BR	HSLF	0.604021	0.437122
F-50155527-005S	F-50155531-005S	MACBETH	DINKA	HSLF_BR	HSLF	0.854574	0.435313
F-50155527-005S	F-50155532-005S	MACBETH	TROPICANA	HSLF_BR	HSLF	0.585661	0.27079
F-50155527-005S	F-50155533-005S	MACBETH	HELENA	HSLF_BR	HSLF	0.872377	0.448299
F-50155527-005S	F-50155534-005S	MACBETH	GIMPY	HSLF_BR	HSLF	0.592061	0.444144
F-50155528-005S	F-50155529-005S	CIDER	KYRA	HSLF_BR	HSLF	0.145086	0.290848
F-50155528-005S	F-50155530-005S	CIDER	LILLY	HSLF_BR	HSLF	0.669615	0.442371
F-50155528-005S	F-50155531-005S	CIDER	DINKA	HSLF_BR	HSLF	0.203871	0.306665
F-50155528-005S	F-50155532-005S	CIDER	TROPICANA	HSLF_BR	HSLF	0.411729	0.422678
F-50155528-005S	F-50155533-005S	CIDER	HELENA	HSLF_BR	HSLF	0.308338	0.289172
F-50155528-005S	F-50155534-005S	CIDER	GIMPY	HSLF_BR	HSLF	0.372977	0.426387
F-50155529-005S	F-50155530-005S	KYRA	LILLY	HSLF_BR	HSLF	0.609173	0.454907
F-50155529-005S	F-50155531-005S	KYRA	DINKA	HSLF_BR	HSLF	0.268426	0.346312
F-50155529-005S	F-50155532-005S	KYRA	TROPICANA	HSLF_BR	HSLF	0.363463	0.34247
F-50155529-005S	F-50155533-005S	KYRA	HELENA	HSLF_BR	HSLF	0.341222	0.239157
F-50155529-005S	F-50155534-005S	KYRA	GIMPY	HSLF_BR	HSLF	0.285493	0.399217
F-50155530-005S	F-50155531-005S	LILLY	DINKA	HSLF_BR	HSLF	0.664421	0.414543
F-50155530-005S	F-50155532-005S	LILLY	TROPICANA	HSLF_BR	HSLF	0.374115	0.43252
F-50155530-005S	F-50155533-005S	LILLY	HELENA	HSLF_BR	HSLF	0.695615	0.46119
F-50155530-005S	F-50155534-005S	LILLY	GIMPY	HSLF_BR	HSLF	0.494771	0.321374
F-50155531-005S	F-50155532-005S	DINKA	TROPICANA	HSLF_BR	HSLF	0.427013	0.409645
F-50155531-005S	F-50155533-005S	DINKA	HELENA	HSLF_BR	HSLF	0.237289	0.306134
F-50155531-005S	F-50155534-005S	DINKA	GIMPY	HSLF_BR	HSLF	0.332579	0.408495
F-50155532-005S	F-50155533-005S	TROPICANA	HELENA	HSLF_BR	HSLF	0.473825	0.41172
F-50155532-005S	F-50155534-005S	TROPICANA	GIMPY	HSLF_BR	HSLF	0.315191	0.415917
F-50155533-005S	F-50155534-005S	HELENA	GIMPY	HSLF_BR	HSLF	0.352255	0.430151
F-50155850-004S	F-50155851-004S	SQUEEGEE	SADA	HSLF_IFOS	HSLF	0.396733	0.42807
F-50155850-004S	F-50155852-004S	SQUEEGEE	NEWMAN	HSLF_IFOS	HSLF	0.297302	0.351575
F-50155850-004S	F-50155853-004S	SQUEEGEE	SAHARA	HSLF_IFOS	HSLF	0.732503	0.437719
F-50155850-004S	F-50155854-004S	SQUEEGEE	NATALIE	HSLF_IFOS	HSLF	0.562507	0.375034
F-50155850-004S	F-50155855-004S	SQUEEGEE	TULSA	HSLF_IFOS	HSLF	0.907568	0.457386
F-50155850-004S	F-50155856-004S	SQUEEGEE	CIDER	HSLF_IFOS	HSLF	0.268122	0.25149
F-50155850-004S	F-50155857-004S	SQUEEGEE	ROCKSTAR	HSLF_IFOS	HSLF	0.897842	0.40632
F-50155850-004S	F-50155858-004S	SQUEEGEE	ARWEN	HSLF_IFOS	HSLF	0.764978	0.406829
F-50155850-004S	F-50155859-004S	SQUEEGEE	MACBETH	HSLF_IFOS	HSLF	0.908033	0.580493
F-50155850-004S	F-50155860-004S	SQUEEGEE	BANSHEE	HSLF_IFOS	HSLF	0.423458	0.352317
F-50155850-004S	F-50155861-004S	SQUEEGEE	SELYSE	HSLF_IFOS	HSLF	0.404713	0.38989
F-50155850-004S	F-50155862-004S	SQUEEGEE	KYRA	HSLF_IFOS	HSLF	0.899747	0.517052
F-50155850-004S	F-50155863-004S	SQUEEGEE	DINKA	HSLF_IFOS	HSLF	0.324809	0.398325
F-50155850-004S	F-50155864-004S	SQUEEGEE	GIMPY	HSLF_IFOS	HSLF	0.926468	0.451114
F-50155850-004S	F-50155865-004S	SQUEEGEE	LILLY	HSLF_IFOS	HSLF	0.60974	0.443054
F-50155850-004S	F-50155866-004S	SQUEEGEE	TROPICANA	HSLF_IFOS	HSLF	0.600559	0.482332
F-50155850-004S	F-50155867-004S	SQUEEGEE	HELENA	HSLF_IFOS	HSLF	0.23025	0.307654
F-50155851-004S	F-50155852-004S	SADA	NEWMAN	HSLF_IFOS	HSLF	0.266648	0.31098
F-50155851-004S	F-50155853-004S	SADA	SAHARA	HSLF_IFOS	HSLF	0.422508	0.443831
F-50155851-004S	F-50155854-004S	SADA	NATALIE	HSLF_IFOS	HSLF	0.249762	0.301328
F-50155851-004S	F-50155855-004S	SADA	TULSA	HSLF_IFOS	HSLF	0.577689	0.35463
F-50155851-004S	F-50155856-004S	SADA	CIDER	HSLF_IFOS	HSLF	0.335563	0.463875
F-50155851-004S	F-50155857-004S	SADA	ROCKSTAR	HSLF_IFOS	HSLF	0.710054	0.366167
F-50155851-004S	F-50155858-004S	SADA	ARWEN	HSLF_IFOS	HSLF	0.38571	0.241539
F-50155851-004S	F-50155859-004S	SADA	MACBETH	HSLF_IFOS	HSLF	0.647184	0.60643
F-50155851-004S	F-50155860-004S	SADA	BANSHEE	HSLF_IFOS	HSLF	0.243979	0.277894
F-50155851-004S	F-50155861-004S	SADA	SELYSE	HSLF_IFOS	HSLF	0.179779	0.325459
F-50155851-004S	F-50155862-004S	SADA	KYRA	HSLF_IFOS	HSLF	0.547148	0.366481
F-50155851-004S	F-50155863-004S	SADA	DINKA	HSLF_IFOS	HSLF	0.21375	0.306661
F-50155851-004S	F-50155864-004S	SADA	GIMPY	HSLF_IFOS	HSLF	0.702795	0.3406
F-50155851-004S	F-50155865-004S	SADA	LILLY	HSLF_IFOS	HSLF	0.327865	0.405699
F-50155851-004S	F-50155866-004S	SADA	TROPICANA	HSLF_IFOS	HSLF	0.454232	0.531924
F-50155851-004S	F-50155867-004S	SADA	HELENA	HSLF_IFOS	HSLF	0.290046	0.375012
F-50155852-004S	F-50155853-004S	NEWMAN	SAHARA	HSLF_IFOS	HSLF	0.586541	0.485735
F-50155852-004S	F-50155854-004S	NEWMAN	NATALIE	HSLF_IFOS	HSLF	0.40473	0.374247
F-50155852-004S	F-50155855-004S	NEWMAN	TULSA	HSLF_IFOS	HSLF	0.772785	0.383323
F-50155852-004S	F-50155856-004S	NEWMAN	CIDER	HSLF_IFOS	HSLF	0.29083	0.416301
F-50155852-004S	F-50155857-004S	NEWMAN	ROCKSTAR	HSLF_IFOS	HSLF	0.724116	0.392052
F-50155852-004S	F-50155858-004S	NEWMAN	ARWEN	HSLF_IFOS	HSLF	0.570877	0.345164
F-50155852-004S	F-50155859-004S	NEWMAN	MACBETH	HSLF_IFOS	HSLF	0.668658	0.648465
F-50155852-004S	F-50155860-004S	NEWMAN	BANSHEE	HSLF_IFOS	HSLF	0.299537	0.300466
F-50155852-004S	F-50155861-004S	NEWMAN	SELYSE	HSLF_IFOS	HSLF	0.273813	0.339493
F-50155852-004S	F-50155862-004S	NEWMAN	KYRA	HSLF_IFOS	HSLF	0.726018	0.419884
F-50155852-004S	F-50155863-004S	NEWMAN	DINKA	HSLF_IFOS	HSLF	0.279582	0.3173
F-50155852-004S	F-50155864-004S	NEWMAN	GIMPY	HSLF_IFOS	HSLF	0.815497	0.405362
F-50155852-004S	F-50155865-004S	NEWMAN	LILLY	HSLF_IFOS	HSLF	0.512016	0.454423
F-50155852-004S	F-50155866-004S	NEWMAN	TROPICANA	HSLF_IFOS	HSLF	0.422226	0.553686
F-50155852-004S	F-50155867-004S	NEWMAN	HELENA	HSLF_IFOS	HSLF	0.187934	0.375758
F-50155853-004S	F-50155854-004S	SAHARA	NATALIE	HSLF_IFOS	HSLF	0.238707	0.361933
F-50155853-004S	F-50155855-004S	SAHARA	TULSA	HSLF_IFOS	HSLF	0.372363	0.416382
F-50155853-004S	F-50155856-004S	SAHARA	CIDER	HSLF_IFOS	HSLF	0.671724	0.446551
F-50155853-004S	F-50155857-004S	SAHARA	ROCKSTAR	HSLF_IFOS	HSLF	0.656767	0.379929
F-50155853-004S	F-50155858-004S	SAHARA	ARWEN	HSLF_IFOS	HSLF	0.181654	0.398928
F-50155853-004S	F-50155859-004S	SAHARA	MACBETH	HSLF_IFOS	HSLF	0.540786	0.53223
F-50155853-004S	F-50155860-004S	SAHARA	BANSHEE	HSLF_IFOS	HSLF	0.479747	0.399564
F-50155853-004S	F-50155861-004S	SAHARA	SELYSE	HSLF_IFOS	HSLF	0.381422	0.442862
F-50155853-004S	F-50155862-004S	SAHARA	KYRA	HSLF_IFOS	HSLF	0.300693	0.528268
F-50155853-004S	F-50155863-004S	SAHARA	DINKA	HSLF_IFOS	HSLF	0.462766	0.493869
F-50155853-004S	F-50155864-004S	SAHARA	GIMPY	HSLF_IFOS	HSLF	0.537288	0.370026
F-50155853-004S	F-50155865-004S	SAHARA	LILLY	HSLF_IFOS	HSLF	0.267214	0.389045
F-50155853-004S	F-50155866-004S	SAHARA	TROPICANA	HSLF_IFOS	HSLF	0.573532	0.539661
F-50155853-004S	F-50155867-004S	SAHARA	HELENA	HSLF_IFOS	HSLF	0.59677	0.349083
F-50155854-004S	F-50155855-004S	NATALIE	TULSA	HSLF_IFOS	HSLF	0.432999	0.266656
F-50155854-004S	F-50155856-004S	NATALIE	CIDER	HSLF_IFOS	HSLF	0.507552	0.440025
F-50155854-004S	F-50155857-004S	NATALIE	ROCKSTAR	HSLF_IFOS	HSLF	0.657692	0.23596
F-50155854-004S	F-50155858-004S	NATALIE	ARWEN	HSLF_IFOS	HSLF	0.210624	0.218206
F-50155854-004S	F-50155859-004S	NATALIE	MACBETH	HSLF_IFOS	HSLF	0.550083	0.487957
F-50155854-004S	F-50155860-004S	NATALIE	BANSHEE	HSLF_IFOS	HSLF	0.286635	0.240255
F-50155854-004S	F-50155861-004S	NATALIE	SELYSE	HSLF_IFOS	HSLF	0.196527	0.385889
F-50155854-004S	F-50155862-004S	NATALIE	KYRA	HSLF_IFOS	HSLF	0.360421	0.422265
F-50155854-004S	F-50155863-004S	NATALIE	DINKA	HSLF_IFOS	HSLF	0.392588	0.367637
F-50155854-004S	F-50155864-004S	NATALIE	GIMPY	HSLF_IFOS	HSLF	0.558498	0.289256
F-50155854-004S	F-50155865-004S	NATALIE	LILLY	HSLF_IFOS	HSLF	0.297461	0.331308
F-50155854-004S	F-50155866-004S	NATALIE	TROPICANA	HSLF_IFOS	HSLF	0.490474	0.425578
F-50155854-004S	F-50155867-004S	NATALIE	HELENA	HSLF_IFOS	HSLF	0.434655	0.362619
F-50155855-004S	F-50155856-004S	TULSA	CIDER	HSLF_IFOS	HSLF	0.803865	0.493206
F-50155855-004S	F-50155857-004S	TULSA	ROCKSTAR	HSLF_IFOS	HSLF	0.67393	0.242722
F-50155855-004S	F-50155858-004S	TULSA	ARWEN	HSLF_IFOS	HSLF	0.339052	0.287821
F-50155855-004S	F-50155859-004S	TULSA	MACBETH	HSLF_IFOS	HSLF	0.577819	0.565495
F-50155855-004S	F-50155860-004S	TULSA	BANSHEE	HSLF_IFOS	HSLF	0.678186	0.284109
F-50155855-004S	F-50155861-004S	TULSA	SELYSE	HSLF_IFOS	HSLF	0.536857	0.367527
F-50155855-004S	F-50155862-004S	TULSA	KYRA	HSLF_IFOS	HSLF	0.237019	0.363061
F-50155855-004S	F-50155863-004S	TULSA	DINKA	HSLF_IFOS	HSLF	0.646809	0.424176
F-50155855-004S	F-50155864-004S	TULSA	GIMPY	HSLF_IFOS	HSLF	0.289111	0.282539
F-50155855-004S	F-50155865-004S	TULSA	LILLY	HSLF_IFOS	HSLF	0.488225	0.413252
F-50155855-004S	F-50155866-004S	TULSA	TROPICANA	HSLF_IFOS	HSLF	0.765823	0.497068
F-50155855-004S	F-50155867-004S	TULSA	HELENA	HSLF_IFOS	HSLF	0.787495	0.436368
F-50155856-004S	F-50155857-004S	CIDER	ROCKSTAR	HSLF_IFOS	HSLF	0.791014	0.454736
F-50155856-004S	F-50155858-004S	CIDER	ARWEN	HSLF_IFOS	HSLF	0.641127	0.451063
F-50155856-004S	F-50155859-004S	CIDER	MACBETH	HSLF_IFOS	HSLF	0.786296	0.607617
F-50155856-004S	F-50155860-004S	CIDER	BANSHEE	HSLF_IFOS	HSLF	0.399575	0.410588
F-50155856-004S	F-50155861-004S	CIDER	SELYSE	HSLF_IFOS	HSLF	0.386297	0.402537
F-50155856-004S	F-50155862-004S	CIDER	KYRA	HSLF_IFOS	HSLF	0.79742	0.539002
F-50155856-004S	F-50155863-004S	CIDER	DINKA	HSLF_IFOS	HSLF	0.340663	0.446496
F-50155856-004S	F-50155864-004S	CIDER	GIMPY	HSLF_IFOS	HSLF	0.845909	0.472103
F-50155856-004S	F-50155865-004S	CIDER	LILLY	HSLF_IFOS	HSLF	0.575538	0.476108
F-50155856-004S	F-50155866-004S	CIDER	TROPICANA	HSLF_IFOS	HSLF	0.479675	0.542941
F-50155856-004S	F-50155867-004S	CIDER	HELENA	HSLF_IFOS	HSLF	0.214006	0.338946
F-50155857-004S	F-50155858-004S	ROCKSTAR	ARWEN	HSLF_IFOS	HSLF	0.646555	0.27325
F-50155857-004S	F-50155859-004S	ROCKSTAR	MACBETH	HSLF_IFOS	HSLF	0.763641	0.524257
F-50155857-004S	F-50155860-004S	ROCKSTAR	BANSHEE	HSLF_IFOS	HSLF	0.608813	0.25562
F-50155857-004S	F-50155861-004S	ROCKSTAR	SELYSE	HSLF_IFOS	HSLF	0.743784	0.39134
F-50155857-004S	F-50155862-004S	ROCKSTAR	KYRA	HSLF_IFOS	HSLF	0.57602	0.387636
F-50155857-004S	F-50155863-004S	ROCKSTAR	DINKA	HSLF_IFOS	HSLF	0.793701	0.417368
F-50155857-004S	F-50155864-004S	ROCKSTAR	GIMPY	HSLF_IFOS	HSLF	0.844637	0.26442
F-50155857-004S	F-50155865-004S	ROCKSTAR	LILLY	HSLF_IFOS	HSLF	0.728807	0.401989
F-50155857-004S	F-50155866-004S	ROCKSTAR	TROPICANA	HSLF_IFOS	HSLF	0.651259	0.451207
F-50155857-004S	F-50155867-004S	ROCKSTAR	HELENA	HSLF_IFOS	HSLF	0.757934	0.402188
F-50155858-004S	F-50155859-004S	ARWEN	MACBETH	HSLF_IFOS	HSLF	0.520871	0.570817
F-50155858-004S	F-50155860-004S	ARWEN	BANSHEE	HSLF_IFOS	HSLF	0.444349	0.241421
F-50155858-004S	F-50155861-004S	ARWEN	SELYSE	HSLF_IFOS	HSLF	0.3671	0.349354
F-50155858-004S	F-50155862-004S	ARWEN	KYRA	HSLF_IFOS	HSLF	0.23308	0.359069
F-50155858-004S	F-50155863-004S	ARWEN	DINKA	HSLF_IFOS	HSLF	0.488734	0.331027
F-50155858-004S	F-50155864-004S	ARWEN	GIMPY	HSLF_IFOS	HSLF	0.463823	0.272128
F-50155858-004S	F-50155865-004S	ARWEN	LILLY	HSLF_IFOS	HSLF	0.319005	0.38942
F-50155858-004S	F-50155866-004S	ARWEN	TROPICANA	HSLF_IFOS	HSLF	0.534475	0.486848
F-50155858-004S	F-50155867-004S	ARWEN	HELENA	HSLF_IFOS	HSLF	0.621217	0.361134
F-50155859-004S	F-50155860-004S	MACBETH	BANSHEE	HSLF_IFOS	HSLF	0.688687	0.55479
F-50155859-004S	F-50155861-004S	MACBETH	SELYSE	HSLF_IFOS	HSLF	0.575427	0.642876
F-50155859-004S	F-50155862-004S	MACBETH	KYRA	HSLF_IFOS	HSLF	0.547992	0.67071
F-50155859-004S	F-50155863-004S	MACBETH	DINKA	HSLF_IFOS	HSLF	0.670266	0.655353
F-50155859-004S	F-50155864-004S	MACBETH	GIMPY	HSLF_IFOS	HSLF	0.609619	0.543858
F-50155859-004S	F-50155865-004S	MACBETH	LILLY	HSLF_IFOS	HSLF	0.592528	0.51528
F-50155859-004S	F-50155866-004S	MACBETH	TROPICANA	HSLF_IFOS	HSLF	0.729029	0.375214
F-50155859-004S	F-50155867-004S	MACBETH	HELENA	HSLF_IFOS	HSLF	0.78505	0.554862
F-50155860-004S	F-50155861-004S	BANSHEE	SELYSE	HSLF_IFOS	HSLF	0.259573	0.323626
F-50155860-004S	F-50155862-004S	BANSHEE	KYRA	HSLF_IFOS	HSLF	0.549724	0.380694
F-50155860-004S	F-50155863-004S	BANSHEE	DINKA	HSLF_IFOS	HSLF	0.363521	0.35356
F-50155860-004S	F-50155864-004S	BANSHEE	GIMPY	HSLF_IFOS	HSLF	0.774957	0.308945
F-50155860-004S	F-50155865-004S	BANSHEE	LILLY	HSLF_IFOS	HSLF	0.390514	0.383149
F-50155860-004S	F-50155866-004S	BANSHEE	TROPICANA	HSLF_IFOS	HSLF	0.3694	0.45924
F-50155860-004S	F-50155867-004S	BANSHEE	HELENA	HSLF_IFOS	HSLF	0.302882	0.366861
F-50155861-004S	F-50155862-004S	SELYSE	KYRA	HSLF_IFOS	HSLF	0.502595	0.425071
F-50155861-004S	F-50155863-004S	SELYSE	DINKA	HSLF_IFOS	HSLF	0.205211	0.368242
F-50155861-004S	F-50155864-004S	SELYSE	GIMPY	HSLF_IFOS	HSLF	0.61003	0.383632
F-50155861-004S	F-50155865-004S	SELYSE	LILLY	HSLF_IFOS	HSLF	0.286079	0.419954
F-50155861-004S	F-50155866-004S	SELYSE	TROPICANA	HSLF_IFOS	HSLF	0.449764	0.548503
F-50155861-004S	F-50155867-004S	SELYSE	HELENA	HSLF_IFOS	HSLF	0.302052	0.384969
F-50155862-004S	F-50155863-004S	KYRA	DINKA	HSLF_IFOS	HSLF	0.623015	0.459122
F-50155862-004S	F-50155864-004S	KYRA	GIMPY	HSLF_IFOS	HSLF	0.425885	0.359891
F-50155862-004S	F-50155865-004S	KYRA	LILLY	HSLF_IFOS	HSLF	0.471037	0.535374
F-50155862-004S	F-50155866-004S	KYRA	TROPICANA	HSLF_IFOS	HSLF	0.613335	0.559366
F-50155862-004S	F-50155867-004S	KYRA	HELENA	HSLF_IFOS	HSLF	0.757452	0.495627
F-50155863-004S	F-50155864-004S	DINKA	GIMPY	HSLF_IFOS	HSLF	0.68577	0.443433
F-50155863-004S	F-50155865-004S	DINKA	LILLY	HSLF_IFOS	HSLF	0.344956	0.431849
F-50155863-004S	F-50155866-004S	DINKA	TROPICANA	HSLF_IFOS	HSLF	0.504627	0.57846
F-50155863-004S	F-50155867-004S	DINKA	HELENA	HSLF_IFOS	HSLF	0.249121	0.352754
F-50155864-004S	F-50155865-004S	GIMPY	LILLY	HSLF_IFOS	HSLF	0.604202	0.387699
F-50155864-004S	F-50155866-004S	GIMPY	TROPICANA	HSLF_IFOS	HSLF	0.831072	0.485767
F-50155864-004S	F-50155867-004S	GIMPY	HELENA	HSLF_IFOS	HSLF	0.846905	0.396198
F-50155865-004S	F-50155866-004S	LILLY	TROPICANA	HSLF_IFOS	HSLF	0.5411	0.481856
F-50155865-004S	F-50155867-004S	LILLY	HELENA	HSLF_IFOS	HSLF	0.489165	0.402405
F-50155866-004S	F-50155867-004S	TROPICANA	HELENA	HSLF_IFOS	HSLF	0.461345	0.498285
F-50155868-005S	F-50155869-005S	SAHARA	SQUEEGEE	HSLF_PP	HSLF	0.910697	0.548617
F-50155868-005S	F-50155870-005S	SAHARA	TULSA	HSLF_PP	HSLF	0.199696	0.422398
F-50155868-005S	F-50155871-005S	SAHARA	NEWMAN	HSLF_PP	HSLF	0.956317	0.546608
F-50155868-005S	F-50155872-005S	SAHARA	SADA	HSLF_PP	HSLF	0.0916076	0.537227
F-50155868-005S	F-50155873-005S	SAHARA	NATALIE	HSLF_PP	HSLF	0.592191	0.568923
F-50155868-005S	F-50155874-005S	SAHARA	MACBETH	HSLF_PP	HSLF	0.1319	0.434679
F-50155868-005S	F-50155875-005S	SAHARA	BANSHEE	HSLF_PP	HSLF	0.95978	0.597438
F-50155868-005S	F-50155876-005S	SAHARA	SELYSE	HSLF_PP	HSLF	0.885846	0.424175
F-50155868-005S	F-50155877-005S	SAHARA	ROCKSTAR	HSLF_PP	HSLF	0.231801	0.462697
F-50155868-005S	F-50155878-005S	SAHARA	CIDER	HSLF_PP	HSLF	0.802493	0.543028
F-50155868-005S	F-50155879-005S	SAHARA	ARWEN	HSLF_PP	HSLF	0.844292	0.584645
F-50155868-005S	F-50155880-005S	SAHARA	DINKA	HSLF_PP	HSLF	0.967255	0.663038
F-50155868-005S	F-50155881-005S	SAHARA	KYRA	HSLF_PP	HSLF	0.923265	0.47788
F-50155868-005S	F-50155882-005S	SAHARA	HELENA	HSLF_PP	HSLF	0.974578	0.577094
F-50155868-005S	F-50155883-005S	SAHARA	GIMPY	HSLF_PP	HSLF	0.421389	0.528003
F-50155868-005S	F-50155884-005S	SAHARA	LILLY	HSLF_PP	HSLF	0.970897	0.642064
F-50155868-005S	F-50155885-005S	SAHARA	TROPICANA	HSLF_PP	HSLF	0.607805	0.561026
F-50155869-005S	F-50155870-005S	SQUEEGEE	TULSA	HSLF_PP	HSLF	0.750688	0.41323
F-50155869-005S	F-50155871-005S	SQUEEGEE	NEWMAN	HSLF_PP	HSLF	0.294769	0.32234
F-50155869-005S	F-50155872-005S	SQUEEGEE	SADA	HSLF_PP	HSLF	0.8233	0.409172
F-50155869-005S	F-50155873-005S	SQUEEGEE	NATALIE	HSLF_PP	HSLF	0.61332	0.335868
F-50155869-005S	F-50155874-005S	SQUEEGEE	MACBETH	HSLF_PP	HSLF	0.896026	0.436148
F-50155869-005S	F-50155875-005S	SQUEEGEE	BANSHEE	HSLF_PP	HSLF	0.274675	0.288903
F-50155869-005S	F-50155876-005S	SQUEEGEE	SELYSE	HSLF_PP	HSLF	0.130101	0.351542
F-50155869-005S	F-50155877-005S	SQUEEGEE	ROCKSTAR	HSLF_PP	HSLF	0.787345	0.348891
F-50155869-005S	F-50155878-005S	SQUEEGEE	CIDER	HSLF_PP	HSLF	0.448761	0.532587
F-50155869-005S	F-50155879-005S	SQUEEGEE	ARWEN	HSLF_PP	HSLF	0.128972	0.293257
F-50155869-005S	F-50155880-005S	SQUEEGEE	DINKA	HSLF_PP	HSLF	0.159758	0.327986
F-50155869-005S	F-50155881-005S	SQUEEGEE	KYRA	HSLF_PP	HSLF	0.144538	0.312734
F-50155869-005S	F-50155882-005S	SQUEEGEE	HELENA	HSLF_PP	HSLF	0.159959	0.284552
F-50155869-005S	F-50155883-005S	SQUEEGEE	GIMPY	HSLF_PP	HSLF	0.847988	0.501924
F-50155869-005S	F-50155884-005S	SQUEEGEE	LILLY	HSLF_PP	HSLF	0.39799	0.758671
F-50155869-005S	F-50155885-005S	SQUEEGEE	TROPICANA	HSLF_PP	HSLF	0.461092	0.419125
F-50155870-005S	F-50155871-005S	TULSA	NEWMAN	HSLF_PP	HSLF	0.80857	0.32813
F-50155870-005S	F-50155872-005S	TULSA	SADA	HSLF_PP	HSLF	0.133863	0.415616
F-50155870-005S	F-50155873-005S	TULSA	NATALIE	HSLF_PP	HSLF	0.451903	0.386866
F-50155870-005S	F-50155874-005S	TULSA	MACBETH	HSLF_PP	HSLF	0.185696	0.385736
F-50155870-005S	F-50155875-005S	TULSA	BANSHEE	HSLF_PP	HSLF	0.806504	0.409123
F-50155870-005S	F-50155876-005S	TULSA	SELYSE	HSLF_PP	HSLF	0.720231	0.326654
F-50155870-005S	F-50155877-005S	TULSA	ROCKSTAR	HSLF_PP	HSLF	0.155647	0.298245
F-50155870-005S	F-50155878-005S	TULSA	CIDER	HSLF_PP	HSLF	0.612363	0.503281
F-50155870-005S	F-50155879-005S	TULSA	ARWEN	HSLF_PP	HSLF	0.679556	0.393552
F-50155870-005S	F-50155880-005S	TULSA	DINKA	HSLF_PP	HSLF	0.793857	0.496584
F-50155870-005S	F-50155881-005S	TULSA	KYRA	HSLF_PP	HSLF	0.762777	0.360193
F-50155870-005S	F-50155882-005S	TULSA	HELENA	HSLF_PP	HSLF	0.814879	0.424769
F-50155870-005S	F-50155883-005S	TULSA	GIMPY	HSLF_PP	HSLF	0.357104	0.48489
F-50155870-005S	F-50155884-005S	TULSA	LILLY	HSLF_PP	HSLF	0.818544	0.696594
F-50155870-005S	F-50155885-005S	TULSA	TROPICANA	HSLF_PP	HSLF	0.450134	0.416177
F-50155871-005S	F-50155872-005S	NEWMAN	SADA	HSLF_PP	HSLF	0.865365	0.374493
F-50155871-005S	F-50155873-005S	NEWMAN	NATALIE	HSLF_PP	HSLF	0.818064	0.303266
F-50155871-005S	F-50155874-005S	NEWMAN	MACBETH	HSLF_PP	HSLF	0.93825	0.455736
F-50155871-005S	F-50155875-005S	NEWMAN	BANSHEE	HSLF_PP	HSLF	0.0448559	0.310067
F-50155871-005S	F-50155876-005S	NEWMAN	SELYSE	HSLF_PP	HSLF	0.285563	0.349844
F-50155871-005S	F-50155877-005S	NEWMAN	ROCKSTAR	HSLF_PP	HSLF	0.83056	0.343112
F-50155871-005S	F-50155878-005S	NEWMAN	CIDER	HSLF_PP	HSLF	0.574993	0.499998
F-50155871-005S	F-50155879-005S	NEWMAN	ARWEN	HSLF_PP	HSLF	0.273646	0.290858
F-50155871-005S	F-50155880-005S	NEWMAN	DINKA	HSLF_PP	HSLF	0.166019	0.409136
F-50155871-005S	F-50155881-005S	NEWMAN	KYRA	HSLF_PP	HSLF	0.408162	0.345157
F-50155871-005S	F-50155882-005S	NEWMAN	HELENA	HSLF_PP	HSLF	0.168736	0.3478
F-50155871-005S	F-50155883-005S	NEWMAN	GIMPY	HSLF_PP	HSLF	0.883629	0.490038
F-50155871-005S	F-50155884-005S	NEWMAN	LILLY	HSLF_PP	HSLF	0.293353	0.748033
F-50155871-005S	F-50155885-005S	NEWMAN	TROPICANA	HSLF_PP	HSLF	0.623946	0.444006
F-50155872-005S	F-50155873-005S	SADA	NATALIE	HSLF_PP	HSLF	0.529263	0.27793
F-50155872-005S	F-50155874-005S	SADA	MACBETH	HSLF_PP	HSLF	0.133649	0.381969
F-50155872-005S	F-50155875-005S	SADA	BANSHEE	HSLF_PP	HSLF	0.868831	0.453972
F-50155872-005S	F-50155876-005S	SADA	SELYSE	HSLF_PP	HSLF	0.807644	0.367186
F-50155872-005S	F-50155877-005S	SADA	ROCKSTAR	HSLF_PP	HSLF	0.17689	0.378486
F-50155872-005S	F-50155878-005S	SADA	CIDER	HSLF_PP	HSLF	0.7235	0.616446
F-50155872-005S	F-50155879-005S	SADA	ARWEN	HSLF_PP	HSLF	0.772537	0.361475
F-50155872-005S	F-50155880-005S	SADA	DINKA	HSLF_PP	HSLF	0.880914	0.492258
F-50155872-005S	F-50155881-005S	SADA	KYRA	HSLF_PP	HSLF	0.838604	0.424173
F-50155872-005S	F-50155882-005S	SADA	HELENA	HSLF_PP	HSLF	0.886331	0.421328
F-50155872-005S	F-50155883-005S	SADA	GIMPY	HSLF_PP	HSLF	0.375515	0.416385
F-50155872-005S	F-50155884-005S	SADA	LILLY	HSLF_PP	HSLF	0.919833	0.816686
F-50155872-005S	F-50155885-005S	SADA	TROPICANA	HSLF_PP	HSLF	0.528875	0.451871
F-50155873-005S	F-50155874-005S	NATALIE	MACBETH	HSLF_PP	HSLF	0.488108	0.373716
F-50155873-005S	F-50155875-005S	NATALIE	BANSHEE	HSLF_PP	HSLF	0.80062	0.352025
F-50155873-005S	F-50155876-005S	NATALIE	SELYSE	HSLF_PP	HSLF	0.567922	0.343794
F-50155873-005S	F-50155877-005S	NATALIE	ROCKSTAR	HSLF_PP	HSLF	0.457381	0.332625
F-50155873-005S	F-50155878-005S	NATALIE	CIDER	HSLF_PP	HSLF	0.44296	0.587014
F-50155873-005S	F-50155879-005S	NATALIE	ARWEN	HSLF_PP	HSLF	0.545151	0.254208
F-50155873-005S	F-50155880-005S	NATALIE	DINKA	HSLF_PP	HSLF	0.668932	0.403842
F-50155873-005S	F-50155881-005S	NATALIE	KYRA	HSLF_PP	HSLF	0.601512	0.414983
F-50155873-005S	F-50155882-005S	NATALIE	HELENA	HSLF_PP	HSLF	0.681222	0.342135
F-50155873-005S	F-50155883-005S	NATALIE	GIMPY	HSLF_PP	HSLF	0.289557	0.436409
F-50155873-005S	F-50155884-005S	NATALIE	LILLY	HSLF_PP	HSLF	0.730486	0.784989
F-50155873-005S	F-50155885-005S	NATALIE	TROPICANA	HSLF_PP	HSLF	0.280324	0.435264
F-50155874-005S	F-50155875-005S	MACBETH	BANSHEE	HSLF_PP	HSLF	0.940388	0.435531
F-50155874-005S	F-50155876-005S	MACBETH	SELYSE	HSLF_PP	HSLF	0.867415	0.413105
F-50155874-005S	F-50155877-005S	MACBETH	ROCKSTAR	HSLF_PP	HSLF	0.185693	0.321648
F-50155874-005S	F-50155878-005S	MACBETH	CIDER	HSLF_PP	HSLF	0.723467	0.607915
F-50155874-005S	F-50155879-005S	MACBETH	ARWEN	HSLF_PP	HSLF	0.810291	0.394013
F-50155874-005S	F-50155880-005S	MACBETH	DINKA	HSLF_PP	HSLF	0.948459	0.509753
F-50155874-005S	F-50155881-005S	MACBETH	KYRA	HSLF_PP	HSLF	0.905815	0.422775
F-50155874-005S	F-50155882-005S	MACBETH	HELENA	HSLF_PP	HSLF	0.956433	0.423013
F-50155874-005S	F-50155883-005S	MACBETH	GIMPY	HSLF_PP	HSLF	0.319541	0.478071
F-50155874-005S	F-50155884-005S	MACBETH	LILLY	HSLF_PP	HSLF	0.898888	0.73063
F-50155874-005S	F-50155885-005S	MACBETH	TROPICANA	HSLF_PP	HSLF	0.539698	0.424506
F-50155875-005S	F-50155876-005S	BANSHEE	SELYSE	HSLF_PP	HSLF	0.273172	0.402037
F-50155875-005S	F-50155877-005S	BANSHEE	ROCKSTAR	HSLF_PP	HSLF	0.832489	0.399268
F-50155875-005S	F-50155878-005S	BANSHEE	CIDER	HSLF_PP	HSLF	0.560108	0.524663
F-50155875-005S	F-50155879-005S	BANSHEE	ARWEN	HSLF_PP	HSLF	0.262093	0.288278
F-50155875-005S	F-50155880-005S	BANSHEE	DINKA	HSLF_PP	HSLF	0.155182	0.360559
F-50155875-005S	F-50155881-005S	BANSHEE	KYRA	HSLF_PP	HSLF	0.379703	0.377089
F-50155875-005S	F-50155882-005S	BANSHEE	HELENA	HSLF_PP	HSLF	0.14585	0.308873
F-50155875-005S	F-50155883-005S	BANSHEE	GIMPY	HSLF_PP	HSLF	0.890917	0.534008
F-50155875-005S	F-50155884-005S	BANSHEE	LILLY	HSLF_PP	HSLF	0.300366	0.738524
F-50155875-005S	F-50155885-005S	BANSHEE	TROPICANA	HSLF_PP	HSLF	0.604484	0.402597
F-50155876-005S	F-50155877-005S	SELYSE	ROCKSTAR	HSLF_PP	HSLF	0.757835	0.278007
F-50155876-005S	F-50155878-005S	SELYSE	CIDER	HSLF_PP	HSLF	0.40941	0.526012
F-50155876-005S	F-50155879-005S	SELYSE	ARWEN	HSLF_PP	HSLF	0.146528	0.366946
F-50155876-005S	F-50155880-005S	SELYSE	DINKA	HSLF_PP	HSLF	0.164446	0.477506
F-50155876-005S	F-50155881-005S	SELYSE	KYRA	HSLF_PP	HSLF	0.180088	0.297592
F-50155876-005S	F-50155882-005S	SELYSE	HELENA	HSLF_PP	HSLF	0.231642	0.411231
F-50155876-005S	F-50155883-005S	SELYSE	GIMPY	HSLF_PP	HSLF	0.809016	0.477853
F-50155876-005S	F-50155884-005S	SELYSE	LILLY	HSLF_PP	HSLF	0.44146	0.772196
F-50155876-005S	F-50155885-005S	SELYSE	TROPICANA	HSLF_PP	HSLF	0.425814	0.432441
F-50155877-005S	F-50155878-005S	ROCKSTAR	CIDER	HSLF_PP	HSLF	0.655233	0.512007
F-50155877-005S	F-50155879-005S	ROCKSTAR	ARWEN	HSLF_PP	HSLF	0.702985	0.370654
F-50155877-005S	F-50155880-005S	ROCKSTAR	DINKA	HSLF_PP	HSLF	0.840776	0.449662
F-50155877-005S	F-50155881-005S	ROCKSTAR	KYRA	HSLF_PP	HSLF	0.797295	0.344312
F-50155877-005S	F-50155882-005S	ROCKSTAR	HELENA	HSLF_PP	HSLF	0.848768	0.40742
F-50155877-005S	F-50155883-005S	ROCKSTAR	GIMPY	HSLF_PP	HSLF	0.335671	0.481817
F-50155877-005S	F-50155884-005S	ROCKSTAR	LILLY	HSLF_PP	HSLF	0.838769	0.727951
F-50155877-005S	F-50155885-005S	ROCKSTAR	TROPICANA	HSLF_PP	HSLF	0.455479	0.377541
F-50155878-005S	F-50155879-005S	CIDER	ARWEN	HSLF_PP	HSLF	0.370038	0.583347
F-50155878-005S	F-50155880-005S	CIDER	DINKA	HSLF_PP	HSLF	0.490943	0.587403
F-50155878-005S	F-50155881-005S	CIDER	KYRA	HSLF_PP	HSLF	0.425533	0.442136
F-50155878-005S	F-50155882-005S	CIDER	HELENA	HSLF_PP	HSLF	0.509911	0.558074
F-50155878-005S	F-50155883-005S	CIDER	GIMPY	HSLF_PP	HSLF	0.639584	0.606487
F-50155878-005S	F-50155884-005S	CIDER	LILLY	HSLF_PP	HSLF	0.526767	0.699219
F-50155878-005S	F-50155885-005S	CIDER	TROPICANA	HSLF_PP	HSLF	0.355943	0.480609
F-50155879-005S	F-50155880-005S	ARWEN	DINKA	HSLF_PP	HSLF	0.147799	0.327255
F-50155879-005S	F-50155881-005S	ARWEN	KYRA	HSLF_PP	HSLF	0.249436	0.392992
F-50155879-005S	F-50155882-005S	ARWEN	HELENA	HSLF_PP	HSLF	0.183029	0.275648
F-50155879-005S	F-50155883-005S	ARWEN	GIMPY	HSLF_PP	HSLF	0.75135	0.491231
F-50155879-005S	F-50155884-005S	ARWEN	LILLY	HSLF_PP	HSLF	0.351428	0.763415
F-50155879-005S	F-50155885-005S	ARWEN	TROPICANA	HSLF_PP	HSLF	0.380639	0.438971
F-50155880-005S	F-50155881-005S	DINKA	KYRA	HSLF_PP	HSLF	0.268736	0.419879
F-50155880-005S	F-50155882-005S	DINKA	HELENA	HSLF_PP	HSLF	0.0798737	0.330838
F-50155880-005S	F-50155883-005S	DINKA	GIMPY	HSLF_PP	HSLF	0.887986	0.563082
F-50155880-005S	F-50155884-005S	DINKA	LILLY	HSLF_PP	HSLF	0.288734	0.782786
F-50155880-005S	F-50155885-005S	DINKA	TROPICANA	HSLF_PP	HSLF	0.511571	0.471262
F-50155881-005S	F-50155882-005S	KYRA	HELENA	HSLF_PP	HSLF	0.275591	0.378061
F-50155881-005S	F-50155883-005S	KYRA	GIMPY	HSLF_PP	HSLF	0.849743	0.478433
F-50155881-005S	F-50155884-005S	KYRA	LILLY	HSLF_PP	HSLF	0.49624	0.740411
F-50155881-005S	F-50155885-005S	KYRA	TROPICANA	HSLF_PP	HSLF	0.455842	0.373656
F-50155882-005S	F-50155883-005S	HELENA	GIMPY	HSLF_PP	HSLF	0.908363	0.505986
F-50155882-005S	F-50155884-005S	HELENA	LILLY	HSLF_PP	HSLF	0.300132	0.746236
F-50155882-005S	F-50155885-005S	HELENA	TROPICANA	HSLF_PP	HSLF	0.521283	0.433853
F-50155883-005S	F-50155884-005S	GIMPY	LILLY	HSLF_PP	HSLF	0.795946	0.775831
F-50155883-005S	F-50155885-005S	GIMPY	TROPICANA	HSLF_PP	HSLF	0.475199	0.560496
F-50155884-005S	F-50155885-005S	LILLY	TROPICANA	HSLF_PP	HSLF	0.630218	0.765901
F-50156583-005S	F-50156584-005S	NEWMAN	SQUEEGEE	HSLF_Con_2	HSLF	0.373552	0.353439
F-50156583-005S	F-50156585-005S	NEWMAN	NATALIE	HSLF_Con_2	HSLF	0.332056	0.396466
F-50156583-005S	F-50156586-005S	NEWMAN	SADA	HSLF_Con_2	HSLF	0.164536	0.261429
F-50156583-005S	F-50156587-005S	NEWMAN	TULSA	HSLF_Con_2	HSLF	0.474442	0.306908
F-50156583-005S	F-50156588-005S	NEWMAN	SAHARA	HSLF_Con_2	HSLF	0.4507	0.311097
F-50156583-005S	F-50156589-005S	NEWMAN	CIDER	HSLF_Con_2	HSLF	0.522479	0.372952
F-50156583-005S	F-50156590-005S	NEWMAN	ROCKSTAR	HSLF_Con_2	HSLF	0.275736	0.470767
F-50156583-005S	F-50156591-005S	NEWMAN	SELYSE	HSLF_Con_2	HSLF	0.536269	0.259747
F-50156583-005S	F-50156592-005S	NEWMAN	MACBETH	HSLF_Con_2	HSLF	0.512381	0.371142
F-50156583-005S	F-50156593-005S	NEWMAN	BANSHEE	HSLF_Con_2	HSLF	0.440708	0.674375
F-50156583-005S	F-50156594-005S	NEWMAN	ARWEN	HSLF_Con_2	HSLF	0.275983	0.354944
F-50156583-005S	F-50156595-005S	NEWMAN	TROPICANA	HSLF_Con_2	HSLF	0.303535	0.36344
F-50156583-005S	F-50156596-005S	NEWMAN	LILLY	HSLF_Con_2	HSLF	0.312776	0.353275
F-50156583-005S	F-50156597-005S	NEWMAN	DINKA	HSLF_Con_2	HSLF	0.386207	0.345501
F-50156583-005S	F-50156598-005S	NEWMAN	HELENA	HSLF_Con_2	HSLF	0.356272	0.339709
F-50156583-005S	F-50156599-005S	NEWMAN	KYRA	HSLF_Con_2	HSLF	0.304507	0.362821
F-50156583-005S	F-50156600-005S	NEWMAN	GIMPY	HSLF_Con_2	HSLF	0.212589	0.313296
F-50156584-005S	F-50156585-005S	SQUEEGEE	NATALIE	HSLF_Con_2	HSLF	0.391443	0.396465
F-50156584-005S	F-50156586-005S	SQUEEGEE	SADA	HSLF_Con_2	HSLF	0.35954	0.322283
F-50156584-005S	F-50156587-005S	SQUEEGEE	TULSA	HSLF_Con_2	HSLF	0.743121	0.432261
F-50156584-005S	F-50156588-005S	SQUEEGEE	SAHARA	HSLF_Con_2	HSLF	0.743127	0.409713
F-50156584-005S	F-50156589-005S	SQUEEGEE	CIDER	HSLF_Con_2	HSLF	0.43675	0.294077
F-50156584-005S	F-50156590-005S	SQUEEGEE	ROCKSTAR	HSLF_Con_2	HSLF	0.371461	0.392732
F-50156584-005S	F-50156591-005S	SQUEEGEE	SELYSE	HSLF_Con_2	HSLF	0.514649	0.314289
F-50156584-005S	F-50156592-005S	SQUEEGEE	MACBETH	HSLF_Con_2	HSLF	0.761327	0.418749
F-50156584-005S	F-50156593-005S	SQUEEGEE	BANSHEE	HSLF_Con_2	HSLF	0.493272	0.66011
F-50156584-005S	F-50156594-005S	SQUEEGEE	ARWEN	HSLF_Con_2	HSLF	0.478904	0.411748
F-50156584-005S	F-50156595-005S	SQUEEGEE	TROPICANA	HSLF_Con_2	HSLF	0.307504	0.444291
F-50156584-005S	F-50156596-005S	SQUEEGEE	LILLY	HSLF_Con_2	HSLF	0.607867	0.418326
F-50156584-005S	F-50156597-005S	SQUEEGEE	DINKA	HSLF_Con_2	HSLF	0.390021	0.285298
F-50156584-005S	F-50156598-005S	SQUEEGEE	HELENA	HSLF_Con_2	HSLF	0.280813	0.342919
F-50156584-005S	F-50156599-005S	SQUEEGEE	KYRA	HSLF_Con_2	HSLF	0.399448	0.476624
F-50156584-005S	F-50156600-005S	SQUEEGEE	GIMPY	HSLF_Con_2	HSLF	0.380434	0.411269
F-50156585-005S	F-50156586-005S	NATALIE	SADA	HSLF_Con_2	HSLF	0.405687	0.3585
F-50156585-005S	F-50156587-005S	NATALIE	TULSA	HSLF_Con_2	HSLF	0.614547	0.425748
F-50156585-005S	F-50156588-005S	NATALIE	SAHARA	HSLF_Con_2	HSLF	0.564937	0.386753
F-50156585-005S	F-50156589-005S	NATALIE	CIDER	HSLF_Con_2	HSLF	0.364656	0.306435
F-50156585-005S	F-50156590-005S	NATALIE	ROCKSTAR	HSLF_Con_2	HSLF	0.27615	0.387535
F-50156585-005S	F-50156591-005S	NATALIE	SELYSE	HSLF_Con_2	HSLF	0.44772	0.333023
F-50156585-005S	F-50156592-005S	NATALIE	MACBETH	HSLF_Con_2	HSLF	0.626945	0.346436
F-50156585-005S	F-50156593-005S	NATALIE	BANSHEE	HSLF_Con_2	HSLF	0.57234	0.516165
F-50156585-005S	F-50156594-005S	NATALIE	ARWEN	HSLF_Con_2	HSLF	0.333778	0.356745
F-50156585-005S	F-50156595-005S	NATALIE	TROPICANA	HSLF_Con_2	HSLF	0.39993	0.38948
F-50156585-005S	F-50156596-005S	NATALIE	LILLY	HSLF_Con_2	HSLF	0.438995	0.338364
F-50156585-005S	F-50156597-005S	NATALIE	DINKA	HSLF_Con_2	HSLF	0.368958	0.379805
F-50156585-005S	F-50156598-005S	NATALIE	HELENA	HSLF_Con_2	HSLF	0.400945	0.355099
F-50156585-005S	F-50156599-005S	NATALIE	KYRA	HSLF_Con_2	HSLF	0.37917	0.519854
F-50156585-005S	F-50156600-005S	NATALIE	GIMPY	HSLF_Con_2	HSLF	0.435977	0.381217
F-50156586-005S	F-50156587-005S	SADA	TULSA	HSLF_Con_2	HSLF	0.570894	0.344747
F-50156586-005S	F-50156588-005S	SADA	SAHARA	HSLF_Con_2	HSLF	0.560457	0.332674
F-50156586-005S	F-50156589-005S	SADA	CIDER	HSLF_Con_2	HSLF	0.491948	0.328536
F-50156586-005S	F-50156590-005S	SADA	ROCKSTAR	HSLF_Con_2	HSLF	0.332147	0.461583
F-50156586-005S	F-50156591-005S	SADA	SELYSE	HSLF_Con_2	HSLF	0.564032	0.260475
F-50156586-005S	F-50156592-005S	SADA	MACBETH	HSLF_Con_2	HSLF	0.602379	0.390817
F-50156586-005S	F-50156593-005S	SADA	BANSHEE	HSLF_Con_2	HSLF	0.418969	0.669879
F-50156586-005S	F-50156594-005S	SADA	ARWEN	HSLF_Con_2	HSLF	0.289435	0.299902
F-50156586-005S	F-50156595-005S	SADA	TROPICANA	HSLF_Con_2	HSLF	0.326997	0.407803
F-50156586-005S	F-50156596-005S	SADA	LILLY	HSLF_Con_2	HSLF	0.444602	0.373171
F-50156586-005S	F-50156597-005S	SADA	DINKA	HSLF_Con_2	HSLF	0.353446	0.278159
F-50156586-005S	F-50156598-005S	SADA	HELENA	HSLF_Con_2	HSLF	0.32194	0.295798
F-50156586-005S	F-50156599-005S	SADA	KYRA	HSLF_Con_2	HSLF	0.323101	0.407778
F-50156586-005S	F-50156600-005S	SADA	GIMPY	HSLF_Con_2	HSLF	0.171861	0.330111
F-50156587-005S	F-50156588-005S	TULSA	SAHARA	HSLF_Con_2	HSLF	0.25684	0.217689
F-50156587-005S	F-50156589-005S	TULSA	CIDER	HSLF_Con_2	HSLF	0.828654	0.438132
F-50156587-005S	F-50156590-005S	TULSA	ROCKSTAR	HSLF_Con_2	HSLF	0.657966	0.505013
F-50156587-005S	F-50156591-005S	TULSA	SELYSE	HSLF_Con_2	HSLF	0.789163	0.368898
F-50156587-005S	F-50156592-005S	TULSA	MACBETH	HSLF_Con_2	HSLF	0.29315	0.30041
F-50156587-005S	F-50156593-005S	TULSA	BANSHEE	HSLF_Con_2	HSLF	0.819186	0.680973
F-50156587-005S	F-50156594-005S	TULSA	ARWEN	HSLF_Con_2	HSLF	0.554958	0.401966
F-50156587-005S	F-50156595-005S	TULSA	TROPICANA	HSLF_Con_2	HSLF	0.494465	0.416329
F-50156587-005S	F-50156596-005S	TULSA	LILLY	HSLF_Con_2	HSLF	0.221751	0.311655
F-50156587-005S	F-50156597-005S	TULSA	DINKA	HSLF_Con_2	HSLF	0.806742	0.454109
F-50156587-005S	F-50156598-005S	TULSA	HELENA	HSLF_Con_2	HSLF	0.790374	0.415582
F-50156587-005S	F-50156599-005S	TULSA	KYRA	HSLF_Con_2	HSLF	0.418988	0.452015
F-50156587-005S	F-50156600-005S	TULSA	GIMPY	HSLF_Con_2	HSLF	0.455695	0.257844
F-50156588-005S	F-50156589-005S	SAHARA	CIDER	HSLF_Con_2	HSLF	0.826736	0.407019
F-50156588-005S	F-50156590-005S	SAHARA	ROCKSTAR	HSLF_Con_2	HSLF	0.605431	0.48057
F-50156588-005S	F-50156591-005S	SAHARA	SELYSE	HSLF_Con_2	HSLF	0.79812	0.355754
F-50156588-005S	F-50156592-005S	SAHARA	MACBETH	HSLF_Con_2	HSLF	0.253708	0.297664
F-50156588-005S	F-50156593-005S	SAHARA	BANSHEE	HSLF_Con_2	HSLF	0.760875	0.639363
F-50156588-005S	F-50156594-005S	SAHARA	ARWEN	HSLF_Con_2	HSLF	0.470618	0.384259
F-50156588-005S	F-50156595-005S	SAHARA	TROPICANA	HSLF_Con_2	HSLF	0.484149	0.383781
F-50156588-005S	F-50156596-005S	SAHARA	LILLY	HSLF_Con_2	HSLF	0.194186	0.304689
F-50156588-005S	F-50156597-005S	SAHARA	DINKA	HSLF_Con_2	HSLF	0.813214	0.444291
F-50156588-005S	F-50156598-005S	SAHARA	HELENA	HSLF_Con_2	HSLF	0.725011	0.398613
F-50156588-005S	F-50156599-005S	SAHARA	KYRA	HSLF_Con_2	HSLF	0.389143	0.439913
F-50156588-005S	F-50156600-005S	SAHARA	GIMPY	HSLF_Con_2	HSLF	0.476089	0.234237
F-50156589-005S	F-50156590-005S	CIDER	ROCKSTAR	HSLF_Con_2	HSLF	0.371433	0.374976
F-50156589-005S	F-50156591-005S	CIDER	SELYSE	HSLF_Con_2	HSLF	0.306686	0.274856
F-50156589-005S	F-50156592-005S	CIDER	MACBETH	HSLF_Con_2	HSLF	0.863994	0.374418
F-50156589-005S	F-50156593-005S	CIDER	BANSHEE	HSLF_Con_2	HSLF	0.565952	0.601232
F-50156589-005S	F-50156594-005S	CIDER	ARWEN	HSLF_Con_2	HSLF	0.525113	0.395233
F-50156589-005S	F-50156595-005S	CIDER	TROPICANA	HSLF_Con_2	HSLF	0.598955	0.364519
F-50156589-005S	F-50156596-005S	CIDER	LILLY	HSLF_Con_2	HSLF	0.691501	0.413616
F-50156589-005S	F-50156597-005S	CIDER	DINKA	HSLF_Con_2	HSLF	0.343086	0.257408
F-50156589-005S	F-50156598-005S	CIDER	HELENA	HSLF_Con_2	HSLF	0.430998	0.273032
F-50156589-005S	F-50156599-005S	CIDER	KYRA	HSLF_Con_2	HSLF	0.598172	0.430492
F-50156589-005S	F-50156600-005S	CIDER	GIMPY	HSLF_Con_2	HSLF	0.555799	0.405471
F-50156590-005S	F-50156591-005S	ROCKSTAR	SELYSE	HSLF_Con_2	HSLF	0.472329	0.401435
F-50156590-005S	F-50156592-005S	ROCKSTAR	MACBETH	HSLF_Con_2	HSLF	0.672193	0.424177
F-50156590-005S	F-50156593-005S	ROCKSTAR	BANSHEE	HSLF_Con_2	HSLF	0.388945	0.529987
F-50156590-005S	F-50156594-005S	ROCKSTAR	ARWEN	HSLF_Con_2	HSLF	0.276746	0.460167
F-50156590-005S	F-50156595-005S	ROCKSTAR	TROPICANA	HSLF_Con_2	HSLF	0.477133	0.396287
F-50156590-005S	F-50156596-005S	ROCKSTAR	LILLY	HSLF_Con_2	HSLF	0.504132	0.470268
F-50156590-005S	F-50156597-005S	ROCKSTAR	DINKA	HSLF_Con_2	HSLF	0.352118	0.466346
F-50156590-005S	F-50156598-005S	ROCKSTAR	HELENA	HSLF_Con_2	HSLF	0.278874	0.40225
F-50156590-005S	F-50156599-005S	ROCKSTAR	KYRA	HSLF_Con_2	HSLF	0.460718	0.490447
F-50156590-005S	F-50156600-005S	ROCKSTAR	GIMPY	HSLF_Con_2	HSLF	0.442717	0.450645
F-50156591-005S	F-50156592-005S	SELYSE	MACBETH	HSLF_Con_2	HSLF	0.843122	0.358142
F-50156591-005S	F-50156593-005S	SELYSE	BANSHEE	HSLF_Con_2	HSLF	0.60429	0.637707
F-50156591-005S	F-50156594-005S	SELYSE	ARWEN	HSLF_Con_2	HSLF	0.574183	0.362414
F-50156591-005S	F-50156595-005S	SELYSE	TROPICANA	HSLF_Con_2	HSLF	0.632118	0.323919
F-50156591-005S	F-50156596-005S	SELYSE	LILLY	HSLF_Con_2	HSLF	0.660954	0.360341
F-50156591-005S	F-50156597-005S	SELYSE	DINKA	HSLF_Con_2	HSLF	0.441264	0.294944
F-50156591-005S	F-50156598-005S	SELYSE	HELENA	HSLF_Con_2	HSLF	0.534012	0.283909
F-50156591-005S	F-50156599-005S	SELYSE	KYRA	HSLF_Con_2	HSLF	0.631065	0.367129
F-50156591-005S	F-50156600-005S	SELYSE	GIMPY	HSLF_Con_2	HSLF	0.61045	0.33098
F-50156592-005S	F-50156593-005S	MACBETH	BANSHEE	HSLF_Con_2	HSLF	0.820473	0.602803
F-50156592-005S	F-50156594-005S	MACBETH	ARWEN	HSLF_Con_2	HSLF	0.579739	0.449897
F-50156592-005S	F-50156595-005S	MACBETH	TROPICANA	HSLF_Con_2	HSLF	0.522838	0.345181
F-50156592-005S	F-50156596-005S	MACBETH	LILLY	HSLF_Con_2	HSLF	0.293921	0.30272
F-50156592-005S	F-50156597-005S	MACBETH	DINKA	HSLF_Con_2	HSLF	0.859955	0.441698
F-50156592-005S	F-50156598-005S	MACBETH	HELENA	HSLF_Con_2	HSLF	0.780995	0.392444
F-50156592-005S	F-50156599-005S	MACBETH	KYRA	HSLF_Con_2	HSLF	0.431846	0.505725
F-50156592-005S	F-50156600-005S	MACBETH	GIMPY	HSLF_Con_2	HSLF	0.513674	0.280351
F-50156593-005S	F-50156594-005S	BANSHEE	ARWEN	HSLF_Con_2	HSLF	0.461103	0.597873
F-50156593-005S	F-50156595-005S	BANSHEE	TROPICANA	HSLF_Con_2	HSLF	0.605975	0.568509
F-50156593-005S	F-50156596-005S	BANSHEE	LILLY	HSLF_Con_2	HSLF	0.680269	0.612298
F-50156593-005S	F-50156597-005S	BANSHEE	DINKA	HSLF_Con_2	HSLF	0.442108	0.672729
F-50156593-005S	F-50156598-005S	BANSHEE	HELENA	HSLF_Con_2	HSLF	0.285382	0.604073
F-50156593-005S	F-50156599-005S	BANSHEE	KYRA	HSLF_Con_2	HSLF	0.588116	0.690816
F-50156593-005S	F-50156600-005S	BANSHEE	GIMPY	HSLF_Con_2	HSLF	0.484257	0.640645
F-50156594-005S	F-50156595-005S	ARWEN	TROPICANA	HSLF_Con_2	HSLF	0.35503	0.444044
F-50156594-005S	F-50156596-005S	ARWEN	LILLY	HSLF_Con_2	HSLF	0.390074	0.37758
F-50156594-005S	F-50156597-005S	ARWEN	DINKA	HSLF_Con_2	HSLF	0.486438	0.380017
F-50156594-005S	F-50156598-005S	ARWEN	HELENA	HSLF_Con_2	HSLF	0.407746	0.34341
F-50156594-005S	F-50156599-005S	ARWEN	KYRA	HSLF_Con_2	HSLF	0.331146	0.479248
F-50156594-005S	F-50156600-005S	ARWEN	GIMPY	HSLF_Con_2	HSLF	0.414354	0.411107
F-50156595-005S	F-50156596-005S	TROPICANA	LILLY	HSLF_Con_2	HSLF	0.374893	0.410172
F-50156595-005S	F-50156597-005S	TROPICANA	DINKA	HSLF_Con_2	HSLF	0.580317	0.449883
F-50156595-005S	F-50156598-005S	TROPICANA	HELENA	HSLF_Con_2	HSLF	0.435948	0.375571
F-50156595-005S	F-50156599-005S	TROPICANA	KYRA	HSLF_Con_2	HSLF	0.118353	0.405826
F-50156595-005S	F-50156600-005S	TROPICANA	GIMPY	HSLF_Con_2	HSLF	0.267148	0.363991
F-50156596-005S	F-50156597-005S	LILLY	DINKA	HSLF_Con_2	HSLF	0.681035	0.434781
F-50156596-005S	F-50156598-005S	LILLY	HELENA	HSLF_Con_2	HSLF	0.63131	0.426057
F-50156596-005S	F-50156599-005S	LILLY	KYRA	HSLF_Con_2	HSLF	0.293409	0.501796
F-50156596-005S	F-50156600-005S	LILLY	GIMPY	HSLF_Con_2	HSLF	0.357161	0.292323
F-50156597-005S	F-50156598-005S	DINKA	HELENA	HSLF_Con_2	HSLF	0.327458	0.321581
F-50156597-005S	F-50156599-005S	DINKA	KYRA	HSLF_Con_2	HSLF	0.596078	0.463959
F-50156597-005S	F-50156600-005S	DINKA	GIMPY	HSLF_Con_2	HSLF	0.451753	0.439589
F-50156598-005S	F-50156599-005S	HELENA	KYRA	HSLF_Con_2	HSLF	0.423508	0.396352
F-50156598-005S	F-50156600-005S	HELENA	GIMPY	HSLF_Con_2	HSLF	0.372319	0.380158
F-50156599-005S	F-50156600-005S	KYRA	GIMPY	HSLF_Con_2	HSLF	0.212554	0.45948
F-50157207-005S	F-50157208-005S	SADA	TULSA	HSLF_Sol	HSLF	0.635807	0.373081
F-50157207-005S	F-50157209-005S	SADA	SQUEEGEE	HSLF_Sol	HSLF	0.290485	0.338332
F-50157207-005S	F-50157210-005S	SADA	SAHARA	HSLF_Sol	HSLF	0.237578	0.365993
F-50157207-005S	F-50157211-005S	SADA	NATALIE	HSLF_Sol	HSLF	0.196179	0.343227
F-50157207-005S	F-50157212-005S	SADA	NEWMAN	HSLF_Sol	HSLF	0.239972	0.334328
F-50157207-005S	F-50157213-005S	SADA	SELYSE	HSLF_Sol	HSLF	0.237743	0.362311
F-50157207-005S	F-50157214-005S	SADA	BANSHEE	HSLF_Sol	HSLF	0.402465	0.441586
F-50157207-005S	F-50157215-005S	SADA	ARWEN	HSLF_Sol	HSLF	0.164972	0.336664
F-50157207-005S	F-50157216-005S	SADA	CIDER	HSLF_Sol	HSLF	0.112143	0.318542
F-50157207-005S	F-50157217-005S	SADA	ROCKSTAR	HSLF_Sol	HSLF	0.396588	0.378733
F-50157207-005S	F-50157218-005S	SADA	MACBETH	HSLF_Sol	HSLF	0.61022	0.370928
F-50157207-005S	F-50157219-005S	SADA	GIMPY	HSLF_Sol	HSLF	0.32388	0.345682
F-50157207-005S	F-50157220-005S	SADA	TROPICANA	HSLF_Sol	HSLF	0.63469	0.363054
F-50157207-005S	F-50157222-005S	SADA	DINKA	HSLF_Sol	HSLF	0.334307	0.608725
F-50157207-005S	F-50157223-005S	SADA	HELENA	HSLF_Sol	HSLF	0.197301	0.35303
F-50157207-005S	F-50157224-005S	SADA	KYRA	HSLF_Sol	HSLF	0.247393	0.307331
F-50157208-005S	F-50157209-005S	TULSA	SQUEEGEE	HSLF_Sol	HSLF	0.777374	0.397034
F-50157208-005S	F-50157210-005S	TULSA	SAHARA	HSLF_Sol	HSLF	0.828117	0.347223
F-50157208-005S	F-50157211-005S	TULSA	NATALIE	HSLF_Sol	HSLF	0.645269	0.375652
F-50157208-005S	F-50157212-005S	TULSA	NEWMAN	HSLF_Sol	HSLF	0.790664	0.415865
F-50157208-005S	F-50157213-005S	TULSA	SELYSE	HSLF_Sol	HSLF	0.538905	0.375637
F-50157208-005S	F-50157214-005S	TULSA	BANSHEE	HSLF_Sol	HSLF	0.447532	0.352696
F-50157208-005S	F-50157215-005S	TULSA	ARWEN	HSLF_Sol	HSLF	0.718463	0.389775
F-50157208-005S	F-50157216-005S	TULSA	CIDER	HSLF_Sol	HSLF	0.701357	0.445985
F-50157208-005S	F-50157217-005S	TULSA	ROCKSTAR	HSLF_Sol	HSLF	0.540539	0.392527
F-50157208-005S	F-50157218-005S	TULSA	MACBETH	HSLF_Sol	HSLF	0.224981	0.293683
F-50157208-005S	F-50157219-005S	TULSA	GIMPY	HSLF_Sol	HSLF	0.633717	0.276978
F-50157208-005S	F-50157220-005S	TULSA	TROPICANA	HSLF_Sol	HSLF	0.305779	0.324837
F-50157208-005S	F-50157222-005S	TULSA	DINKA	HSLF_Sol	HSLF	0.534959	0.624948
F-50157208-005S	F-50157223-005S	TULSA	HELENA	HSLF_Sol	HSLF	0.791408	0.381742
F-50157208-005S	F-50157224-005S	TULSA	KYRA	HSLF_Sol	HSLF	0.73849	0.358714
F-50157209-005S	F-50157210-005S	SQUEEGEE	SAHARA	HSLF_Sol	HSLF	0.18298	0.289149
F-50157209-005S	F-50157211-005S	SQUEEGEE	NATALIE	HSLF_Sol	HSLF	0.392497	0.244232
F-50157209-005S	F-50157212-005S	SQUEEGEE	NEWMAN	HSLF_Sol	HSLF	0.153879	0.311624
F-50157209-005S	F-50157213-005S	SQUEEGEE	SELYSE	HSLF_Sol	HSLF	0.416592	0.231868
F-50157209-005S	F-50157214-005S	SQUEEGEE	BANSHEE	HSLF_Sol	HSLF	0.431894	0.35315
F-50157209-005S	F-50157215-005S	SQUEEGEE	ARWEN	HSLF_Sol	HSLF	0.371668	0.260341
F-50157209-005S	F-50157216-005S	SQUEEGEE	CIDER	HSLF_Sol	HSLF	0.301214	0.290263
F-50157209-005S	F-50157217-005S	SQUEEGEE	ROCKSTAR	HSLF_Sol	HSLF	0.511369	0.346795
F-50157209-005S	F-50157218-005S	SQUEEGEE	MACBETH	HSLF_Sol	HSLF	0.752262	0.341863
F-50157209-005S	F-50157219-005S	SQUEEGEE	GIMPY	HSLF_Sol	HSLF	0.508936	0.352865
F-50157209-005S	F-50157220-005S	SQUEEGEE	TROPICANA	HSLF_Sol	HSLF	0.754862	0.32833
F-50157209-005S	F-50157222-005S	SQUEEGEE	DINKA	HSLF_Sol	HSLF	0.370779	0.538398
F-50157209-005S	F-50157223-005S	SQUEEGEE	HELENA	HSLF_Sol	HSLF	0.354545	0.25859
F-50157209-005S	F-50157224-005S	SQUEEGEE	KYRA	HSLF_Sol	HSLF	0.403418	0.261387
F-50157210-005S	F-50157211-005S	SAHARA	NATALIE	HSLF_Sol	HSLF	0.357922	0.26129
F-50157210-005S	F-50157212-005S	SAHARA	NEWMAN	HSLF_Sol	HSLF	0.120632	0.359674
F-50157210-005S	F-50157213-005S	SAHARA	SELYSE	HSLF_Sol	HSLF	0.382367	0.308131
F-50157210-005S	F-50157214-005S	SAHARA	BANSHEE	HSLF_Sol	HSLF	0.480469	0.324036
F-50157210-005S	F-50157215-005S	SAHARA	ARWEN	HSLF_Sol	HSLF	0.294	0.264069
F-50157210-005S	F-50157216-005S	SAHARA	CIDER	HSLF_Sol	HSLF	0.264526	0.336141
F-50157210-005S	F-50157217-005S	SAHARA	ROCKSTAR	HSLF_Sol	HSLF	0.549413	0.318286
F-50157210-005S	F-50157218-005S	SAHARA	MACBETH	HSLF_Sol	HSLF	0.802443	0.312286
F-50157210-005S	F-50157219-005S	SAHARA	GIMPY	HSLF_Sol	HSLF	0.482891	0.343585
F-50157210-005S	F-50157220-005S	SAHARA	TROPICANA	HSLF_Sol	HSLF	0.805343	0.316272
F-50157210-005S	F-50157222-005S	SAHARA	DINKA	HSLF_Sol	HSLF	0.455741	0.535274
F-50157210-005S	F-50157223-005S	SAHARA	HELENA	HSLF_Sol	HSLF	0.272192	0.27471
F-50157210-005S	F-50157224-005S	SAHARA	KYRA	HSLF_Sol	HSLF	0.369278	0.308413
F-50157211-005S	F-50157212-005S	NATALIE	NEWMAN	HSLF_Sol	HSLF	0.353124	0.345217
F-50157211-005S	F-50157213-005S	NATALIE	SELYSE	HSLF_Sol	HSLF	0.220758	0.288306
F-50157211-005S	F-50157214-005S	NATALIE	BANSHEE	HSLF_Sol	HSLF	0.448863	0.335804
F-50157211-005S	F-50157215-005S	NATALIE	ARWEN	HSLF_Sol	HSLF	0.190808	0.241942
F-50157211-005S	F-50157216-005S	NATALIE	CIDER	HSLF_Sol	HSLF	0.148923	0.324757
F-50157211-005S	F-50157217-005S	NATALIE	ROCKSTAR	HSLF_Sol	HSLF	0.309767	0.275545
F-50157211-005S	F-50157218-005S	NATALIE	MACBETH	HSLF_Sol	HSLF	0.594431	0.322287
F-50157211-005S	F-50157219-005S	NATALIE	GIMPY	HSLF_Sol	HSLF	0.21724	0.354029
F-50157211-005S	F-50157220-005S	NATALIE	TROPICANA	HSLF_Sol	HSLF	0.603768	0.305621
F-50157211-005S	F-50157222-005S	NATALIE	DINKA	HSLF_Sol	HSLF	0.316233	0.548365
F-50157211-005S	F-50157223-005S	NATALIE	HELENA	HSLF_Sol	HSLF	0.214211	0.28826
F-50157211-005S	F-50157224-005S	NATALIE	KYRA	HSLF_Sol	HSLF	0.181505	0.256074
F-50157212-005S	F-50157213-005S	NEWMAN	SELYSE	HSLF_Sol	HSLF	0.369645	0.312314
F-50157212-005S	F-50157214-005S	NEWMAN	BANSHEE	HSLF_Sol	HSLF	0.437488	0.447306
F-50157212-005S	F-50157215-005S	NEWMAN	ARWEN	HSLF_Sol	HSLF	0.255387	0.310552
F-50157212-005S	F-50157216-005S	NEWMAN	CIDER	HSLF_Sol	HSLF	0.259997	0.356721
F-50157212-005S	F-50157217-005S	NEWMAN	ROCKSTAR	HSLF_Sol	HSLF	0.50936	0.429793
F-50157212-005S	F-50157218-005S	NEWMAN	MACBETH	HSLF_Sol	HSLF	0.765252	0.40114
F-50157212-005S	F-50157219-005S	NEWMAN	GIMPY	HSLF_Sol	HSLF	0.486398	0.393127
F-50157212-005S	F-50157220-005S	NEWMAN	TROPICANA	HSLF_Sol	HSLF	0.765233	0.405992
F-50157212-005S	F-50157222-005S	NEWMAN	DINKA	HSLF_Sol	HSLF	0.389519	0.596381
F-50157212-005S	F-50157223-005S	NEWMAN	HELENA	HSLF_Sol	HSLF	0.267173	0.350658
F-50157212-005S	F-50157224-005S	NEWMAN	KYRA	HSLF_Sol	HSLF	0.369705	0.332547
F-50157213-005S	F-50157214-005S	SELYSE	BANSHEE	HSLF_Sol	HSLF	0.359426	0.367063
F-50157213-005S	F-50157215-005S	SELYSE	ARWEN	HSLF_Sol	HSLF	0.232069	0.293966
F-50157213-005S	F-50157216-005S	SELYSE	CIDER	HSLF_Sol	HSLF	0.245216	0.361398
F-50157213-005S	F-50157217-005S	SELYSE	ROCKSTAR	HSLF_Sol	HSLF	0.37008	0.40546
F-50157213-005S	F-50157218-005S	SELYSE	MACBETH	HSLF_Sol	HSLF	0.512914	0.336014
F-50157213-005S	F-50157219-005S	SELYSE	GIMPY	HSLF_Sol	HSLF	0.268106	0.331854
F-50157213-005S	F-50157220-005S	SELYSE	TROPICANA	HSLF_Sol	HSLF	0.512692	0.334759
F-50157213-005S	F-50157222-005S	SELYSE	DINKA	HSLF_Sol	HSLF	0.218688	0.526435
F-50157213-005S	F-50157223-005S	SELYSE	HELENA	HSLF_Sol	HSLF	0.313697	0.270683
F-50157213-005S	F-50157224-005S	SELYSE	KYRA	HSLF_Sol	HSLF	0.264053	0.30036
F-50157214-005S	F-50157215-005S	BANSHEE	ARWEN	HSLF_Sol	HSLF	0.489885	0.381455
F-50157214-005S	F-50157216-005S	BANSHEE	CIDER	HSLF_Sol	HSLF	0.420746	0.427662
F-50157214-005S	F-50157217-005S	BANSHEE	ROCKSTAR	HSLF_Sol	HSLF	0.486554	0.364815
F-50157214-005S	F-50157218-005S	BANSHEE	MACBETH	HSLF_Sol	HSLF	0.427207	0.298272
F-50157214-005S	F-50157219-005S	BANSHEE	GIMPY	HSLF_Sol	HSLF	0.530258	0.347135
F-50157214-005S	F-50157220-005S	BANSHEE	TROPICANA	HSLF_Sol	HSLF	0.402228	0.363607
F-50157214-005S	F-50157222-005S	BANSHEE	DINKA	HSLF_Sol	HSLF	0.322246	0.543195
F-50157214-005S	F-50157223-005S	BANSHEE	HELENA	HSLF_Sol	HSLF	0.489309	0.344245
F-50157214-005S	F-50157224-005S	BANSHEE	KYRA	HSLF_Sol	HSLF	0.545756	0.389868
F-50157215-005S	F-50157216-005S	ARWEN	CIDER	HSLF_Sol	HSLF	0.148022	0.304277
F-50157215-005S	F-50157217-005S	ARWEN	ROCKSTAR	HSLF_Sol	HSLF	0.446286	0.328976
F-50157215-005S	F-50157218-005S	ARWEN	MACBETH	HSLF_Sol	HSLF	0.696301	0.322299
F-50157215-005S	F-50157219-005S	ARWEN	GIMPY	HSLF_Sol	HSLF	0.330967	0.367025
F-50157215-005S	F-50157220-005S	ARWEN	TROPICANA	HSLF_Sol	HSLF	0.685023	0.318653
F-50157215-005S	F-50157222-005S	ARWEN	DINKA	HSLF_Sol	HSLF	0.348808	0.554233
F-50157215-005S	F-50157223-005S	ARWEN	HELENA	HSLF_Sol	HSLF	0.191205	0.272596
F-50157215-005S	F-50157224-005S	ARWEN	KYRA	HSLF_Sol	HSLF	0.186375	0.289627
F-50157216-005S	F-50157217-005S	CIDER	ROCKSTAR	HSLF_Sol	HSLF	0.408738	0.345734
F-50157216-005S	F-50157218-005S	CIDER	MACBETH	HSLF_Sol	HSLF	0.669738	0.380909
F-50157216-005S	F-50157219-005S	CIDER	GIMPY	HSLF_Sol	HSLF	0.285911	0.41373
F-50157216-005S	F-50157220-005S	CIDER	TROPICANA	HSLF_Sol	HSLF	0.642968	0.364558
F-50157216-005S	F-50157222-005S	CIDER	DINKA	HSLF_Sol	HSLF	0.320326	0.534119
F-50157216-005S	F-50157223-005S	CIDER	HELENA	HSLF_Sol	HSLF	0.147482	0.31163
F-50157216-005S	F-50157224-005S	CIDER	KYRA	HSLF_Sol	HSLF	0.191652	0.352672
F-50157217-005S	F-50157218-005S	ROCKSTAR	MACBETH	HSLF_Sol	HSLF	0.50897	0.355246
F-50157217-005S	F-50157219-005S	ROCKSTAR	GIMPY	HSLF_Sol	HSLF	0.401683	0.39893
F-50157217-005S	F-50157220-005S	ROCKSTAR	TROPICANA	HSLF_Sol	HSLF	0.48235	0.337105
F-50157217-005S	F-50157222-005S	ROCKSTAR	DINKA	HSLF_Sol	HSLF	0.45579	0.527991
F-50157217-005S	F-50157223-005S	ROCKSTAR	HELENA	HSLF_Sol	HSLF	0.500729	0.33219
F-50157217-005S	F-50157224-005S	ROCKSTAR	KYRA	HSLF_Sol	HSLF	0.447668	0.331954
F-50157218-005S	F-50157219-005S	MACBETH	GIMPY	HSLF_Sol	HSLF	0.608973	0.262442
F-50157218-005S	F-50157220-005S	MACBETH	TROPICANA	HSLF_Sol	HSLF	0.246819	0.272894
F-50157218-005S	F-50157222-005S	MACBETH	DINKA	HSLF_Sol	HSLF	0.42805	0.544678
F-50157218-005S	F-50157223-005S	MACBETH	HELENA	HSLF_Sol	HSLF	0.759684	0.291503
F-50157218-005S	F-50157224-005S	MACBETH	KYRA	HSLF_Sol	HSLF	0.710448	0.329399
F-50157219-005S	F-50157220-005S	GIMPY	TROPICANA	HSLF_Sol	HSLF	0.613212	0.329003
F-50157219-005S	F-50157222-005S	GIMPY	DINKA	HSLF_Sol	HSLF	0.384088	0.599437
F-50157219-005S	F-50157223-005S	GIMPY	HELENA	HSLF_Sol	HSLF	0.27446	0.317711
F-50157219-005S	F-50157224-005S	GIMPY	KYRA	HSLF_Sol	HSLF	0.246379	0.30978
F-50157220-005S	F-50157222-005S	TROPICANA	DINKA	HSLF_Sol	HSLF	0.429785	0.539498
F-50157220-005S	F-50157223-005S	TROPICANA	HELENA	HSLF_Sol	HSLF	0.759041	0.303628
F-50157220-005S	F-50157224-005S	TROPICANA	KYRA	HSLF_Sol	HSLF	0.706741	0.293983
F-50157222-005S	F-50157223-005S	DINKA	HELENA	HSLF_Sol	HSLF	0.39347	0.465907
F-50157222-005S	F-50157224-005S	DINKA	KYRA	HSLF_Sol	HSLF	0.364933	0.588386
F-50157223-005S	F-50157224-005S	HELENA	KYRA	HSLF_Sol	HSLF	0.136414	0.288282
F-50158433-003S	F-50158434-003S	MACBETH	ARWEN	HSLF_FR	HSLF	0.555881	0.416053
F-50158433-003S	F-50158435-003S	MACBETH	BANSHEE	HSLF_FR	HSLF	0.905029	0.465957
F-50158433-003S	F-50158436-003S	MACBETH	ROCKSTAR	HSLF_FR	HSLF	0.662089	0.522621
F-50158433-003S	F-50158437-003S	MACBETH	SELYSE	HSLF_FR	HSLF	0.758318	0.400541
F-50158433-003S	F-50158438-003S	MACBETH	CIDER	HSLF_FR	HSLF	0.572076	0.480773
F-50158433-003S	F-50158439-003S	MACBETH	SAHARA	HSLF_FR	HSLF	0.216864	0.257628
F-50158433-003S	F-50158440-003S	MACBETH	NEWMAN	HSLF_FR	HSLF	0.795517	0.445487
F-50158433-003S	F-50158441-003S	MACBETH	SQUEEGEE	HSLF_FR	HSLF	0.89037	0.503204
F-50158433-003S	F-50158442-003S	MACBETH	TULSA	HSLF_FR	HSLF	0.537401	0.392911
F-50158433-003S	F-50158443-003S	MACBETH	NATALIE	HSLF_FR	HSLF	0.514739	0.383969
F-50158433-003S	F-50158444-003S	MACBETH	SADA	HSLF_FR	HSLF	0.718427	0.383123
F-50158433-003S	F-50158445-002S	MACBETH	DINKA	HSLF_FR	HSLF	0.843693	0.425128
F-50158433-003S	F-50158446-002S	MACBETH	TROPICANA	HSLF_FR	HSLF	0.710185	0.505836
F-50158433-003S	F-50158448-002S	MACBETH	KYRA	HSLF_FR	HSLF	0.929428	0.520794
F-50158433-003S	F-50158449-002S	MACBETH	HELENA	HSLF_FR	HSLF	0.816472	0.536453
F-50158433-003S	F-50158450-002S	MACBETH	GIMPY	HSLF_FR	HSLF	0.460234	0.313
F-50158434-003S	F-50158435-003S	ARWEN	BANSHEE	HSLF_FR	HSLF	0.541959	0.544665
F-50158434-003S	F-50158436-003S	ARWEN	ROCKSTAR	HSLF_FR	HSLF	0.218123	0.528738
F-50158434-003S	F-50158437-003S	ARWEN	SELYSE	HSLF_FR	HSLF	0.498847	0.258965
F-50158434-003S	F-50158438-003S	ARWEN	CIDER	HSLF_FR	HSLF	0.266245	0.532686
F-50158434-003S	F-50158439-003S	ARWEN	SAHARA	HSLF_FR	HSLF	0.524836	0.391954
F-50158434-003S	F-50158440-003S	ARWEN	NEWMAN	HSLF_FR	HSLF	0.353866	0.29662
F-50158434-003S	F-50158441-003S	ARWEN	SQUEEGEE	HSLF_FR	HSLF	0.502259	0.371465
F-50158434-003S	F-50158442-003S	ARWEN	TULSA	HSLF_FR	HSLF	0.428266	0.262754
F-50158434-003S	F-50158443-003S	ARWEN	NATALIE	HSLF_FR	HSLF	0.416092	0.326892
F-50158434-003S	F-50158444-003S	ARWEN	SADA	HSLF_FR	HSLF	0.248192	0.229757
F-50158434-003S	F-50158445-002S	ARWEN	DINKA	HSLF_FR	HSLF	0.452635	0.379073
F-50158434-003S	F-50158446-002S	ARWEN	TROPICANA	HSLF_FR	HSLF	0.592554	0.584473
F-50158434-003S	F-50158448-002S	ARWEN	KYRA	HSLF_FR	HSLF	0.613873	0.58814
F-50158434-003S	F-50158449-002S	ARWEN	HELENA	HSLF_FR	HSLF	0.485304	0.608404
F-50158434-003S	F-50158450-002S	ARWEN	GIMPY	HSLF_FR	HSLF	0.325638	0.381639
F-50158435-003S	F-50158436-003S	BANSHEE	ROCKSTAR	HSLF_FR	HSLF	0.489084	0.623356
F-50158435-003S	F-50158437-003S	BANSHEE	SELYSE	HSLF_FR	HSLF	0.642196	0.532534
F-50158435-003S	F-50158438-003S	BANSHEE	CIDER	HSLF_FR	HSLF	0.630588	0.615015
F-50158435-003S	F-50158439-003S	BANSHEE	SAHARA	HSLF_FR	HSLF	0.917489	0.492148
F-50158435-003S	F-50158440-003S	BANSHEE	NEWMAN	HSLF_FR	HSLF	0.457384	0.544097
F-50158435-003S	F-50158441-003S	BANSHEE	SQUEEGEE	HSLF_FR	HSLF	0.228914	0.580283
F-50158435-003S	F-50158442-003S	BANSHEE	TULSA	HSLF_FR	HSLF	0.876142	0.548298
F-50158435-003S	F-50158443-003S	BANSHEE	NATALIE	HSLF_FR	HSLF	0.813921	0.546049
F-50158435-003S	F-50158444-003S	BANSHEE	SADA	HSLF_FR	HSLF	0.490693	0.53202
F-50158435-003S	F-50158445-002S	BANSHEE	DINKA	HSLF_FR	HSLF	0.401342	0.541711
F-50158435-003S	F-50158446-002S	BANSHEE	TROPICANA	HSLF_FR	HSLF	0.920036	0.624889
F-50158435-003S	F-50158448-002S	BANSHEE	KYRA	HSLF_FR	HSLF	0.292958	0.610138
F-50158435-003S	F-50158449-002S	BANSHEE	HELENA	HSLF_FR	HSLF	0.58596	0.640225
F-50158435-003S	F-50158450-002S	BANSHEE	GIMPY	HSLF_FR	HSLF	0.738483	0.521766
F-50158436-003S	F-50158437-003S	ROCKSTAR	SELYSE	HSLF_FR	HSLF	0.38097	0.473912
F-50158436-003S	F-50158438-003S	ROCKSTAR	CIDER	HSLF_FR	HSLF	0.206572	0.428503
F-50158436-003S	F-50158439-003S	ROCKSTAR	SAHARA	HSLF_FR	HSLF	0.591944	0.533927
F-50158436-003S	F-50158440-003S	ROCKSTAR	NEWMAN	HSLF_FR	HSLF	0.255266	0.467793
F-50158436-003S	F-50158441-003S	ROCKSTAR	SQUEEGEE	HSLF_FR	HSLF	0.450423	0.523681
F-50158436-003S	F-50158442-003S	ROCKSTAR	TULSA	HSLF_FR	HSLF	0.52959	0.512053
F-50158436-003S	F-50158443-003S	ROCKSTAR	NATALIE	HSLF_FR	HSLF	0.494974	0.450797
F-50158436-003S	F-50158444-003S	ROCKSTAR	SADA	HSLF_FR	HSLF	0.211782	0.486974
F-50158436-003S	F-50158445-002S	ROCKSTAR	DINKA	HSLF_FR	HSLF	0.421966	0.50699
F-50158436-003S	F-50158446-002S	ROCKSTAR	TROPICANA	HSLF_FR	HSLF	0.559374	0.380448
F-50158436-003S	F-50158448-002S	ROCKSTAR	KYRA	HSLF_FR	HSLF	0.641094	0.415197
F-50158436-003S	F-50158449-002S	ROCKSTAR	HELENA	HSLF_FR	HSLF	0.349433	0.487061
F-50158436-003S	F-50158450-002S	ROCKSTAR	GIMPY	HSLF_FR	HSLF	0.427389	0.451183
F-50158437-003S	F-50158438-003S	SELYSE	CIDER	HSLF_FR	HSLF	0.361787	0.48308
F-50158437-003S	F-50158439-003S	SELYSE	SAHARA	HSLF_FR	HSLF	0.755885	0.413722
F-50158437-003S	F-50158440-003S	SELYSE	NEWMAN	HSLF_FR	HSLF	0.44325	0.270595
F-50158437-003S	F-50158441-003S	SELYSE	SQUEEGEE	HSLF_FR	HSLF	0.610935	0.299203
F-50158437-003S	F-50158442-003S	SELYSE	TULSA	HSLF_FR	HSLF	0.634627	0.341064
F-50158437-003S	F-50158443-003S	SELYSE	NATALIE	HSLF_FR	HSLF	0.611863	0.310657
F-50158437-003S	F-50158444-003S	SELYSE	SADA	HSLF_FR	HSLF	0.444648	0.250131
F-50158437-003S	F-50158445-002S	SELYSE	DINKA	HSLF_FR	HSLF	0.548121	0.293684
F-50158437-003S	F-50158446-002S	SELYSE	TROPICANA	HSLF_FR	HSLF	0.683371	0.53797
F-50158437-003S	F-50158448-002S	SELYSE	KYRA	HSLF_FR	HSLF	0.804352	0.51797
F-50158437-003S	F-50158449-002S	SELYSE	HELENA	HSLF_FR	HSLF	0.348921	0.554932
F-50158437-003S	F-50158450-002S	SELYSE	GIMPY	HSLF_FR	HSLF	0.507147	0.365438
F-50158438-003S	F-50158439-003S	CIDER	SAHARA	HSLF_FR	HSLF	0.512181	0.52358
F-50158438-003S	F-50158440-003S	CIDER	NEWMAN	HSLF_FR	HSLF	0.373165	0.458887
F-50158438-003S	F-50158441-003S	CIDER	SQUEEGEE	HSLF_FR	HSLF	0.593983	0.543899
F-50158438-003S	F-50158442-003S	CIDER	TULSA	HSLF_FR	HSLF	0.448181	0.538411
F-50158438-003S	F-50158443-003S	CIDER	NATALIE	HSLF_FR	HSLF	0.39404	0.477773
F-50158438-003S	F-50158444-003S	CIDER	SADA	HSLF_FR	HSLF	0.368124	0.502547
F-50158438-003S	F-50158445-002S	CIDER	DINKA	HSLF_FR	HSLF	0.554329	0.533578
F-50158438-003S	F-50158446-002S	CIDER	TROPICANA	HSLF_FR	HSLF	0.541461	0.449322
F-50158438-003S	F-50158448-002S	CIDER	KYRA	HSLF_FR	HSLF	0.757577	0.482227
F-50158438-003S	F-50158449-002S	CIDER	HELENA	HSLF_FR	HSLF	0.313129	0.455484
F-50158438-003S	F-50158450-002S	CIDER	GIMPY	HSLF_FR	HSLF	0.351162	0.455077
F-50158439-003S	F-50158440-003S	SAHARA	NEWMAN	HSLF_FR	HSLF	0.768959	0.459947
F-50158439-003S	F-50158441-003S	SAHARA	SQUEEGEE	HSLF_FR	HSLF	0.932569	0.523569
F-50158439-003S	F-50158442-003S	SAHARA	TULSA	HSLF_FR	HSLF	0.414237	0.389282
F-50158439-003S	F-50158443-003S	SAHARA	NATALIE	HSLF_FR	HSLF	0.404528	0.390402
F-50158439-003S	F-50158444-003S	SAHARA	SADA	HSLF_FR	HSLF	0.643214	0.382082
F-50158439-003S	F-50158445-002S	SAHARA	DINKA	HSLF_FR	HSLF	0.887569	0.455629
F-50158439-003S	F-50158446-002S	SAHARA	TROPICANA	HSLF_FR	HSLF	0.527419	0.552732
F-50158439-003S	F-50158448-002S	SAHARA	KYRA	HSLF_FR	HSLF	0.962934	0.565377
F-50158439-003S	F-50158449-002S	SAHARA	HELENA	HSLF_FR	HSLF	0.729645	0.586412
F-50158439-003S	F-50158450-002S	SAHARA	GIMPY	HSLF_FR	HSLF	0.372735	0.335931
F-50158440-003S	F-50158441-003S	NEWMAN	SQUEEGEE	HSLF_FR	HSLF	0.341947	0.339525
F-50158440-003S	F-50158442-003S	NEWMAN	TULSA	HSLF_FR	HSLF	0.703508	0.372732
F-50158440-003S	F-50158443-003S	NEWMAN	NATALIE	HSLF_FR	HSLF	0.62648	0.353726
F-50158440-003S	F-50158444-003S	NEWMAN	SADA	HSLF_FR	HSLF	0.307193	0.289236
F-50158440-003S	F-50158445-002S	NEWMAN	DINKA	HSLF_FR	HSLF	0.236809	0.340099
F-50158440-003S	F-50158446-002S	NEWMAN	TROPICANA	HSLF_FR	HSLF	0.697191	0.543087
F-50158440-003S	F-50158448-002S	NEWMAN	KYRA	HSLF_FR	HSLF	0.580419	0.518464
F-50158440-003S	F-50158449-002S	NEWMAN	HELENA	HSLF_FR	HSLF	0.383081	0.542568
F-50158440-003S	F-50158450-002S	NEWMAN	GIMPY	HSLF_FR	HSLF	0.599028	0.39097
F-50158441-003S	F-50158442-003S	SQUEEGEE	TULSA	HSLF_FR	HSLF	0.83592	0.426124
F-50158441-003S	F-50158443-003S	SQUEEGEE	NATALIE	HSLF_FR	HSLF	0.797542	0.416856
F-50158441-003S	F-50158444-003S	SQUEEGEE	SADA	HSLF_FR	HSLF	0.436449	0.364083
F-50158441-003S	F-50158445-002S	SQUEEGEE	DINKA	HSLF_FR	HSLF	0.290495	0.252396
F-50158441-003S	F-50158446-002S	SQUEEGEE	TROPICANA	HSLF_FR	HSLF	0.86847	0.588763
F-50158441-003S	F-50158448-002S	SQUEEGEE	KYRA	HSLF_FR	HSLF	0.346871	0.573039
F-50158441-003S	F-50158449-002S	SQUEEGEE	HELENA	HSLF_FR	HSLF	0.592346	0.582136
F-50158441-003S	F-50158450-002S	SQUEEGEE	GIMPY	HSLF_FR	HSLF	0.721689	0.457151
F-50158442-003S	F-50158443-003S	TULSA	NATALIE	HSLF_FR	HSLF	0.313461	0.264932
F-50158442-003S	F-50158444-003S	TULSA	SADA	HSLF_FR	HSLF	0.474686	0.265741
F-50158442-003S	F-50158445-002S	TULSA	DINKA	HSLF_FR	HSLF	0.818293	0.426226
F-50158442-003S	F-50158446-002S	TULSA	TROPICANA	HSLF_FR	HSLF	0.422988	0.571897
F-50158442-003S	F-50158448-002S	TULSA	KYRA	HSLF_FR	HSLF	0.922221	0.569232
F-50158442-003S	F-50158449-002S	TULSA	HELENA	HSLF_FR	HSLF	0.663944	0.585246
F-50158442-003S	F-50158450-002S	TULSA	GIMPY	HSLF_FR	HSLF	0.294561	0.334356
F-50158443-003S	F-50158444-003S	NATALIE	SADA	HSLF_FR	HSLF	0.485511	0.285966
F-50158443-003S	F-50158445-002S	NATALIE	DINKA	HSLF_FR	HSLF	0.7809	0.405259
F-50158443-003S	F-50158446-002S	NATALIE	TROPICANA	HSLF_FR	HSLF	0.364174	0.50991
F-50158443-003S	F-50158448-002S	NATALIE	KYRA	HSLF_FR	HSLF	0.909519	0.497113
F-50158443-003S	F-50158449-002S	NATALIE	HELENA	HSLF_FR	HSLF	0.584397	0.508888
F-50158443-003S	F-50158450-002S	NATALIE	GIMPY	HSLF_FR	HSLF	0.325741	0.342885
F-50158444-003S	F-50158445-002S	SADA	DINKA	HSLF_FR	HSLF	0.41147	0.365514
F-50158444-003S	F-50158446-002S	SADA	TROPICANA	HSLF_FR	HSLF	0.540086	0.553578
F-50158444-003S	F-50158448-002S	SADA	KYRA	HSLF_FR	HSLF	0.613064	0.546119
F-50158444-003S	F-50158449-002S	SADA	HELENA	HSLF_FR	HSLF	0.430337	0.561327
F-50158444-003S	F-50158450-002S	SADA	GIMPY	HSLF_FR	HSLF	0.413557	0.312818
F-50158445-002S	F-50158446-002S	DINKA	TROPICANA	HSLF_FR	HSLF	0.857843	0.577861
F-50158445-002S	F-50158448-002S	DINKA	KYRA	HSLF_FR	HSLF	0.501804	0.558265
F-50158445-002S	F-50158449-002S	DINKA	HELENA	HSLF_FR	HSLF	0.539018	0.567723
F-50158445-002S	F-50158450-002S	DINKA	GIMPY	HSLF_FR	HSLF	0.676356	0.418783
F-50158446-002S	F-50158448-002S	TROPICANA	KYRA	HSLF_FR	HSLF	0.959383	0.304802
F-50158446-002S	F-50158449-002S	TROPICANA	HELENA	HSLF_FR	HSLF	0.545243	0.435582
F-50158446-002S	F-50158450-002S	TROPICANA	GIMPY	HSLF_FR	HSLF	0.513803	0.492306
F-50158448-002S	F-50158449-002S	KYRA	HELENA	HSLF_FR	HSLF	0.739827	0.370972
F-50158448-002S	F-50158450-002S	KYRA	GIMPY	HSLF_FR	HSLF	0.84471	0.507841
F-50158449-002S	F-50158450-002S	HELENA	GIMPY	HSLF_FR	HSLF	0.573016	0.489537
F-50159276-005S	F-50159277-005S	NEWMAN	SQUEEGEE	HSLF_ADS	HSLF	0.265128	0.295256
F-50159276-005S	F-50159278-005S	NEWMAN	NATALIE	HSLF_ADS	HSLF	0.259926	0.44906
F-50159276-005S	F-50159279-005S	NEWMAN	TULSA	HSLF_ADS	HSLF	0.740993	0.396494
F-50159276-005S	F-50159280-005S	NEWMAN	SAHARA	HSLF_ADS	HSLF	0.415435	0.352959
F-50159276-005S	F-50159281-005S	NEWMAN	SADA	HSLF_ADS	HSLF	0.195296	0.24247
F-50159276-005S	F-50159282-005S	NEWMAN	CIDER	HSLF_ADS	HSLF	0.262436	0.253483
F-50159276-005S	F-50159283-005S	NEWMAN	MACBETH	HSLF_ADS	HSLF	0.855016	0.370753
F-50159276-005S	F-50159284-005S	NEWMAN	ARWEN	HSLF_ADS	HSLF	0.308808	0.279221
F-50159276-005S	F-50159285-005S	NEWMAN	SELYSE	HSLF_ADS	HSLF	0.271784	0.296146
F-50159276-005S	F-50159286-005S	NEWMAN	BANSHEE	HSLF_ADS	HSLF	0.316681	0.594162
F-50159276-005S	F-50159287-005S	NEWMAN	ROCKSTAR	HSLF_ADS	HSLF	0.28841	0.26953
F-50159276-005S	F-50159288-005S	NEWMAN	KYRA	HSLF_ADS	HSLF	0.107465	0.319974
F-50159276-005S	F-50159289-005S	NEWMAN	GIMPY	HSLF_ADS	HSLF	0.4565	0.533045
F-50159276-005S	F-50159290-005S	NEWMAN	DINKA	HSLF_ADS	HSLF	0.230936	0.217668
F-50159276-005S	F-50159291-005S	NEWMAN	TROPICANA	HSLF_ADS	HSLF	0.247369	0.310658
F-50159276-005S	F-50159292-005S	NEWMAN	HELENA	HSLF_ADS	HSLF	0.296481	0.344374
F-50159277-005S	F-50159278-005S	SQUEEGEE	NATALIE	HSLF_ADS	HSLF	0.4892	0.442689
F-50159277-005S	F-50159279-005S	SQUEEGEE	TULSA	HSLF_ADS	HSLF	0.843863	0.469874
F-50159277-005S	F-50159280-005S	SQUEEGEE	SAHARA	HSLF_ADS	HSLF	0.520594	0.39949
F-50159277-005S	F-50159281-005S	SQUEEGEE	SADA	HSLF_ADS	HSLF	0.401535	0.332794
F-50159277-005S	F-50159282-005S	SQUEEGEE	CIDER	HSLF_ADS	HSLF	0.504889	0.217664
F-50159277-005S	F-50159283-005S	SQUEEGEE	MACBETH	HSLF_ADS	HSLF	0.955875	0.437287
F-50159277-005S	F-50159284-005S	SQUEEGEE	ARWEN	HSLF_ADS	HSLF	0.418623	0.338883
F-50159277-005S	F-50159285-005S	SQUEEGEE	SELYSE	HSLF_ADS	HSLF	0.53019	0.300957
F-50159277-005S	F-50159286-005S	SQUEEGEE	BANSHEE	HSLF_ADS	HSLF	0.468382	0.565929
F-50159277-005S	F-50159287-005S	SQUEEGEE	ROCKSTAR	HSLF_ADS	HSLF	0.104152	0.238847
F-50159277-005S	F-50159288-005S	SQUEEGEE	KYRA	HSLF_ADS	HSLF	0.186747	0.312481
F-50159277-005S	F-50159289-005S	SQUEEGEE	GIMPY	HSLF_ADS	HSLF	0.583024	0.561193
F-50159277-005S	F-50159290-005S	SQUEEGEE	DINKA	HSLF_ADS	HSLF	0.44325	0.259851
F-50159277-005S	F-50159291-005S	SQUEEGEE	TROPICANA	HSLF_ADS	HSLF	0.262763	0.316559
F-50159277-005S	F-50159292-005S	SQUEEGEE	HELENA	HSLF_ADS	HSLF	0.473941	0.296296
F-50159278-005S	F-50159279-005S	NATALIE	TULSA	HSLF_ADS	HSLF	0.607249	0.466664
F-50159278-005S	F-50159280-005S	NATALIE	SAHARA	HSLF_ADS	HSLF	0.389814	0.429319
F-50159278-005S	F-50159281-005S	NATALIE	SADA	HSLF_ADS	HSLF	0.203745	0.431968
F-50159278-005S	F-50159282-005S	NATALIE	CIDER	HSLF_ADS	HSLF	0.275455	0.454274
F-50159278-005S	F-50159283-005S	NATALIE	MACBETH	HSLF_ADS	HSLF	0.716213	0.461908
F-50159278-005S	F-50159284-005S	NATALIE	ARWEN	HSLF_ADS	HSLF	0.292878	0.417805
F-50159278-005S	F-50159285-005S	NATALIE	SELYSE	HSLF_ADS	HSLF	0.332807	0.460569
F-50159278-005S	F-50159286-005S	NATALIE	BANSHEE	HSLF_ADS	HSLF	0.233499	0.480853
F-50159278-005S	F-50159287-005S	NATALIE	ROCKSTAR	HSLF_ADS	HSLF	0.510515	0.422614
F-50159278-005S	F-50159288-005S	NATALIE	KYRA	HSLF_ADS	HSLF	0.361182	0.47239
F-50159278-005S	F-50159289-005S	NATALIE	GIMPY	HSLF_ADS	HSLF	0.372579	0.449164
F-50159278-005S	F-50159290-005S	NATALIE	DINKA	HSLF_ADS	HSLF	0.307455	0.437332
F-50159278-005S	F-50159291-005S	NATALIE	TROPICANA	HSLF_ADS	HSLF	0.33448	0.43416
F-50159278-005S	F-50159292-005S	NATALIE	HELENA	HSLF_ADS	HSLF	0.223248	0.431163
F-50159279-005S	F-50159280-005S	TULSA	SAHARA	HSLF_ADS	HSLF	0.381332	0.301124
F-50159279-005S	F-50159281-005S	TULSA	SADA	HSLF_ADS	HSLF	0.784468	0.375069
F-50159279-005S	F-50159282-005S	TULSA	CIDER	HSLF_ADS	HSLF	0.758813	0.462975
F-50159279-005S	F-50159283-005S	TULSA	MACBETH	HSLF_ADS	HSLF	0.276455	0.218871
F-50159279-005S	F-50159284-005S	TULSA	ARWEN	HSLF_ADS	HSLF	0.557835	0.331755
F-50159279-005S	F-50159285-005S	TULSA	SELYSE	HSLF_ADS	HSLF	0.72901	0.43445
F-50159279-005S	F-50159286-005S	TULSA	BANSHEE	HSLF_ADS	HSLF	0.810338	0.661524
F-50159279-005S	F-50159287-005S	TULSA	ROCKSTAR	HSLF_ADS	HSLF	0.817204	0.375378
F-50159279-005S	F-50159288-005S	TULSA	KYRA	HSLF_ADS	HSLF	0.773634	0.355071
F-50159279-005S	F-50159289-005S	TULSA	GIMPY	HSLF_ADS	HSLF	0.846251	0.480061
F-50159279-005S	F-50159290-005S	TULSA	DINKA	HSLF_ADS	HSLF	0.695214	0.399119
F-50159279-005S	F-50159291-005S	TULSA	TROPICANA	HSLF_ADS	HSLF	0.601118	0.330794
F-50159279-005S	F-50159292-005S	TULSA	HELENA	HSLF_ADS	HSLF	0.794462	0.423134
F-50159280-005S	F-50159281-005S	SAHARA	SADA	HSLF_ADS	HSLF	0.546168	0.352204
F-50159280-005S	F-50159282-005S	SAHARA	CIDER	HSLF_ADS	HSLF	0.585594	0.419038
F-50159280-005S	F-50159283-005S	SAHARA	MACBETH	HSLF_ADS	HSLF	0.516681	0.325722
F-50159280-005S	F-50159284-005S	SAHARA	ARWEN	HSLF_ADS	HSLF	0.292936	0.324013
F-50159280-005S	F-50159285-005S	SAHARA	SELYSE	HSLF_ADS	HSLF	0.577075	0.409388
F-50159280-005S	F-50159286-005S	SAHARA	BANSHEE	HSLF_ADS	HSLF	0.533895	0.579387
F-50159280-005S	F-50159287-005S	SAHARA	ROCKSTAR	HSLF_ADS	HSLF	0.491088	0.310668
F-50159280-005S	F-50159288-005S	SAHARA	KYRA	HSLF_ADS	HSLF	0.437603	0.294492
F-50159280-005S	F-50159289-005S	SAHARA	GIMPY	HSLF_ADS	HSLF	0.727663	0.478641
F-50159280-005S	F-50159290-005S	SAHARA	DINKA	HSLF_ADS	HSLF	0.498156	0.344192
F-50159280-005S	F-50159291-005S	SAHARA	TROPICANA	HSLF_ADS	HSLF	0.269428	0.348732
F-50159280-005S	F-50159292-005S	SAHARA	HELENA	HSLF_ADS	HSLF	0.555895	0.346128
F-50159281-005S	F-50159282-005S	SADA	CIDER	HSLF_ADS	HSLF	0.103372	0.285847
F-50159281-005S	F-50159283-005S	SADA	MACBETH	HSLF_ADS	HSLF	0.896485	0.342802
F-50159281-005S	F-50159284-005S	SADA	ARWEN	HSLF_ADS	HSLF	0.404863	0.266019
F-50159281-005S	F-50159285-005S	SADA	SELYSE	HSLF_ADS	HSLF	0.250403	0.269865
F-50159281-005S	F-50159286-005S	SADA	BANSHEE	HSLF_ADS	HSLF	0.164865	0.611883
F-50159281-005S	F-50159287-005S	SADA	ROCKSTAR	HSLF_ADS	HSLF	0.436942	0.285722
F-50159281-005S	F-50159288-005S	SADA	KYRA	HSLF_ADS	HSLF	0.262833	0.301574
F-50159281-005S	F-50159289-005S	SADA	GIMPY	HSLF_ADS	HSLF	0.283959	0.520915
F-50159281-005S	F-50159290-005S	SADA	DINKA	HSLF_ADS	HSLF	0.278457	0.278783
F-50159281-005S	F-50159291-005S	SADA	TROPICANA	HSLF_ADS	HSLF	0.436637	0.271968
F-50159281-005S	F-50159292-005S	SADA	HELENA	HSLF_ADS	HSLF	0.13884	0.354358
F-50159282-005S	F-50159283-005S	CIDER	MACBETH	HSLF_ADS	HSLF	0.870637	0.426953
F-50159282-005S	F-50159284-005S	CIDER	ARWEN	HSLF_ADS	HSLF	0.462121	0.300672
F-50159282-005S	F-50159285-005S	CIDER	SELYSE	HSLF_ADS	HSLF	0.168455	0.274408
F-50159282-005S	F-50159286-005S	CIDER	BANSHEE	HSLF_ADS	HSLF	0.208303	0.609334
F-50159282-005S	F-50159287-005S	CIDER	ROCKSTAR	HSLF_ADS	HSLF	0.525585	0.272663
F-50159282-005S	F-50159288-005S	CIDER	KYRA	HSLF_ADS	HSLF	0.338767	0.345235
F-50159282-005S	F-50159289-005S	CIDER	GIMPY	HSLF_ADS	HSLF	0.278173	0.575732
F-50159282-005S	F-50159290-005S	CIDER	DINKA	HSLF_ADS	HSLF	0.327363	0.243827
F-50159282-005S	F-50159291-005S	CIDER	TROPICANA	HSLF_ADS	HSLF	0.502363	0.332863
F-50159282-005S	F-50159292-005S	CIDER	HELENA	HSLF_ADS	HSLF	0.200934	0.330381
F-50159283-005S	F-50159284-005S	MACBETH	ARWEN	HSLF_ADS	HSLF	0.736842	0.288717
F-50159283-005S	F-50159285-005S	MACBETH	SELYSE	HSLF_ADS	HSLF	0.842051	0.402984
F-50159283-005S	F-50159286-005S	MACBETH	BANSHEE	HSLF_ADS	HSLF	0.942599	0.650167
F-50159283-005S	F-50159287-005S	MACBETH	ROCKSTAR	HSLF_ADS	HSLF	0.931803	0.350489
F-50159283-005S	F-50159288-005S	MACBETH	KYRA	HSLF_ADS	HSLF	0.890787	0.339641
F-50159283-005S	F-50159289-005S	MACBETH	GIMPY	HSLF_ADS	HSLF	0.972254	0.470499
F-50159283-005S	F-50159290-005S	MACBETH	DINKA	HSLF_ADS	HSLF	0.822272	0.371572
F-50159283-005S	F-50159291-005S	MACBETH	TROPICANA	HSLF_ADS	HSLF	0.726061	0.293366
F-50159283-005S	F-50159292-005S	MACBETH	HELENA	HSLF_ADS	HSLF	0.915705	0.401921
F-50159284-005S	F-50159285-005S	ARWEN	SELYSE	HSLF_ADS	HSLF	0.456261	0.284508
F-50159284-005S	F-50159286-005S	ARWEN	BANSHEE	HSLF_ADS	HSLF	0.410168	0.61924
F-50159284-005S	F-50159287-005S	ARWEN	ROCKSTAR	HSLF_ADS	HSLF	0.417757	0.259628
F-50159284-005S	F-50159288-005S	ARWEN	KYRA	HSLF_ADS	HSLF	0.319537	0.279249
F-50159284-005S	F-50159289-005S	ARWEN	GIMPY	HSLF_ADS	HSLF	0.584234	0.523249
F-50159284-005S	F-50159290-005S	ARWEN	DINKA	HSLF_ADS	HSLF	0.338337	0.283175
F-50159284-005S	F-50159291-005S	ARWEN	TROPICANA	HSLF_ADS	HSLF	0.237031	0.243757
F-50159284-005S	F-50159292-005S	ARWEN	HELENA	HSLF_ADS	HSLF	0.40699	0.350178
F-50159285-005S	F-50159286-005S	SELYSE	BANSHEE	HSLF_ADS	HSLF	0.367216	0.611032
F-50159285-005S	F-50159287-005S	SELYSE	ROCKSTAR	HSLF_ADS	HSLF	0.549005	0.271408
F-50159285-005S	F-50159288-005S	SELYSE	KYRA	HSLF_ADS	HSLF	0.366109	0.310912
F-50159285-005S	F-50159289-005S	SELYSE	GIMPY	HSLF_ADS	HSLF	0.43687	0.566221
F-50159285-005S	F-50159290-005S	SELYSE	DINKA	HSLF_ADS	HSLF	0.321533	0.3066
F-50159285-005S	F-50159291-005S	SELYSE	TROPICANA	HSLF_ADS	HSLF	0.49509	0.282614
F-50159285-005S	F-50159292-005S	SELYSE	HELENA	HSLF_ADS	HSLF	0.359801	0.374871
F-50159286-005S	F-50159287-005S	BANSHEE	ROCKSTAR	HSLF_ADS	HSLF	0.493536	0.562131
F-50159286-005S	F-50159288-005S	BANSHEE	KYRA	HSLF_ADS	HSLF	0.359541	0.581962
F-50159286-005S	F-50159289-005S	BANSHEE	GIMPY	HSLF_ADS	HSLF	0.223655	0.482653
F-50159286-005S	F-50159290-005S	BANSHEE	DINKA	HSLF_ADS	HSLF	0.373948	0.5695
F-50159286-005S	F-50159291-005S	BANSHEE	TROPICANA	HSLF_ADS	HSLF	0.49908	0.588039
F-50159286-005S	F-50159292-005S	BANSHEE	HELENA	HSLF_ADS	HSLF	0.108979	0.504844
F-50159287-005S	F-50159288-005S	ROCKSTAR	KYRA	HSLF_ADS	HSLF	0.205562	0.245438
F-50159287-005S	F-50159289-005S	ROCKSTAR	GIMPY	HSLF_ADS	HSLF	0.633801	0.515603
F-50159287-005S	F-50159290-005S	ROCKSTAR	DINKA	HSLF_ADS	HSLF	0.458039	0.259315
F-50159287-005S	F-50159291-005S	ROCKSTAR	TROPICANA	HSLF_ADS	HSLF	0.232821	0.258768
F-50159287-005S	F-50159292-005S	ROCKSTAR	HELENA	HSLF_ADS	HSLF	0.491763	0.300444
F-50159288-005S	F-50159289-005S	KYRA	GIMPY	HSLF_ADS	HSLF	0.517419	0.535393
F-50159288-005S	F-50159290-005S	KYRA	DINKA	HSLF_ADS	HSLF	0.290527	0.294361
F-50159288-005S	F-50159291-005S	KYRA	TROPICANA	HSLF_ADS	HSLF	0.188102	0.234477
F-50159288-005S	F-50159292-005S	KYRA	HELENA	HSLF_ADS	HSLF	0.335395	0.306153
F-50159289-005S	F-50159290-005S	GIMPY	DINKA	HSLF_ADS	HSLF	0.498929	0.532519
F-50159289-005S	F-50159291-005S	GIMPY	TROPICANA	HSLF_ADS	HSLF	0.650999	0.534967
F-50159289-005S	F-50159292-005S	GIMPY	HELENA	HSLF_ADS	HSLF	0.258663	0.479288
F-50159290-005S	F-50159291-005S	DINKA	TROPICANA	HSLF_ADS	HSLF	0.388847	0.30331
F-50159290-005S	F-50159292-005S	DINKA	HELENA	HSLF_ADS	HSLF	0.295016	0.284465
F-50159291-005S	F-50159292-005S	TROPICANA	HELENA	HSLF_ADS	HSLF	0.484038	0.336145
F-50159528-005S	F-50159529-005S	NEWMAN	SADA	MSMF_Con	MSMF	0.253392	0.418447
F-50159528-005S	F-50159530-005S	NEWMAN	SQUEEGEE	MSMF_Con	MSMF	0.457185	0.420952
F-50159528-005S	F-50159531-005S	NEWMAN	TULSA	MSMF_Con	MSMF	0.346808	0.212432
F-50159528-005S	F-50159532-005S	NEWMAN	NATALIE	MSMF_Con	MSMF	0.249154	0.335537
F-50159528-005S	F-50159533-005S	NEWMAN	SAHARA	MSMF_Con	MSMF	0.131758	0.199295
F-50159528-005S	F-50159534-005S	NEWMAN	MACBETH	MSMF_Con	MSMF	0.384786	0.24721
F-50159528-005S	F-50159535-005S	NEWMAN	BANSHEE	MSMF_Con	MSMF	0.348344	0.448365
F-50159528-005S	F-50159536-005S	NEWMAN	CIDER	MSMF_Con	MSMF	0.546565	0.383491
F-50159528-005S	F-50159538-005S	NEWMAN	SELYSE	MSMF_Con	MSMF	0.321176	0.36783
F-50159528-005S	F-50159539-005S	NEWMAN	ROCKSTAR	MSMF_Con	MSMF	0.537617	0.218761
F-50159528-005S	F-50159540-005S	NEWMAN	DINKA	MSMF_Con	MSMF	0.290761	0.422555
F-50159528-005S	F-50159541-005S	NEWMAN	TROPICANA	MSMF_Con	MSMF	0.393837	0.280804
F-50159528-005S	F-50159542-005S	NEWMAN	HELENA	MSMF_Con	MSMF	0.310744	0.420794
F-50159528-005S	F-50159543-005S	NEWMAN	KYRA	MSMF_Con	MSMF	0.40022	0.33581
F-50159528-005S	F-50159544-005S	NEWMAN	GIMPY	MSMF_Con	MSMF	0.277133	0.333701
F-50159529-005S	F-50159530-005S	SADA	SQUEEGEE	MSMF_Con	MSMF	0.228099	0.326651
F-50159529-005S	F-50159531-005S	SADA	TULSA	MSMF_Con	MSMF	0.580917	0.418854
F-50159529-005S	F-50159532-005S	SADA	NATALIE	MSMF_Con	MSMF	0.14955	0.367142
F-50159529-005S	F-50159533-005S	SADA	SAHARA	MSMF_Con	MSMF	0.29984	0.391052
F-50159529-005S	F-50159534-005S	SADA	MACBETH	MSMF_Con	MSMF	0.618943	0.450245
F-50159529-005S	F-50159535-005S	SADA	BANSHEE	MSMF_Con	MSMF	0.221319	0.419146
F-50159529-005S	F-50159536-005S	SADA	CIDER	MSMF_Con	MSMF	0.322291	0.545543
F-50159529-005S	F-50159538-005S	SADA	SELYSE	MSMF_Con	MSMF	0.376622	0.260574
F-50159529-005S	F-50159539-005S	SADA	ROCKSTAR	MSMF_Con	MSMF	0.313631	0.399902
F-50159529-005S	F-50159540-005S	SADA	DINKA	MSMF_Con	MSMF	0.322359	0.316366
F-50159529-005S	F-50159541-005S	SADA	TROPICANA	MSMF_Con	MSMF	0.473555	0.368536
F-50159529-005S	F-50159542-005S	SADA	HELENA	MSMF_Con	MSMF	0.293105	0.352768
F-50159529-005S	F-50159543-005S	SADA	KYRA	MSMF_Con	MSMF	0.491509	0.257543
F-50159529-005S	F-50159544-005S	SADA	GIMPY	MSMF_Con	MSMF	0.274561	0.368661
F-50159530-005S	F-50159531-005S	SQUEEGEE	TULSA	MSMF_Con	MSMF	0.68468	0.444642
F-50159530-005S	F-50159532-005S	SQUEEGEE	NATALIE	MSMF_Con	MSMF	0.292643	0.318404
F-50159530-005S	F-50159533-005S	SQUEEGEE	SAHARA	MSMF_Con	MSMF	0.50547	0.379645
F-50159530-005S	F-50159534-005S	SQUEEGEE	MACBETH	MSMF_Con	MSMF	0.738425	0.44184
F-50159530-005S	F-50159535-005S	SQUEEGEE	BANSHEE	MSMF_Con	MSMF	0.359957	0.354044
F-50159530-005S	F-50159536-005S	SQUEEGEE	CIDER	MSMF_Con	MSMF	0.113063	0.512678
F-50159530-005S	F-50159538-005S	SQUEEGEE	SELYSE	MSMF_Con	MSMF	0.523789	0.292351
F-50159530-005S	F-50159539-005S	SQUEEGEE	ROCKSTAR	MSMF_Con	MSMF	0.106452	0.336914
F-50159530-005S	F-50159540-005S	SQUEEGEE	DINKA	MSMF_Con	MSMF	0.49729	0.304084
F-50159530-005S	F-50159541-005S	SQUEEGEE	TROPICANA	MSMF_Con	MSMF	0.64135	0.348772
F-50159530-005S	F-50159542-005S	SQUEEGEE	HELENA	MSMF_Con	MSMF	0.450846	0.345031
F-50159530-005S	F-50159543-005S	SQUEEGEE	KYRA	MSMF_Con	MSMF	0.645894	0.299294
F-50159530-005S	F-50159544-005S	SQUEEGEE	GIMPY	MSMF_Con	MSMF	0.425891	0.361831
F-50159531-005S	F-50159532-005S	TULSA	NATALIE	MSMF_Con	MSMF	0.488638	0.319213
F-50159531-005S	F-50159533-005S	TULSA	SAHARA	MSMF_Con	MSMF	0.414446	0.239561
F-50159531-005S	F-50159534-005S	TULSA	MACBETH	MSMF_Con	MSMF	0.410687	0.25548
F-50159531-005S	F-50159535-005S	TULSA	BANSHEE	MSMF_Con	MSMF	0.642942	0.447668
F-50159531-005S	F-50159536-005S	TULSA	CIDER	MSMF_Con	MSMF	0.759606	0.390112
F-50159531-005S	F-50159538-005S	TULSA	SELYSE	MSMF_Con	MSMF	0.508997	0.371357
F-50159531-005S	F-50159539-005S	TULSA	ROCKSTAR	MSMF_Con	MSMF	0.746311	0.247148
F-50159531-005S	F-50159540-005S	TULSA	DINKA	MSMF_Con	MSMF	0.556775	0.437191
F-50159531-005S	F-50159541-005S	TULSA	TROPICANA	MSMF_Con	MSMF	0.512791	0.298296
F-50159531-005S	F-50159542-005S	TULSA	HELENA	MSMF_Con	MSMF	0.618572	0.415857
F-50159531-005S	F-50159543-005S	TULSA	KYRA	MSMF_Con	MSMF	0.4989	0.360494
F-50159531-005S	F-50159544-005S	TULSA	GIMPY	MSMF_Con	MSMF	0.57405	0.29862
F-50159532-005S	F-50159533-005S	NATALIE	SAHARA	MSMF_Con	MSMF	0.313997	0.289485
F-50159532-005S	F-50159534-005S	NATALIE	MACBETH	MSMF_Con	MSMF	0.550957	0.352349
F-50159532-005S	F-50159535-005S	NATALIE	BANSHEE	MSMF_Con	MSMF	0.24469	0.376829
F-50159532-005S	F-50159536-005S	NATALIE	CIDER	MSMF_Con	MSMF	0.36845	0.468995
F-50159532-005S	F-50159538-005S	NATALIE	SELYSE	MSMF_Con	MSMF	0.323	0.313442
F-50159532-005S	F-50159539-005S	NATALIE	ROCKSTAR	MSMF_Con	MSMF	0.351952	0.256308
F-50159532-005S	F-50159540-005S	NATALIE	DINKA	MSMF_Con	MSMF	0.343774	0.364842
F-50159532-005S	F-50159541-005S	NATALIE	TROPICANA	MSMF_Con	MSMF	0.422578	0.288108
F-50159532-005S	F-50159542-005S	NATALIE	HELENA	MSMF_Con	MSMF	0.336681	0.394314
F-50159532-005S	F-50159543-005S	NATALIE	KYRA	MSMF_Con	MSMF	0.431461	0.307762
F-50159532-005S	F-50159544-005S	NATALIE	GIMPY	MSMF_Con	MSMF	0.286166	0.329092
F-50159533-005S	F-50159534-005S	SAHARA	MACBETH	MSMF_Con	MSMF	0.450773	0.296598
F-50159533-005S	F-50159535-005S	SAHARA	BANSHEE	MSMF_Con	MSMF	0.380092	0.410904
F-50159533-005S	F-50159536-005S	SAHARA	CIDER	MSMF_Con	MSMF	0.61116	0.393067
F-50159533-005S	F-50159538-005S	SAHARA	SELYSE	MSMF_Con	MSMF	0.292714	0.303794
F-50159533-005S	F-50159539-005S	SAHARA	ROCKSTAR	MSMF_Con	MSMF	0.600352	0.226181
F-50159533-005S	F-50159540-005S	SAHARA	DINKA	MSMF_Con	MSMF	0.266608	0.388334
F-50159533-005S	F-50159541-005S	SAHARA	TROPICANA	MSMF_Con	MSMF	0.311142	0.259351
F-50159533-005S	F-50159542-005S	SAHARA	HELENA	MSMF_Con	MSMF	0.347091	0.370808
F-50159533-005S	F-50159543-005S	SAHARA	KYRA	MSMF_Con	MSMF	0.352068	0.289261
F-50159533-005S	F-50159544-005S	SAHARA	GIMPY	MSMF_Con	MSMF	0.304089	0.252241
F-50159534-005S	F-50159535-005S	MACBETH	BANSHEE	MSMF_Con	MSMF	0.667834	0.422109
F-50159534-005S	F-50159536-005S	MACBETH	CIDER	MSMF_Con	MSMF	0.821625	0.37102
F-50159534-005S	F-50159538-005S	MACBETH	SELYSE	MSMF_Con	MSMF	0.368665	0.409786
F-50159534-005S	F-50159539-005S	MACBETH	ROCKSTAR	MSMF_Con	MSMF	0.813401	0.238943
F-50159534-005S	F-50159540-005S	MACBETH	DINKA	MSMF_Con	MSMF	0.482899	0.416487
F-50159534-005S	F-50159541-005S	MACBETH	TROPICANA	MSMF_Con	MSMF	0.418867	0.273952
F-50159534-005S	F-50159542-005S	MACBETH	HELENA	MSMF_Con	MSMF	0.588949	0.394544
F-50159534-005S	F-50159543-005S	MACBETH	KYRA	MSMF_Con	MSMF	0.358079	0.375523
F-50159534-005S	F-50159544-005S	MACBETH	GIMPY	MSMF_Con	MSMF	0.513582	0.384262
F-50159535-005S	F-50159536-005S	BANSHEE	CIDER	MSMF_Con	MSMF	0.408902	0.482503
F-50159535-005S	F-50159538-005S	BANSHEE	SELYSE	MSMF_Con	MSMF	0.363268	0.396452
F-50159535-005S	F-50159539-005S	BANSHEE	ROCKSTAR	MSMF_Con	MSMF	0.40654	0.371501
F-50159535-005S	F-50159540-005S	BANSHEE	DINKA	MSMF_Con	MSMF	0.332967	0.370139
F-50159535-005S	F-50159541-005S	BANSHEE	TROPICANA	MSMF_Con	MSMF	0.466632	0.38852
F-50159535-005S	F-50159542-005S	BANSHEE	HELENA	MSMF_Con	MSMF	0.235663	0.387359
F-50159535-005S	F-50159543-005S	BANSHEE	KYRA	MSMF_Con	MSMF	0.454665	0.372781
F-50159535-005S	F-50159544-005S	BANSHEE	GIMPY	MSMF_Con	MSMF	0.255588	0.399581
F-50159536-005S	F-50159538-005S	CIDER	SELYSE	MSMF_Con	MSMF	0.625393	0.528402
F-50159536-005S	F-50159539-005S	CIDER	ROCKSTAR	MSMF_Con	MSMF	0.0189555	0.330995
F-50159536-005S	F-50159540-005S	CIDER	DINKA	MSMF_Con	MSMF	0.592498	0.444031
F-50159536-005S	F-50159541-005S	CIDER	TROPICANA	MSMF_Con	MSMF	0.726271	0.327103
F-50159536-005S	F-50159542-005S	CIDER	HELENA	MSMF_Con	MSMF	0.521825	0.406368
F-50159536-005S	F-50159543-005S	CIDER	KYRA	MSMF_Con	MSMF	0.749318	0.44207
F-50159536-005S	F-50159544-005S	CIDER	GIMPY	MSMF_Con	MSMF	0.525855	0.444908
F-50159538-005S	F-50159539-005S	SELYSE	ROCKSTAR	MSMF_Con	MSMF	0.619824	0.327856
F-50159538-005S	F-50159540-005S	SELYSE	DINKA	MSMF_Con	MSMF	0.205155	0.310317
F-50159538-005S	F-50159541-005S	SELYSE	TROPICANA	MSMF_Con	MSMF	0.267748	0.351368
F-50159538-005S	F-50159542-005S	SELYSE	HELENA	MSMF_Con	MSMF	0.284933	0.349209
F-50159538-005S	F-50159543-005S	SELYSE	KYRA	MSMF_Con	MSMF	0.16885	0.231385
F-50159538-005S	F-50159544-005S	SELYSE	GIMPY	MSMF_Con	MSMF	0.210234	0.340186
F-50159539-005S	F-50159540-005S	ROCKSTAR	DINKA	MSMF_Con	MSMF	0.588213	0.322534
F-50159539-005S	F-50159541-005S	ROCKSTAR	TROPICANA	MSMF_Con	MSMF	0.720745	0.205181
F-50159539-005S	F-50159542-005S	ROCKSTAR	HELENA	MSMF_Con	MSMF	0.51651	0.347849
F-50159539-005S	F-50159543-005S	ROCKSTAR	KYRA	MSMF_Con	MSMF	0.742114	0.279123
F-50159539-005S	F-50159544-005S	ROCKSTAR	GIMPY	MSMF_Con	MSMF	0.520406	0.330419
F-50159540-005S	F-50159541-005S	DINKA	TROPICANA	MSMF_Con	MSMF	0.253484	0.288851
F-50159540-005S	F-50159542-005S	DINKA	HELENA	MSMF_Con	MSMF	0.185735	0.26345
F-50159540-005S	F-50159543-005S	DINKA	KYRA	MSMF_Con	MSMF	0.284199	0.263736
F-50159540-005S	F-50159544-005S	DINKA	GIMPY	MSMF_Con	MSMF	0.140467	0.360674
F-50159541-005S	F-50159542-005S	TROPICANA	HELENA	MSMF_Con	MSMF	0.391595	0.282164
F-50159541-005S	F-50159543-005S	TROPICANA	KYRA	MSMF_Con	MSMF	0.212626	0.262518
F-50159541-005S	F-50159544-005S	TROPICANA	GIMPY	MSMF_Con	MSMF	0.267561	0.307627
F-50159542-005S	F-50159543-005S	HELENA	KYRA	MSMF_Con	MSMF	0.386534	0.28741
F-50159542-005S	F-50159544-005S	HELENA	GIMPY	MSMF_Con	MSMF	0.181821	0.336467
F-50159543-005S	F-50159544-005S	KYRA	GIMPY	MSMF_Con	MSMF	0.272702	0.313627
F-50159545-005S	F-50159546-005S	NEWMAN	SQUEEGEE	MSMF_TDF_FR	MSMF	0.301871	0.549316
F-50159545-005S	F-50159547-005S	NEWMAN	NATALIE	MSMF_TDF_FR	MSMF	0.332482	0.28432
F-50159545-005S	F-50159548-005S	NEWMAN	SAHARA	MSMF_TDF_FR	MSMF	0.213811	0.438617
F-50159545-005S	F-50159549-005S	NEWMAN	SADA	MSMF_TDF_FR	MSMF	0.305769	0.308078
F-50159545-005S	F-50159550-005S	NEWMAN	TULSA	MSMF_TDF_FR	MSMF	0.623543	0.229604
F-50159545-005S	F-50159552-005S	NEWMAN	ARWEN	MSMF_TDF_FR	MSMF	0.373308	0.463792
F-50159545-005S	F-50159553-005S	NEWMAN	ROCKSTAR	MSMF_TDF_FR	MSMF	0.289399	0.342814
F-50159545-005S	F-50159554-005S	NEWMAN	CIDER	MSMF_TDF_FR	MSMF	0.464502	0.225853
F-50159545-005S	F-50159555-005S	NEWMAN	BANSHEE	MSMF_TDF_FR	MSMF	0.47338	0.456061
F-50159545-005S	F-50159556-005S	NEWMAN	SELYSE	MSMF_TDF_FR	MSMF	0.366276	0.390232
F-50159545-005S	F-50159557-005S	NEWMAN	DINKA	MSMF_TDF_FR	MSMF	0.43335	0.433689
F-50159545-005S	F-50159558-005S	NEWMAN	HELENA	MSMF_TDF_FR	MSMF	0.434864	0.459184
F-50159545-005S	F-50159559-005S	NEWMAN	KYRA	MSMF_TDF_FR	MSMF	0.456391	0.357894
F-50159545-005S	F-50159560-005S	NEWMAN	TROPICANA	MSMF_TDF_FR	MSMF	0.503706	0.241996
F-50159545-005S	F-50159561-005S	NEWMAN	GIMPY	MSMF_TDF_FR	MSMF	0.225408	0.414675
F-50159546-005S	F-50159547-005S	SQUEEGEE	NATALIE	MSMF_TDF_FR	MSMF	0.343083	0.501518
F-50159546-005S	F-50159548-005S	SQUEEGEE	SAHARA	MSMF_TDF_FR	MSMF	0.283863	0.462448
F-50159546-005S	F-50159549-005S	SQUEEGEE	SADA	MSMF_TDF_FR	MSMF	0.268355	0.485078
F-50159546-005S	F-50159550-005S	SQUEEGEE	TULSA	MSMF_TDF_FR	MSMF	0.685575	0.589223
F-50159546-005S	F-50159552-005S	SQUEEGEE	ARWEN	MSMF_TDF_FR	MSMF	0.135282	0.579456
F-50159546-005S	F-50159553-005S	SQUEEGEE	ROCKSTAR	MSMF_TDF_FR	MSMF	0.217724	0.505654
F-50159546-005S	F-50159554-005S	SQUEEGEE	CIDER	MSMF_TDF_FR	MSMF	0.50774	0.486363
F-50159546-005S	F-50159555-005S	SQUEEGEE	BANSHEE	MSMF_TDF_FR	MSMF	0.377401	0.592355
F-50159546-005S	F-50159556-005S	SQUEEGEE	SELYSE	MSMF_TDF_FR	MSMF	0.305223	0.495816
F-50159546-005S	F-50159557-005S	SQUEEGEE	DINKA	MSMF_TDF_FR	MSMF	0.372639	0.504669
F-50159546-005S	F-50159558-005S	SQUEEGEE	HELENA	MSMF_TDF_FR	MSMF	0.299724	0.27926
F-50159546-005S	F-50159559-005S	SQUEEGEE	KYRA	MSMF_TDF_FR	MSMF	0.318281	0.434899
F-50159546-005S	F-50159560-005S	SQUEEGEE	TROPICANA	MSMF_TDF_FR	MSMF	0.567551	0.552016
F-50159546-005S	F-50159561-005S	SQUEEGEE	GIMPY	MSMF_TDF_FR	MSMF	0.299048	0.520808
F-50159547-005S	F-50159548-005S	NATALIE	SAHARA	MSMF_TDF_FR	MSMF	0.326403	0.332778
F-50159547-005S	F-50159549-005S	NATALIE	SADA	MSMF_TDF_FR	MSMF	0.293033	0.310118
F-50159547-005S	F-50159550-005S	NATALIE	TULSA	MSMF_TDF_FR	MSMF	0.602414	0.340542
F-50159547-005S	F-50159552-005S	NATALIE	ARWEN	MSMF_TDF_FR	MSMF	0.321152	0.498651
F-50159547-005S	F-50159553-005S	NATALIE	ROCKSTAR	MSMF_TDF_FR	MSMF	0.436378	0.274048
F-50159547-005S	F-50159554-005S	NATALIE	CIDER	MSMF_TDF_FR	MSMF	0.560982	0.291686
F-50159547-005S	F-50159555-005S	NATALIE	BANSHEE	MSMF_TDF_FR	MSMF	0.628053	0.497776
F-50159547-005S	F-50159556-005S	NATALIE	SELYSE	MSMF_TDF_FR	MSMF	0.563362	0.294132
F-50159547-005S	F-50159557-005S	NATALIE	DINKA	MSMF_TDF_FR	MSMF	0.60663	0.311917
F-50159547-005S	F-50159558-005S	NATALIE	HELENA	MSMF_TDF_FR	MSMF	0.31222	0.439873
F-50159547-005S	F-50159559-005S	NATALIE	KYRA	MSMF_TDF_FR	MSMF	0.312597	0.249113
F-50159547-005S	F-50159560-005S	NATALIE	TROPICANA	MSMF_TDF_FR	MSMF	0.56584	0.295007
F-50159547-005S	F-50159561-005S	NATALIE	GIMPY	MSMF_TDF_FR	MSMF	0.317753	0.352327
F-50159548-005S	F-50159549-005S	SAHARA	SADA	MSMF_TDF_FR	MSMF	0.333781	0.37345
F-50159548-005S	F-50159550-005S	SAHARA	TULSA	MSMF_TDF_FR	MSMF	0.643195	0.454737
F-50159548-005S	F-50159552-005S	SAHARA	ARWEN	MSMF_TDF_FR	MSMF	0.355703	0.565139
F-50159548-005S	F-50159553-005S	SAHARA	ROCKSTAR	MSMF_TDF_FR	MSMF	0.282418	0.354016
F-50159548-005S	F-50159554-005S	SAHARA	CIDER	MSMF_TDF_FR	MSMF	0.485458	0.415041
F-50159548-005S	F-50159555-005S	SAHARA	BANSHEE	MSMF_TDF_FR	MSMF	0.512073	0.54314
F-50159548-005S	F-50159556-005S	SAHARA	SELYSE	MSMF_TDF_FR	MSMF	0.420742	0.32236
F-50159548-005S	F-50159557-005S	SAHARA	DINKA	MSMF_TDF_FR	MSMF	0.489051	0.293808
F-50159548-005S	F-50159558-005S	SAHARA	HELENA	MSMF_TDF_FR	MSMF	0.397579	0.510945
F-50159548-005S	F-50159559-005S	SAHARA	KYRA	MSMF_TDF_FR	MSMF	0.402101	0.276049
F-50159548-005S	F-50159560-005S	SAHARA	TROPICANA	MSMF_TDF_FR	MSMF	0.545689	0.390036
F-50159548-005S	F-50159561-005S	SAHARA	GIMPY	MSMF_TDF_FR	MSMF	0.297401	0.343686
F-50159549-005S	F-50159550-005S	SADA	TULSA	MSMF_TDF_FR	MSMF	0.637952	0.344969
F-50159549-005S	F-50159552-005S	SADA	ARWEN	MSMF_TDF_FR	MSMF	0.286986	0.404685
F-50159549-005S	F-50159553-005S	SADA	ROCKSTAR	MSMF_TDF_FR	MSMF	0.361775	0.327861
F-50159549-005S	F-50159554-005S	SADA	CIDER	MSMF_TDF_FR	MSMF	0.47009	0.262747
F-50159549-005S	F-50159555-005S	SADA	BANSHEE	MSMF_TDF_FR	MSMF	0.528673	0.383779
F-50159549-005S	F-50159556-005S	SADA	SELYSE	MSMF_TDF_FR	MSMF	0.446487	0.304056
F-50159549-005S	F-50159557-005S	SADA	DINKA	MSMF_TDF_FR	MSMF	0.450072	0.420695
F-50159549-005S	F-50159558-005S	SADA	HELENA	MSMF_TDF_FR	MSMF	0.364877	0.3935
F-50159549-005S	F-50159559-005S	SADA	KYRA	MSMF_TDF_FR	MSMF	0.389963	0.282514
F-50159549-005S	F-50159560-005S	SADA	TROPICANA	MSMF_TDF_FR	MSMF	0.591488	0.271281
F-50159549-005S	F-50159561-005S	SADA	GIMPY	MSMF_TDF_FR	MSMF	0.257648	0.34895
F-50159550-005S	F-50159552-005S	TULSA	ARWEN	MSMF_TDF_FR	MSMF	0.728254	0.470597
F-50159550-005S	F-50159553-005S	TULSA	ROCKSTAR	MSMF_TDF_FR	MSMF	0.693387	0.349091
F-50159550-005S	F-50159554-005S	TULSA	CIDER	MSMF_TDF_FR	MSMF	0.228114	0.300167
F-50159550-005S	F-50159555-005S	TULSA	BANSHEE	MSMF_TDF_FR	MSMF	0.811855	0.449798
F-50159550-005S	F-50159556-005S	TULSA	SELYSE	MSMF_TDF_FR	MSMF	0.744029	0.425361
F-50159550-005S	F-50159557-005S	TULSA	DINKA	MSMF_TDF_FR	MSMF	0.748027	0.484849
F-50159550-005S	F-50159558-005S	TULSA	HELENA	MSMF_TDF_FR	MSMF	0.734396	0.508838
F-50159550-005S	F-50159559-005S	TULSA	KYRA	MSMF_TDF_FR	MSMF	0.726599	0.406737
F-50159550-005S	F-50159560-005S	TULSA	TROPICANA	MSMF_TDF_FR	MSMF	0.235492	0.217391
F-50159550-005S	F-50159561-005S	TULSA	GIMPY	MSMF_TDF_FR	MSMF	0.501392	0.403483
F-50159552-005S	F-50159553-005S	ARWEN	ROCKSTAR	MSMF_TDF_FR	MSMF	0.299567	0.520661
F-50159552-005S	F-50159554-005S	ARWEN	CIDER	MSMF_TDF_FR	MSMF	0.516251	0.428326
F-50159552-005S	F-50159555-005S	ARWEN	BANSHEE	MSMF_TDF_FR	MSMF	0.372292	0.367256
F-50159552-005S	F-50159556-005S	ARWEN	SELYSE	MSMF_TDF_FR	MSMF	0.299356	0.52412
F-50159552-005S	F-50159557-005S	ARWEN	DINKA	MSMF_TDF_FR	MSMF	0.37626	0.610599
F-50159552-005S	F-50159558-005S	ARWEN	HELENA	MSMF_TDF_FR	MSMF	0.208719	0.518106
F-50159552-005S	F-50159559-005S	ARWEN	KYRA	MSMF_TDF_FR	MSMF	0.237341	0.505611
F-50159552-005S	F-50159560-005S	ARWEN	TROPICANA	MSMF_TDF_FR	MSMF	0.563162	0.420021
F-50159552-005S	F-50159561-005S	ARWEN	GIMPY	MSMF_TDF_FR	MSMF	0.364776	0.508735
F-50159553-005S	F-50159554-005S	ROCKSTAR	CIDER	MSMF_TDF_FR	MSMF	0.539667	0.345336
F-50159553-005S	F-50159555-005S	ROCKSTAR	BANSHEE	MSMF_TDF_FR	MSMF	0.335194	0.486477
F-50159553-005S	F-50159556-005S	ROCKSTAR	SELYSE	MSMF_TDF_FR	MSMF	0.323348	0.28723
F-50159553-005S	F-50159557-005S	ROCKSTAR	DINKA	MSMF_TDF_FR	MSMF	0.371896	0.324047
F-50159553-005S	F-50159558-005S	ROCKSTAR	HELENA	MSMF_TDF_FR	MSMF	0.444717	0.462828
F-50159553-005S	F-50159559-005S	ROCKSTAR	KYRA	MSMF_TDF_FR	MSMF	0.492925	0.2991
F-50159553-005S	F-50159560-005S	ROCKSTAR	TROPICANA	MSMF_TDF_FR	MSMF	0.600088	0.313905
F-50159553-005S	F-50159561-005S	ROCKSTAR	GIMPY	MSMF_TDF_FR	MSMF	0.376743	0.266749
F-50159554-005S	F-50159555-005S	CIDER	BANSHEE	MSMF_TDF_FR	MSMF	0.605995	0.430615
F-50159554-005S	F-50159556-005S	CIDER	SELYSE	MSMF_TDF_FR	MSMF	0.521562	0.308764
F-50159554-005S	F-50159557-005S	CIDER	DINKA	MSMF_TDF_FR	MSMF	0.523408	0.436395
F-50159554-005S	F-50159558-005S	CIDER	HELENA	MSMF_TDF_FR	MSMF	0.530645	0.395718
F-50159554-005S	F-50159559-005S	CIDER	KYRA	MSMF_TDF_FR	MSMF	0.528959	0.325703
F-50159554-005S	F-50159560-005S	CIDER	TROPICANA	MSMF_TDF_FR	MSMF	0.130838	0.230527
F-50159554-005S	F-50159561-005S	CIDER	GIMPY	MSMF_TDF_FR	MSMF	0.337775	0.419674
F-50159555-005S	F-50159556-005S	BANSHEE	SELYSE	MSMF_TDF_FR	MSMF	0.179252	0.51
F-50159555-005S	F-50159557-005S	BANSHEE	DINKA	MSMF_TDF_FR	MSMF	0.112349	0.600583
F-50159555-005S	F-50159558-005S	BANSHEE	HELENA	MSMF_TDF_FR	MSMF	0.549053	0.525849
F-50159555-005S	F-50159559-005S	BANSHEE	KYRA	MSMF_TDF_FR	MSMF	0.587858	0.494789
F-50159555-005S	F-50159560-005S	BANSHEE	TROPICANA	MSMF_TDF_FR	MSMF	0.622767	0.382062
F-50159555-005S	F-50159561-005S	BANSHEE	GIMPY	MSMF_TDF_FR	MSMF	0.552331	0.481995
F-50159556-005S	F-50159557-005S	SELYSE	DINKA	MSMF_TDF_FR	MSMF	0.152183	0.316607
F-50159556-005S	F-50159558-005S	SELYSE	HELENA	MSMF_TDF_FR	MSMF	0.494527	0.458088
F-50159556-005S	F-50159559-005S	SELYSE	KYRA	MSMF_TDF_FR	MSMF	0.519766	0.302456
F-50159556-005S	F-50159560-005S	SELYSE	TROPICANA	MSMF_TDF_FR	MSMF	0.514757	0.335089
F-50159556-005S	F-50159561-005S	SELYSE	GIMPY	MSMF_TDF_FR	MSMF	0.459966	0.335437
F-50159557-005S	F-50159558-005S	DINKA	HELENA	MSMF_TDF_FR	MSMF	0.553984	0.545885
F-50159557-005S	F-50159559-005S	DINKA	KYRA	MSMF_TDF_FR	MSMF	0.583822	0.329046
F-50159557-005S	F-50159560-005S	DINKA	TROPICANA	MSMF_TDF_FR	MSMF	0.556365	0.449281
F-50159557-005S	F-50159561-005S	DINKA	GIMPY	MSMF_TDF_FR	MSMF	0.473167	0.36582
F-50159558-005S	F-50159559-005S	HELENA	KYRA	MSMF_TDF_FR	MSMF	0.107055	0.437815
F-50159558-005S	F-50159560-005S	HELENA	TROPICANA	MSMF_TDF_FR	MSMF	0.601694	0.459198
F-50159558-005S	F-50159561-005S	HELENA	GIMPY	MSMF_TDF_FR	MSMF	0.371159	0.501731
F-50159559-005S	F-50159560-005S	KYRA	TROPICANA	MSMF_TDF_FR	MSMF	0.593421	0.334711
F-50159559-005S	F-50159561-005S	KYRA	GIMPY	MSMF_TDF_FR	MSMF	0.400948	0.317158
F-50159560-005S	F-50159561-005S	TROPICANA	GIMPY	MSMF_TDF_FR	MSMF	0.434975	0.351765
F-50159628-005S	F-50159629-005S	SQUEEGEE	NATALIE	LSHF_Con	LSHF	0.619951	0.35672
F-50159628-005S	F-50159630-005S	SQUEEGEE	SAHARA	LSHF_Con	LSHF	0.681246	0.3481
F-50159628-005S	F-50159631-005S	SQUEEGEE	TULSA	LSHF_Con	LSHF	0.393876	0.444806
F-50159628-005S	F-50159632-005S	SQUEEGEE	SADA	LSHF_Con	LSHF	0.311784	0.280059
F-50159628-005S	F-50159633-005S	SQUEEGEE	NEWMAN	LSHF_Con	LSHF	0.383221	0.328638
F-50159628-005S	F-50159634-005S	SQUEEGEE	ARWEN	LSHF_Con	LSHF	0.823321	0.253788
F-50159628-005S	F-50159635-005S	SQUEEGEE	MACBETH	LSHF_Con	LSHF	0.937143	0.323694
F-50159628-005S	F-50159636-005S	SQUEEGEE	ROCKSTAR	LSHF_Con	LSHF	0.815426	0.213667
F-50159628-005S	F-50159637-005S	SQUEEGEE	SELYSE	LSHF_Con	LSHF	0.826946	0.336571
F-50159628-005S	F-50159638-005S	SQUEEGEE	BANSHEE	LSHF_Con	LSHF	0.773968	0.319664
F-50159628-005S	F-50159639-005S	SQUEEGEE	CIDER	LSHF_Con	LSHF	0.815512	0.264735
F-50159628-005S	F-50159640-005S	SQUEEGEE	DINKA	LSHF_Con	LSHF	0.357546	0.23293
F-50159628-005S	F-50159641-005S	SQUEEGEE	GIMPY	LSHF_Con	LSHF	0.549436	0.289511
F-50159628-005S	F-50159642-005S	SQUEEGEE	KYRA	LSHF_Con	LSHF	0.363858	0.245059
F-50159628-005S	F-50159643-005S	SQUEEGEE	HELENA	LSHF_Con	LSHF	0.524269	0.247921
F-50159628-005S	F-50159644-005S	SQUEEGEE	TROPICANA	LSHF_Con	LSHF	0.696455	0.283301
F-50159629-005S	F-50159630-005S	NATALIE	SAHARA	LSHF_Con	LSHF	0.629731	0.390255
F-50159629-005S	F-50159631-005S	NATALIE	TULSA	LSHF_Con	LSHF	0.56669	0.409401
F-50159629-005S	F-50159632-005S	NATALIE	SADA	LSHF_Con	LSHF	0.511745	0.306582
F-50159629-005S	F-50159633-005S	NATALIE	NEWMAN	LSHF_Con	LSHF	0.625	0.417934
F-50159629-005S	F-50159634-005S	NATALIE	ARWEN	LSHF_Con	LSHF	0.590282	0.314524
F-50159629-005S	F-50159635-005S	NATALIE	MACBETH	LSHF_Con	LSHF	0.484763	0.436276
F-50159629-005S	F-50159636-005S	NATALIE	ROCKSTAR	LSHF_Con	LSHF	0.726066	0.363064
F-50159629-005S	F-50159637-005S	NATALIE	SELYSE	LSHF_Con	LSHF	0.45082	0.324566
F-50159629-005S	F-50159638-005S	NATALIE	BANSHEE	LSHF_Con	LSHF	0.39036	0.4277
F-50159629-005S	F-50159639-005S	NATALIE	CIDER	LSHF_Con	LSHF	0.71453	0.343681
F-50159629-005S	F-50159640-005S	NATALIE	DINKA	LSHF_Con	LSHF	0.606412	0.339714
F-50159629-005S	F-50159641-005S	NATALIE	GIMPY	LSHF_Con	LSHF	0.443166	0.368307
F-50159629-005S	F-50159642-005S	NATALIE	KYRA	LSHF_Con	LSHF	0.603591	0.342594
F-50159629-005S	F-50159643-005S	NATALIE	HELENA	LSHF_Con	LSHF	0.573594	0.331345
F-50159629-005S	F-50159644-005S	NATALIE	TROPICANA	LSHF_Con	LSHF	0.490856	0.286177
F-50159630-005S	F-50159631-005S	SAHARA	TULSA	LSHF_Con	LSHF	0.509156	0.334073
F-50159630-005S	F-50159632-005S	SAHARA	SADA	LSHF_Con	LSHF	0.652264	0.409237
F-50159630-005S	F-50159633-005S	SAHARA	NEWMAN	LSHF_Con	LSHF	0.634169	0.44872
F-50159630-005S	F-50159634-005S	SAHARA	ARWEN	LSHF_Con	LSHF	0.829391	0.308793
F-50159630-005S	F-50159635-005S	SAHARA	MACBETH	LSHF_Con	LSHF	0.860356	0.279471
F-50159630-005S	F-50159636-005S	SAHARA	ROCKSTAR	LSHF_Con	LSHF	0.822784	0.367638
F-50159630-005S	F-50159637-005S	SAHARA	SELYSE	LSHF_Con	LSHF	0.825553	0.28928
F-50159630-005S	F-50159638-005S	SAHARA	BANSHEE	LSHF_Con	LSHF	0.816364	0.289095
F-50159630-005S	F-50159639-005S	SAHARA	CIDER	LSHF_Con	LSHF	0.821459	0.404971
F-50159630-005S	F-50159640-005S	SAHARA	DINKA	LSHF_Con	LSHF	0.675695	0.376764
F-50159630-005S	F-50159641-005S	SAHARA	GIMPY	LSHF_Con	LSHF	0.494234	0.319808
F-50159630-005S	F-50159642-005S	SAHARA	KYRA	LSHF_Con	LSHF	0.713186	0.350453
F-50159630-005S	F-50159643-005S	SAHARA	HELENA	LSHF_Con	LSHF	0.668295	0.395489
F-50159630-005S	F-50159644-005S	SAHARA	TROPICANA	LSHF_Con	LSHF	0.495602	0.338583
F-50159631-005S	F-50159632-005S	TULSA	SADA	LSHF_Con	LSHF	0.310381	0.466627
F-50159631-005S	F-50159633-005S	TULSA	NEWMAN	LSHF_Con	LSHF	0.459164	0.540607
F-50159631-005S	F-50159634-005S	TULSA	ARWEN	LSHF_Con	LSHF	0.637805	0.381944
F-50159631-005S	F-50159635-005S	TULSA	MACBETH	LSHF_Con	LSHF	0.868611	0.417383
F-50159631-005S	F-50159636-005S	TULSA	ROCKSTAR	LSHF_Con	LSHF	0.609115	0.466025
F-50159631-005S	F-50159637-005S	TULSA	SELYSE	LSHF_Con	LSHF	0.622776	0.339746
F-50159631-005S	F-50159638-005S	TULSA	BANSHEE	LSHF_Con	LSHF	0.589218	0.410018
F-50159631-005S	F-50159639-005S	TULSA	CIDER	LSHF_Con	LSHF	0.610427	0.502199
F-50159631-005S	F-50159640-005S	TULSA	DINKA	LSHF_Con	LSHF	0.325317	0.414318
F-50159631-005S	F-50159641-005S	TULSA	GIMPY	LSHF_Con	LSHF	0.470063	0.423733
F-50159631-005S	F-50159642-005S	TULSA	KYRA	LSHF_Con	LSHF	0.26333	0.444301
F-50159631-005S	F-50159643-005S	TULSA	HELENA	LSHF_Con	LSHF	0.408042	0.471965
F-50159631-005S	F-50159644-005S	TULSA	TROPICANA	LSHF_Con	LSHF	0.560798	0.411952
F-50159632-005S	F-50159633-005S	SADA	NEWMAN	LSHF_Con	LSHF	0.364324	0.298023
F-50159632-005S	F-50159634-005S	SADA	ARWEN	LSHF_Con	LSHF	0.592269	0.272912
F-50159632-005S	F-50159635-005S	SADA	MACBETH	LSHF_Con	LSHF	0.8694	0.390618
F-50159632-005S	F-50159636-005S	SADA	ROCKSTAR	LSHF_Con	LSHF	0.555762	0.280756
F-50159632-005S	F-50159637-005S	SADA	SELYSE	LSHF_Con	LSHF	0.587285	0.344513
F-50159632-005S	F-50159638-005S	SADA	BANSHEE	LSHF_Con	LSHF	0.545583	0.407318
F-50159632-005S	F-50159639-005S	SADA	CIDER	LSHF_Con	LSHF	0.555812	0.28323
F-50159632-005S	F-50159640-005S	SADA	DINKA	LSHF_Con	LSHF	0.201148	0.288558
F-50159632-005S	F-50159641-005S	SADA	GIMPY	LSHF_Con	LSHF	0.497145	0.317376
F-50159632-005S	F-50159642-005S	SADA	KYRA	LSHF_Con	LSHF	0.240744	0.251306
F-50159632-005S	F-50159643-005S	SADA	HELENA	LSHF_Con	LSHF	0.291756	0.230156
F-50159632-005S	F-50159644-005S	SADA	TROPICANA	LSHF_Con	LSHF	0.638732	0.250415
F-50159633-005S	F-50159634-005S	NEWMAN	ARWEN	LSHF_Con	LSHF	0.735974	0.361522
F-50159633-005S	F-50159635-005S	NEWMAN	MACBETH	LSHF_Con	LSHF	0.918852	0.455706
F-50159633-005S	F-50159636-005S	NEWMAN	ROCKSTAR	LSHF_Con	LSHF	0.671418	0.283903
F-50159633-005S	F-50159637-005S	NEWMAN	SELYSE	LSHF_Con	LSHF	0.737135	0.449369
F-50159633-005S	F-50159638-005S	NEWMAN	BANSHEE	LSHF_Con	LSHF	0.68759	0.457845
F-50159633-005S	F-50159639-005S	NEWMAN	CIDER	LSHF_Con	LSHF	0.671542	0.281179
F-50159633-005S	F-50159640-005S	NEWMAN	DINKA	LSHF_Con	LSHF	0.371283	0.34294
F-50159633-005S	F-50159641-005S	NEWMAN	GIMPY	LSHF_Con	LSHF	0.512716	0.397685
F-50159633-005S	F-50159642-005S	NEWMAN	KYRA	LSHF_Con	LSHF	0.495951	0.328974
F-50159633-005S	F-50159643-005S	NEWMAN	HELENA	LSHF_Con	LSHF	0.440953	0.274084
F-50159633-005S	F-50159644-005S	NEWMAN	TROPICANA	LSHF_Con	LSHF	0.674953	0.354928
F-50159634-005S	F-50159635-005S	ARWEN	MACBETH	LSHF_Con	LSHF	0.676543	0.296971
F-50159634-005S	F-50159636-005S	ARWEN	ROCKSTAR	LSHF_Con	LSHF	0.160727	0.295755
F-50159634-005S	F-50159637-005S	ARWEN	SELYSE	LSHF_Con	LSHF	0.215465	0.252966
F-50159634-005S	F-50159638-005S	ARWEN	BANSHEE	LSHF_Con	LSHF	0.219411	0.305388
F-50159634-005S	F-50159639-005S	ARWEN	CIDER	LSHF_Con	LSHF	0.267955	0.325566
F-50159634-005S	F-50159640-005S	ARWEN	DINKA	LSHF_Con	LSHF	0.567244	0.280521
F-50159634-005S	F-50159641-005S	ARWEN	GIMPY	LSHF_Con	LSHF	0.683445	0.25876
F-50159634-005S	F-50159642-005S	ARWEN	KYRA	LSHF_Con	LSHF	0.611145	0.259136
F-50159634-005S	F-50159643-005S	ARWEN	HELENA	LSHF_Con	LSHF	0.393062	0.285427
F-50159634-005S	F-50159644-005S	ARWEN	TROPICANA	LSHF_Con	LSHF	0.769219	0.245506
F-50159635-005S	F-50159636-005S	MACBETH	ROCKSTAR	LSHF_Con	LSHF	0.816174	0.350597
F-50159635-005S	F-50159637-005S	MACBETH	SELYSE	LSHF_Con	LSHF	0.535468	0.371845
F-50159635-005S	F-50159638-005S	MACBETH	BANSHEE	LSHF_Con	LSHF	0.518424	0.293012
F-50159635-005S	F-50159639-005S	MACBETH	CIDER	LSHF_Con	LSHF	0.807386	0.419595
F-50159635-005S	F-50159640-005S	MACBETH	DINKA	LSHF_Con	LSHF	0.898117	0.381102
F-50159635-005S	F-50159641-005S	MACBETH	GIMPY	LSHF_Con	LSHF	0.807173	0.302255
F-50159635-005S	F-50159642-005S	MACBETH	KYRA	LSHF_Con	LSHF	0.903857	0.32768
F-50159635-005S	F-50159643-005S	MACBETH	HELENA	LSHF_Con	LSHF	0.875433	0.405967
F-50159635-005S	F-50159644-005S	MACBETH	TROPICANA	LSHF_Con	LSHF	0.78034	0.297455
F-50159636-005S	F-50159637-005S	ROCKSTAR	SELYSE	LSHF_Con	LSHF	0.296427	0.38699
F-50159636-005S	F-50159638-005S	ROCKSTAR	BANSHEE	LSHF_Con	LSHF	0.35072	0.364261
F-50159636-005S	F-50159639-005S	ROCKSTAR	CIDER	LSHF_Con	LSHF	0.123755	0.219274
F-50159636-005S	F-50159640-005S	ROCKSTAR	DINKA	LSHF_Con	LSHF	0.516291	0.264728
F-50159636-005S	F-50159641-005S	ROCKSTAR	GIMPY	LSHF_Con	LSHF	0.694921	0.328289
F-50159636-005S	F-50159642-005S	ROCKSTAR	KYRA	LSHF_Con	LSHF	0.563668	0.243072
F-50159636-005S	F-50159643-005S	ROCKSTAR	HELENA	LSHF_Con	LSHF	0.342799	0.241472
F-50159636-005S	F-50159644-005S	ROCKSTAR	TROPICANA	LSHF_Con	LSHF	0.812784	0.275916
F-50159637-005S	F-50159638-005S	SELYSE	BANSHEE	LSHF_Con	LSHF	0.0863057	0.336922
F-50159637-005S	F-50159639-005S	SELYSE	CIDER	LSHF_Con	LSHF	0.278384	0.412691
F-50159637-005S	F-50159640-005S	SELYSE	DINKA	LSHF_Con	LSHF	0.547653	0.337557
F-50159637-005S	F-50159641-005S	SELYSE	GIMPY	LSHF_Con	LSHF	0.68171	0.31923
F-50159637-005S	F-50159642-005S	SELYSE	KYRA	LSHF_Con	LSHF	0.60424	0.34013
F-50159637-005S	F-50159643-005S	SELYSE	HELENA	LSHF_Con	LSHF	0.405025	0.393073
F-50159637-005S	F-50159644-005S	SELYSE	TROPICANA	LSHF_Con	LSHF	0.765568	0.341974
F-50159638-005S	F-50159639-005S	BANSHEE	CIDER	LSHF_Con	LSHF	0.337912	0.42525
F-50159638-005S	F-50159640-005S	BANSHEE	DINKA	LSHF_Con	LSHF	0.524549	0.381868
F-50159638-005S	F-50159641-005S	BANSHEE	GIMPY	LSHF_Con	LSHF	0.6715	0.314928
F-50159638-005S	F-50159642-005S	BANSHEE	KYRA	LSHF_Con	LSHF	0.568878	0.354852
F-50159638-005S	F-50159643-005S	BANSHEE	HELENA	LSHF_Con	LSHF	0.357286	0.416418
F-50159638-005S	F-50159644-005S	BANSHEE	TROPICANA	LSHF_Con	LSHF	0.758685	0.335696
F-50159639-005S	F-50159640-005S	CIDER	DINKA	LSHF_Con	LSHF	0.516409	0.267468
F-50159639-005S	F-50159641-005S	CIDER	GIMPY	LSHF_Con	LSHF	0.680813	0.35495
F-50159639-005S	F-50159642-005S	CIDER	KYRA	LSHF_Con	LSHF	0.563599	0.289996
F-50159639-005S	F-50159643-005S	CIDER	HELENA	LSHF_Con	LSHF	0.342111	0.208304
F-50159639-005S	F-50159644-005S	CIDER	TROPICANA	LSHF_Con	LSHF	0.800579	0.285655
F-50159640-005S	F-50159641-005S	DINKA	GIMPY	LSHF_Con	LSHF	0.532089	0.341304
F-50159640-005S	F-50159642-005S	DINKA	KYRA	LSHF_Con	LSHF	0.257237	0.294494
F-50159640-005S	F-50159643-005S	DINKA	HELENA	LSHF_Con	LSHF	0.236882	0.258993
F-50159640-005S	F-50159644-005S	DINKA	TROPICANA	LSHF_Con	LSHF	0.655533	0.307771
F-50159641-005S	F-50159642-005S	GIMPY	KYRA	LSHF_Con	LSHF	0.574238	0.321589
F-50159641-005S	F-50159643-005S	GIMPY	HELENA	LSHF_Con	LSHF	0.510859	0.330171
F-50159641-005S	F-50159644-005S	GIMPY	TROPICANA	LSHF_Con	LSHF	0.450549	0.264748
F-50159642-005S	F-50159643-005S	KYRA	HELENA	LSHF_Con	LSHF	0.321984	0.250684
F-50159642-005S	F-50159644-005S	KYRA	TROPICANA	LSHF_Con	LSHF	0.702253	0.245937
F-50159643-005S	F-50159644-005S	HELENA	TROPICANA	LSHF_Con	LSHF	0.640062	0.27807
