# Supplementary material for: Response of the gut microbiome and metabolome to dietary fiber in healthy dogs
Source: mSystems. 2024 Dec 23;10(1):e00452-24. doi: 10.1128/msystems.00452-24 (PMC11748496; doi:10.1128/msystems.00452-24)
Supplement: Table S7 — Feature-wise associations with macronutrients. [file msystems.00452-24-s0008.xlsx]

## Sheet: Associations summary
Macronutrient	Species	ECs	Metabolites	SCFAs
Starch	20	282	608	7
Insoluble fiber	25	342	571	10
Total dietary fiber	19	331	569	10
NFE	13	85	472	6
Soluble fiber	2	37	375	8
Ash	25	256	328
Protein	9	70	239
Crude fiber	24	172	238	1
Fat	10	54	213
Total number of significant (q < 0.25) associations

## Sheet: Species (q < 0.25)
feature	macronutrient	coef	pval	qval
Asaccharobacter_celatus	Ash	-0.277333	0.00049402	0.00739178
Holdemanella_biformis	Ash	0.257518	0.00053072	0.00739178
Adlercreutzia_equolifaciens	Ash	-0.298693	0.00053248	0.00739178
Faecalibaculum_rodentium	Ash	-0.260794	0.00059543	0.00739178
Bifidobacterium_animalis	Ash	-0.253244	0.00086962	0.00739178
Bifidobacterium_pseudolongum	Ash	-0.209025	0.00078599	0.00739178
Firmicutes_bacterium_CAG_424	Ash	0.253777	0.00229612	0.0167289
Dubosiella_newyorkensis	Ash	-0.221001	0.00654194	0.0417049
Ileibacterium_valens	Ash	0.196093	0.00962561	0.0490906
Firmicutes_bacterium_CAG_646	Ash	0.21631	0.00936973	0.0490906
Clostridium_sp_CAG_58	Ash	0.184885	0.018771	0.084199
Bifidobacterium_criceti	Ash	-0.178668	0.0198115	0.084199
Butyricicoccus_pullicaecorum	Ash	0.208731	0.0245939	0.0867832
Collinsella_aerofaciens	Ash	0.143747	0.0223369	0.0867832
Collinsella_intestinalis	Ash	0.0709363	0.0255245	0.0867832
Dorea_sp_CAG_317	Ash	0.151406	0.0327077	0.104256
Blautia_sp_CAG_257	Ash	0.145551	0.0566694	0.149569
Megasphaera_elsdenii	Ash	0.13255	0.0556134	0.149569
Eubacterium_dolichum_CAG_375	Ash	0.110662	0.056837	0.149569
Catenibacterium_mitsuokai	Ash	0.129807	0.0586544	0.149569
Megamonas_funiformis_CAG_377	Ash	0.108	0.0653241	0.158644
Eubacterium_limosum	Ash	-0.102804	0.0697032	0.161585
Megamonas_funiformis	Ash	0.099369	0.0737252	0.163478
Streptococcus_lutetiensis	Ash	0.152754	0.0769784	0.163579
Clostridium_sp_CAG_299	Ash	0.145745	0.106318	0.216889
Faecalibaculum_rodentium	Crude_fiber	-0.261294	0.00010282	0.00524365
Eubacterium_limosum	Crude_fiber	-0.171281	0.0005104	0.0130151
Clostridium_sp_CAG_58	Crude_fiber	0.233615	0.00127097	0.0216064
Bifidobacterium_pseudolongum	Crude_fiber	-0.162233	0.003061	0.0390277
Butyricicoccus_pullicaecorum	Crude_fiber	0.260926	0.00481969	0.0394017
Dubosiella_newyorkensis	Crude_fiber	-0.203432	0.00540807	0.0394017
Firmicutes_bacterium_CAG_424	Crude_fiber	0.214969	0.00535488	0.0394017
Bifidobacterium_criceti	Crude_fiber	-0.181443	0.00703589	0.0448538
Bifidobacterium_animalis	Crude_fiber	-0.17538	0.00919518	0.052106
Asaccharobacter_celatus	Crude_fiber	-0.17147	0.0148813	0.0758947
Lachnospira_pectinoschiza	Crude_fiber	0.107123	0.0181822	0.0761188
Adlercreutzia_equolifaciens	Crude_fiber	-0.178517	0.0194028	0.0761188
Firmicutes_bacterium_CAG_646	Crude_fiber	0.18325	0.0177957	0.0761188
Megamonas_funiformis	Crude_fiber	0.106484	0.0386762	0.140892
Collinsella_intestinalis	Crude_fiber	0.0565536	0.0440351	0.149719
Prevotella_sp_CAG_891	Crude_fiber	0.203884	0.0586776	0.166253
Enterorhabdus_caecimuris	Crude_fiber	-0.0936131	0.0577164	0.166253
Collinsella_aerofaciens	Crude_fiber	0.110985	0.0578506	0.166253
Eubacterium_dolichum_CAG_375	Crude_fiber	0.0914282	0.0767703	0.195764
Holdemanella_biformis	Crude_fiber	0.120773	0.0758018	0.195764
Dorea_sp_CAG_317	Crude_fiber	0.112576	0.0833398	0.202397
Ileibacterium_valens	Crude_fiber	0.114306	0.0979491	0.227064
Clostridium_sp_CAG_299	Crude_fiber	0.13795	0.110622	0.235071
Megamonas_funiformis_CAG_377	Crude_fiber	0.0861116	0.106849	0.235071
Faecalibaculum_rodentium	Fat	-0.259454	0.00094534	0.0482124
Collinsella_aerofaciens	Fat	0.177503	0.00556564	0.0486243
Asaccharobacter_celatus	Fat	-0.233086	0.00485846	0.0486243
Dubosiella_newyorkensis	Fat	-0.231187	0.00572051	0.0486243
Adlercreutzia_equolifaciens	Fat	-0.253	0.00475425	0.0486243
Bifidobacterium_pseudolongum	Fat	-0.179617	0.0055002	0.0486243
Bifidobacterium_animalis	Fat	-0.20599	0.00911478	0.0664077
Holdemanella_biformis	Fat	0.176578	0.0189534	0.120828
Bifidobacterium_criceti	Fat	-0.175129	0.0274707	0.155667
Collinsella_intestinalis	Fat	0.0651905	0.0473327	0.241397
Bacteroides_plebeius	Insoluble_fiber	0.321897	2.89e-07	1.47e-05
Lachnospira_pectinoschiza	Insoluble_fiber	0.202477	1.61e-06	2.73e-05
Faecalibaculum_rodentium	Insoluble_fiber	-0.293758	1.45e-06	2.73e-05
Bacteroides_vulgatus	Insoluble_fiber	0.271437	3.34e-06	4.25e-05
Bacteroides_coprocola	Insoluble_fiber	0.270828	5.02e-06	5.12e-05
Butyricicoccus_pullicaecorum	Insoluble_fiber	0.361343	8.27e-05	0.00070275
Prevotella_sp_CAG_891	Insoluble_fiber	0.378951	0.0001716	0.00125025
Prevotella_copri	Insoluble_fiber	0.376738	0.00020769	0.00132405
Dubosiella_newyorkensis	Insoluble_fiber	-0.231424	0.00058221	0.0028258
Firmicutes_bacterium_CAG_646	Insoluble_fiber	-0.252626	0.00054631	0.0028258
Proteobacteria_bacterium_CAG_139	Insoluble_fiber	0.247351	0.00060949	0.0028258
Megamonas_funiformis	Insoluble_fiber	0.13391	0.0059053	0.0250975
Blautia_sp_CAG_257	Insoluble_fiber	-0.198431	0.00682108	0.0267596
Megasphaera_elsdenii	Insoluble_fiber	0.150309	0.0125074	0.0398672
Megamonas_funiformis_CAG_377	Insoluble_fiber	0.12503	0.012505	0.0398672
Bifidobacterium_saeculare	Insoluble_fiber	0.113311	0.011594	0.0398672
Bifidobacterium_pullorum	Insoluble_fiber	0.147037	0.0145271	0.0435814
Clostridium_sp_CAG_299	Insoluble_fiber	0.189597	0.0245198	0.0694728
Bifidobacterium_animalis	Insoluble_fiber	-0.135759	0.0271652	0.0729172
Fusicatenibacter_saccharivorans	Insoluble_fiber	-0.0770507	0.0385637	0.0983374
Lactobacillus_animalis	Insoluble_fiber	-0.153672	0.0412921	0.100281
Clostridium_sp_CAG_58	Insoluble_fiber	0.12728	0.0640386	0.148453
Bifidobacterium_pseudolongum	Insoluble_fiber	-0.0880661	0.0789008	0.174954
Collinsella_aerofaciens	Insoluble_fiber	0.0933397	0.0901459	0.19156
Eubacterium_dolichum_CAG_375	Insoluble_fiber	0.0769285	0.104882	0.213959
Bacteroides_vulgatus	NFE	-0.261454	0.00010982	0.00560102
Bacteroides_plebeius	NFE	-0.210756	0.00168624	0.0351486
Bacteroides_coprocola	NFE	-0.191033	0.00248808	0.0351486
Proteobacteria_bacterium_CAG_139	NFE	-0.242181	0.00275676	0.0351486
Prevotella_copri	NFE	-0.328983	0.00350013	0.0357013
Collinsella_aerofaciens	NFE	0.171338	0.00618627	0.0525833
Lachnospira_pectinoschiza	NFE	-0.120301	0.0111446	0.0811964
Prevotella_sp_CAG_891	NFE	-0.233286	0.0372207	0.210918
Adlercreutzia_equolifaciens	NFE	-0.180245	0.0371508	0.210918
Asaccharobacter_celatus	NFE	-0.156802	0.0497022	0.211234
Collinsella_intestinalis	NFE	0.0624267	0.0486517	0.211234
Holdemanella_biformis	NFE	0.147472	0.0440645	0.211234
Streptococcus_lutetiensis	NFE	0.164823	0.0559529	0.219507
Asaccharobacter_celatus	Protein	-0.272587	0.00103442	0.0177269
Adlercreutzia_equolifaciens	Protein	-0.296027	0.0009995	0.0177269
Faecalibaculum_rodentium	Protein	-0.258695	0.00104276	0.0177269
Collinsella_aerofaciens	Protein	0.174769	0.00651626	0.049804
Dubosiella_newyorkensis	Protein	-0.233141	0.00552839	0.049804
Bifidobacterium_animalis	Protein	-0.214821	0.00683584	0.049804
Bifidobacterium_pseudolongum	Protein	-0.186384	0.00418027	0.049804
Holdemanella_biformis	Protein	0.189875	0.0120889	0.0770668
Bifidobacterium_criceti	Protein	-0.166695	0.0370385	0.209885
Fusicatenibacter_saccharivorans	Soluble_fiber	0.138984	0.00016114	0.008218
Firmicutes_bacterium_CAG_646	Soluble_fiber	0.201421	0.00459998	0.1173
Bacteroides_vulgatus	Starch	-0.316186	4.38e-07	2.23e-05
Bacteroides_plebeius	Starch	-0.271946	2.92e-05	0.00074545
Bacteroides_coprocola	Starch	-0.248032	5.19e-05	0.0008827
Lachnospira_pectinoschiza	Starch	-0.161616	0.00033158	0.00387079
Proteobacteria_bacterium_CAG_139	Starch	-0.270639	0.00037949	0.00387079
Prevotella_copri	Starch	-0.366403	0.00062439	0.00454911
Firmicutes_bacterium_CAG_646	Starch	0.268779	0.00056633	0.00454911
Blautia_sp_CAG_257	Starch	0.196424	0.00862725	0.0513143
Streptococcus_lutetiensis	Starch	0.214964	0.00905546	0.0513143
Bifidobacterium_pullorum	Starch	-0.168456	0.0118443	0.0604057
Prevotella_sp_CAG_891	Starch	-0.246861	0.0211014	0.0965066
Adlercreutzia_equolifaciens	Starch	-0.177042	0.0227074	0.0965066
Asaccharobacter_celatus	Starch	-0.157715	0.0278834	0.109389
Collinsella_intestinalis	Starch	0.0617789	0.0303839	0.110684
Ileibacterium_valens	Starch	0.146117	0.0365968	0.116652
Holdemanella_biformis	Starch	0.144807	0.0348962	0.116652
Collinsella_aerofaciens	Starch	0.121096	0.0403079	0.120924
Firmicutes_bacterium_CAG_424	Starch	0.155016	0.0458581	0.129931
Bifidobacterium_pseudolongum	Starch	-0.10114	0.0713294	0.191463
Collinsella_stercoris	Starch	0.0543587	0.0813673	0.207487
Lachnospira_pectinoschiza	Total_dietary_fiber	0.218768	2.69e-07	1.37e-05
Bacteroides_plebeius	Total_dietary_fiber	0.317502	5.68e-07	1.45e-05
Bacteroides_coprocola	Total_dietary_fiber	0.281236	2.65e-06	4.51e-05
Bacteroides_vulgatus	Total_dietary_fiber	0.271444	4.17e-06	5.32e-05
Faecalibaculum_rodentium	Total_dietary_fiber	-0.278551	7.3e-06	7.45e-05
Butyricicoccus_pullicaecorum	Total_dietary_fiber	0.371376	5.12e-05	0.00043561
Prevotella_sp_CAG_891	Total_dietary_fiber	0.351254	0.00058746	0.00428004
Dubosiella_newyorkensis	Total_dietary_fiber	-0.225302	0.00096414	0.00605848
Proteobacteria_bacterium_CAG_139	Total_dietary_fiber	0.238211	0.00106914	0.00605848
Prevotella_copri	Total_dietary_fiber	0.329877	0.00136978	0.00698586
Bifidobacterium_pullorum	Total_dietary_fiber	0.171238	0.00497682	0.0230743
Bifidobacterium_saeculare	Total_dietary_fiber	0.117379	0.00970489	0.0412458
Megamonas_funiformis	Total_dietary_fiber	0.116003	0.0183542	0.0720051
Megasphaera_elsdenii	Total_dietary_fiber	0.134997	0.026624	0.0905215
Firmicutes_bacterium_CAG_646	Total_dietary_fiber	-0.166656	0.0249573	0.0905215
Megamonas_funiformis_CAG_377	Total_dietary_fiber	0.111007	0.028463	0.0907257
Bifidobacterium_animalis	Total_dietary_fiber	-0.128275	0.0399986	0.119996
Blautia_sp_CAG_257	Total_dietary_fiber	-0.145	0.0494286	0.140048
Lactobacillus_animalis	Total_dietary_fiber	-0.136545	0.073125	0.196283

## Sheet: ECs (q < 0.25)
feature	macronutrient	coef	pval	qval
3.2.1.52: Beta-N-acetylhexosaminidase	Ash	-0.145135	7.58e-06	0.0111878
1.3.1.12: Prephenate dehydrogenase	Ash	-0.156499	2.83e-05	0.0208998
1.17.1.2: 4-hydroxy-3-methylbut-2-enyl diphosphate reductase	Ash	-0.171367	9.53e-05	0.0263626
2.1.2.2: Phosphoribosylglycinamide formyltransferase	Ash	0.0527659	9.36e-05	0.0263626
2.3.1.39: [Acyl-carrier-protein] S-malonyltransferase	Ash	0.0800094	9.24e-05	0.0263626
4.1.1.20: Diaminopimelate decarboxylase	Ash	-0.0749807	0.00010724	0.0263626
1.6.1.2: NAD(P)(+) transhydrogenase (Re/Si-specific)	Ash	-0.184612	0.0002174	0.0354923
2.3.1.n2: Phosphate acyltransferase	Ash	0.0843653	0.00022979	0.0354923
2.4.2.1: Purine-nucleoside phosphorylase	Ash	0.0593254	0.00026469	0.0354923
3.4.11.9: Xaa-Pro aminopeptidase	Ash	-0.143519	0.00025975	0.0354923
4.3.1.1: Aspartate ammonia-lyase	Ash	-0.0864657	0.0002578	0.0354923
2.3.1.117: 2,3,4,5-tetrahydropyridine-2,6-dicarboxylate N-succinyltransferase	Ash	-0.184282	0.00072785	0.0389601
2.3.2.18: glycyltransferase	Ash	0.112474	0.00073923	0.0389601
2.4.1.329: Sucrose 6(F)-phosphate phosphorylase	Ash	0.142794	0.00095089	0.0389601
2.5.1.49: O-acetylhomoserine aminocarboxypropyltransferase	Ash	-0.0799883	0.00083585	0.0389601
2.5.1.7: UDP-N-acetylglucosamine 1-carboxyvinyltransferase	Ash	0.0218234	0.00093774	0.0389601
2.7.1.63: Polyphosphate--glucose phosphotransferase	Ash	-0.182732	0.00089217	0.0389601
2.7.7.48: ; Q06996, L_SENDF	Ash	-0.192398	0.00089134	0.0389601
2.7.7.77: Molybdenum cofactor guanylyltransferase	Ash	0.175807	0.00081849	0.0389601
3.1.3.11: Fructose-bisphosphatase	Ash	0.104452	0.00050452	0.0389601
3.2.1.55: Non-reducing end alpha-L-arabinofuranosidase	Ash	-0.129961	0.00085053	0.0389601
3.2.1.68: Isoamylase	Ash	-0.166314	0.0008332	0.0389601
3.2.1.8: Endo-1,4-beta-xylanase	Ash	-0.114917	0.00089264	0.0389601
3.2.1.99: Arabinan endo-1,5-alpha-L-arabinosidase	Ash	-0.170216	0.00050723	0.0389601
3.5.1.4: Amidase	Ash	-0.206493	0.00033508	0.0389601
3.5.99.2: Aminopyrimidine aminohydrolase	Ash	-0.166092	0.00055034	0.0389601
3.6.4.12: DNA helicase	Ash	0.0125351	0.00046733	0.0389601
4.1.2.17: L-fuculose-phosphate aldolase	Ash	-0.142762	0.00063728	0.0389601
4.2.1.109: Methylthioribulose 1-phosphate dehydratase	Ash	0.176026	0.00059424	0.0389601
4.3.2.10: NO_NAME	Ash	-0.0620703	0.00088437	0.0389601
5.3.1.5: Xylose isomerase	Ash	-0.148199	0.00034634	0.0389601
5.4.99.12: tRNA pseudouridine(38-40) synthase	Ash	0.0227249	0.00073841	0.0389601
5.4.99.18: 5-(carboxyamino)imidazole ribonucleotide mutase	Ash	-0.0293254	0.00091313	0.0389601
5.5.1.4: Inositol-3-phosphate synthase	Ash	-0.175014	0.00054601	0.0389601
6.2.1.3: Long-chain-fatty-acid--CoA ligase	Ash	-0.153724	0.00065029	0.0389601
6.3.4.15: Biotin--[acetyl-CoA-carboxylase] ligase	Ash	0.0796413	0.00051621	0.0389601
6.1.1.17: Glutamate--tRNA ligase	Ash	-0.0210042	0.00098414	0.0392325
1.1.1.317: Perakine reductase	Ash	-0.193239	0.00109355	0.040315
3.5.1.14: N-acyl-aliphatic-L-amino acid amidohydrolase	Ash	0.176625	0.00107519	0.040315
3.6.3.3: Cadmium-exporting ATPase	Ash	0.0726518	0.00112062	0.040315
7.1.1.1: NO_NAME	Ash	-0.186251	0.00110589	0.040315
3.1.21.4: Type II site-specific deoxyribonuclease	Ash	0.234413	0.00128747	0.0452146
5.1.3.9: N-acylglucosamine-6-phosphate 2-epimerase	Ash	-0.0458578	0.00139634	0.0478976
1.3.1.10: Enoyl-[acyl-carrier-protein] reductase (NADPH, Si-specific)	Ash	-0.187421	0.00150204	0.0492336
4.1.3.27: Anthranilate synthase	Ash	-0.0853641	0.00147166	0.0492336
1.1.1.23: Histidinol dehydrogenase	Ash	-0.0516989	0.00157951	0.0506473
2.1.1.10: Homocysteine S-methyltransferase	Ash	0.174412	0.0016805	0.0512237
2.6.1.2: Alanine transaminase	Ash	-0.148601	0.00167836	0.0512237
2.7.7.10: UTP--hexose-1-phosphate uridylyltransferase	Ash	-0.17111	0.00177113	0.0512237
3.6.1.1: Inorganic diphosphatase	Ash	-0.0919024	0.00176953	0.0512237
4.99.1.1: Ferrochelatase	Ash	-0.14736	0.00171385	0.0512237
1.1.1.85: 3-isopropylmalate dehydrogenase	Ash	-0.0393592	0.00195849	0.0541049
3.4.19.11: Gamma-D-glutamyl-meso-diaminopimelate peptidase	Ash	0.192331	0.00194773	0.0541049
3.6.3.42: Beta-glucan-transporting ATPase	Ash	-0.160857	0.00199753	0.0541049
4.1.2.25: Dihydroneopterin aldolase	Ash	0.0760182	0.00201747	0.0541049
1.2.1.10: Acetaldehyde dehydrogenase (acetylating)	Ash	-0.145057	0.00223934	0.0570031
3.2.1.37: Xylan 1,4-beta-xylosidase	Ash	-0.0853005	0.00218514	0.0570031
3.6.1.27: Undecaprenyl-diphosphate phosphatase	Ash	0.0238699	0.00224148	0.0570031
1.7.1.7: GMP reductase	Ash	0.0739195	0.00234773	0.0586932
1.1.1.100: 3-oxoacyl-[acyl-carrier-protein] reductase	Ash	0.0448907	0.00239127	0.0587854
2.8.1.7: Cysteine desulfurase	Ash	0.0167492	0.00260194	0.061379
3.2.1.85: 6-phospho-beta-galactosidase	Ash	-0.0809762	0.00262161	0.061379
4.2.1.33: 3-isopropylmalate dehydratase	Ash	-0.0475963	0.00253841	0.061379
2.3.1.85: Fatty-acid synthase	Ash	-0.174317	0.00285845	0.0658783
4.2.1.68: L-fuconate dehydratase	Ash	-0.157761	0.00321347	0.0729212
5.1.3.4: L-ribulose-5-phosphate 4-epimerase	Ash	-0.0638638	0.00326718	0.0730166
3.6.3.30: Fe(3+)-transporting ATPase	Ash	0.175005	0.00339161	0.0746659
3.2.1.4: Cellulase	Ash	-0.139162	0.00356629	0.0762359
3.6.3.44: Xenobiotic-transporting ATPase	Ash	-0.112391	0.00355154	0.0762359
2.4.2.14: Amidophosphoribosyltransferase	Ash	-0.0179039	0.00365191	0.0769509
2.1.3.15: NO_NAME	Ash	0.0827368	0.00394	0.0818522
6.1.1.21: Histidine--tRNA ligase	Ash	-0.0248847	0.00422743	0.0866037
1.3.3.4: Protoporphyrinogen oxidase	Ash	-0.164874	0.00439925	0.0878262
2.4.2.9: Uracil phosphoribosyltransferase	Ash	0.0171434	0.0044062	0.0878262
3.11.1.1: Phosphonoacetaldehyde hydrolase	Ash	0.151347	0.00454639	0.0894123
1.1.1.290: 4-phosphoerythronate dehydrogenase	Ash	0.0806754	0.00470464	0.0913072
1.17.99.6: Epoxyqueuosine reductase	Ash	0.0733314	0.004868	0.0920551
2.7.2.8: Acetylglutamate kinase	Ash	-0.0325795	0.00481401	0.0920551
6.3.4.2: CTP synthase (glutamine hydrolyzing)	Ash	-0.0245263	0.00502763	0.0938702
2.1.1.220: tRNA (adenine(58)-N(1))-methyltransferase	Ash	-0.139256	0.00549332	0.0986599
2.3.1.54: Formate C-acetyltransferase	Ash	0.0346678	0.00574735	0.0986599
3.2.2.20: DNA-3-methyladenine glycosylase I	Ash	0.144898	0.00574999	0.0986599
3.5.4.12: dCMP deaminase	Ash	-0.166629	0.00561454	0.0986599
3.5.4.30: dCTP deaminase (dUMP-forming)	Ash	-0.098847	0.00575238	0.0986599
4.2.1.59: 3-hydroxyacyl-[acyl-carrier-protein] dehydratase	Ash	0.0555214	0.0053779	0.0986599
6.2.1.5: Succinate--CoA ligase (ADP-forming)	Ash	-0.118126	0.00573571	0.0986599
3.2.1.10: Oligo-1,6-glucosidase	Ash	-0.112631	0.00587435	0.0995938
2.4.1.5: Dextransucrase	Ash	0.111906	0.00620885	0.101756
2.5.1.74: 1,4-dihydroxy-2-naphthoate polyprenyltransferase	Ash	-0.0940016	0.0060879	0.101756
5.4.2.11: Phosphoglycerate mutase (2,3-diphosphoglycerate-dependent)	Ash	-0.115946	0.00617203	0.101756
1.2.7.5: Aldehyde ferredoxin oxidoreductase	Ash	-0.209034	0.00632851	0.102578
3.2.1.41: Pullulanase	Ash	0.125147	0.00654192	0.104884
1.2.1.11: Aspartate-semialdehyde dehydrogenase	Ash	-0.0191276	0.00691894	0.108568
4.1.1.23: Orotidine-5'-phosphate decarboxylase	Ash	-0.0150009	0.00691358	0.108568
2.1.1.79: Cyclopropane-fatty-acyl-phospholipid synthase	Ash	-0.124321	0.00719593	0.111391
3.4.16.6: Carboxypeptidase D	Ash	-0.146765	0.00724986	0.111391
3.6.3.8: Calcium-transporting ATPase	Ash	-0.0726086	0.00738131	0.112242
2.1.1.156: Glycine/sarcosine N-methyltransferase	Ash	0.141991	0.00747884	0.112514
2.4.1.20: Cellobiose phosphorylase	Ash	-0.135651	0.00762806	0.112514
3.6.1.7: Acylphosphatase	Ash	0.0549983	0.007583	0.112514
5.1.3.1: Ribulose-phosphate 3-epimerase	Ash	0.0244255	0.0078666	0.114883
6.3.2.13: UDP-N-acetylmuramoyl-L-alanyl-D-glutamate--2,6-diaminopimelate ligase	Ash	0.0494549	0.00795434	0.115026
5.3.1.26: Galactose-6-phosphate isomerase	Ash	0.106466	0.00804167	0.11516
2.3.1.28: Chloramphenicol O-acetyltransferase	Ash	0.130749	0.00844229	0.117661
2.3.1.41: Beta-ketoacyl-[acyl-carrier-protein] synthase I	Ash	-0.139985	0.00831354	0.117661
2.4.1.25: 4-alpha-glucanotransferase	Ash	-0.0302497	0.00845566	0.117661
3.5.4.16: GTP cyclohydrolase I	Ash	0.04551	0.00874445	0.119521
5.3.1.16: isomerase	Ash	-0.0614953	0.00875138	0.119521
2.9.1.1: L-seryl-tRNA(Sec) selenium transferase	Ash	0.136285	0.00888055	0.120173
3.1.1.53: Sialate O-acetylesterase	Ash	-0.15334	0.00906281	0.121524
7.2.4.2: NO_NAME	Ash	0.140435	0.00914793	0.12156
3.4.19.3: Pyroglutamyl-peptidase I	Ash	-0.0651333	0.0096018	0.126452
4.1.2.22: Fructose-6-phosphate phosphoketolase	Ash	-0.122944	0.00975676	0.127356
2.1.2.3: Phosphoribosylaminoimidazolecarboxamide formyltransferase	Ash	-0.0293766	0.00997088	0.128046
2.3.1.179: Beta-ketoacyl-[acyl-carrier-protein] synthase II	Ash	0.0769159	0.0100701	0.128046
3.6.3.24: Nickel-transporting ATPase	Ash	-0.132242	0.009993	0.128046
2.5.1.9: Riboflavin synthase	Ash	0.110375	0.0103986	0.129529
5.1.3.12: UDP-glucuronate 5'-epimerase	Ash	0.084913	0.0104502	0.129529
6.3.5.3: Phosphoribosylformylglycinamidine synthase	Ash	0.0335387	0.0103938	0.129529
1.3.1.44: Trans-2-enoyl-CoA reductase (NAD(+))	Ash	0.129323	0.0110571	0.132975
2.1.1.33: tRNA (guanine(46)-N(7))-methyltransferase	Ash	0.0149297	0.0110618	0.132975
2.7.1.50: Hydroxyethylthiazole kinase	Ash	-0.0338347	0.0111764	0.132975
5.1.1.13: Aspartate racemase	Ash	0.123014	0.0110604	0.132975
5.4.2.7: Phosphopentomutase	Ash	0.0408541	0.0111789	0.132975
2.1.3.1: Methylmalonyl-CoA carboxytransferase	Ash	0.144625	0.0115314	0.13607
6.3.2.10: UDP-N-acetylmuramoyl-tripeptide--D-alanyl-D-alanine ligase	Ash	0.0200276	0.01212	0.141881
3.2.2.21: DNA-3-methyladenine glycosylase II	Ash	0.109573	0.0122627	0.142421
2.7.2.2: Carbamate kinase	Ash	-0.142647	0.0125267	0.14435
2.3.3.13: 2-isopropylmalate synthase	Ash	-0.0367312	0.0126425	0.14444
4.1.1.50: Adenosylmethionine decarboxylase	Ash	0.12419	0.0129262	0.14444
4.1.2.40: Tagatose-bisphosphate aldolase	Ash	0.13009	0.012763	0.14444
6.4.1.2: Acetyl-CoA carboxylase	Ash	0.0722464	0.0129064	0.14444
1.9.6.1: Nitrate reductase (cytochrome)	Ash	-0.141007	0.0130814	0.145076
3.2.1.24: Alpha-mannosidase	Ash	-0.146685	0.0131982	0.145279
4.1.1.11: Aspartate 1-decarboxylase	Ash	-0.104353	0.0133684	0.146009
4.2.1.19: Imidazoleglycerol-phosphate dehydratase	Ash	-0.0386083	0.0135616	0.146009
4.3.1.19: Threonine ammonia-lyase	Ash	-0.0251758	0.0135527	0.146009
2.7.7.59: [Protein-PII] uridylyltransferase	Ash	-0.128973	0.0139037	0.148608
1.1.1.86: Ketol-acid reductoisomerase (NADP(+))	Ash	-0.0361802	0.0143418	0.151598
2.8.3.16: Formyl-CoA transferase	Ash	-0.118866	0.0146211	0.151598
3.1.21.5: Type III site-specific deoxyribonuclease	Ash	-0.110011	0.0148724	0.151598
3.1.4.58: NO_NAME	Ash	-0.0945288	0.0146057	0.151598
3.2.1.38: Beta-D-fucosidase	Ash	-0.127624	0.0149029	0.151598
3.4.21.53: Endopeptidase La	Ash	-0.0321733	0.0147778	0.151598
6.3.4.14: Biotin carboxylase	Ash	0.0679873	0.01472	0.151598
1.1.1.44: Phosphogluconate dehydrogenase (NADP(+)-dependent, decarboxylating)	Ash	-0.101301	0.0152888	0.154459
2.5.1.6: Methionine adenosyltransferase	Ash	0.0174053	0.0155567	0.155042
5.1.3.32: L-rhamnose mutarotase	Ash	0.0747967	0.0155369	0.155042
3.5.4.5: Cytidine deaminase	Ash	0.0420028	0.0157438	0.155853
6.1.1.15: Proline--tRNA ligase	Ash	0.0204989	0.01585	0.155858
1.1.1.303: Diacetyl reductase ((R)-acetoin forming)	Ash	0.119871	0.016111	0.156341
2.1.1.184: 23S rRNA (adenine(2085)-N(6))-dimethyltransferase	Ash	-0.172791	0.0161016	0.156341
3.1.1.27: 4-pyridoxolactonase	Ash	0.0894592	0.0167973	0.156811
3.2.2.n1: Cytokinin riboside 5'-monophosphate phosphoribohydrolase	Ash	-0.0606974	0.0167879	0.156811
3.4.11.4: Tripeptide aminopeptidase	Ash	0.0531255	0.0162778	0.156811
3.4.13.9: Xaa-Pro dipeptidase	Ash	0.0988209	0.016688	0.156811
3.6.3.14: H(+)-transporting two-sector ATPase	Ash	-0.0308599	0.0167657	0.156811
6.3.2.17: Tetrahydrofolate synthase	Ash	-0.0685131	0.0167845	0.156811
2.5.1.17: Cob(I)yrinic acid a,c-diamide adenosyltransferase	Ash	0.118475	0.0169281	0.157037
3.2.1.20: Alpha-glucosidase	Ash	-0.12889	0.0174429	0.160802
2.2.1.7: 1-deoxy-D-xylulose-5-phosphate synthase	Ash	0.0148204	0.0182455	0.165924
2.5.1.1: Dimethylallyltranstransferase	Ash	-0.142624	0.018561	0.165924
3.2.1.50: Alpha-N-acetylglucosaminidase	Ash	-0.043767	0.0184552	0.165924
3.5.4.10: IMP cyclohydrolase	Ash	-0.0280078	0.0184819	0.165924
4.1.2.9: Phosphoketolase	Ash	-0.134098	0.0182498	0.165924
3.2.1.98: Glucan 1,4-alpha-maltohexaosidase	Ash	0.128643	0.0191328	0.169182
3.4.11.2: Membrane alanyl aminopeptidase	Ash	-0.116458	0.0191548	0.169182
2.4.99.17: S-adenosylmethionine:tRNA ribosyltransferase-isomerase	Ash	0.0470255	0.0193591	0.169968
2.3.1.51: 1-acylglycerol-3-phosphate O-acyltransferase	Ash	0.0928103	0.0207092	0.171969
2.4.2.18: Anthranilate phosphoribosyltransferase	Ash	-0.0463403	0.0206252	0.171969
2.4.2.52: Triphosphoribosyl-dephospho-CoA synthase	Ash	0.129292	0.0200505	0.171969
2.7.4.7: Phosphomethylpyrimidine kinase	Ash	0.0590454	0.0206091	0.171969
2.7.9.3: Selenide, water dikinase	Ash	0.103405	0.0202325	0.171969
3.1.12.1: 5' to 3' exodeoxyribonuclease (nucleoside 3'-phosphate-forming)	Ash	0.149745	0.0197365	0.171969
3.5.4.19: Phosphoribosyl-AMP cyclohydrolase	Ash	-0.0476603	0.0202555	0.171969
3.6.1.31: Phosphoribosyl-ATP diphosphatase	Ash	-0.0415853	0.0199367	0.171969
6.1.1.4: Leucine--tRNA ligase	Ash	-0.0128682	0.0203755	0.171969
6.3.1.19: NO_NAME	Ash	-0.120274	0.0207529	0.171969
2.6.1.9: Histidinol-phosphate transaminase	Ash	-0.0486401	0.0214757	0.176965
2.4.1.211: 1,3-beta-galactosyl-N-acetylhexosamine phosphorylase	Ash	-0.0423456	0.0220038	0.180309
3.5.4.4: Adenosine deaminase	Ash	0.137895	0.0224122	0.182641
5.3.1.8: Mannose-6-phosphate isomerase	Ash	0.0404121	0.0225565	0.182807
3.5.1.28: N-acetylmuramoyl-L-alanine amidase	Ash	0.0880805	0.0227762	0.182862
4.2.1.51: Prephenate dehydratase	Ash	0.058691	0.0228113	0.182862
1.1.1.49: Glucose-6-phosphate dehydrogenase (NADP(+))	Ash	-0.0913796	0.0235058	0.187036
6.3.2.8: UDP-N-acetylmuramate--L-alanine ligase	Ash	0.0150734	0.0235856	0.187036
1.1.1.4: (R,R)-butanediol dehydrogenase	Ash	0.114826	0.023796	0.187696
2.4.1.7: Sucrose phosphorylase	Ash	-0.0946342	0.0240238	0.188111
2.5.1.48: Cystathionine gamma-synthase	Ash	-0.106648	0.0241038	0.188111
3.2.1.70: Glucan 1,6-alpha-glucosidase	Ash	0.121631	0.0243531	0.189057
3.1.22.4: Crossover junction endodeoxyribonuclease	Ash	0.0152185	0.0246654	0.190479
2.3.3.10: Hydroxymethylglutaryl-CoA synthase	Ash	0.128508	0.0248059	0.190566
4.1.1.49: Phosphoenolpyruvate carboxykinase (ATP)	Ash	0.0493092	0.0251447	0.191177
5.1.1.3: Glutamate racemase	Ash	0.0148045	0.0250305	0.191177
1.3.1.54: Precorrin-6A reductase	Ash	0.127075	0.0260078	0.196726
2.4.1.246: Mannosylfructose-phosphate synthase	Ash	0.105792	0.0263754	0.198332
3.2.1.21: Beta-glucosidase	Ash	-0.040436	0.0264891	0.198332
3.2.1.93: Alpha,alpha-phosphotrehalase	Ash	-0.0976855	0.0275422	0.204237
3.5.1.18: Succinyl-diaminopimelate desuccinylase	Ash	-0.061028	0.0275546	0.204237
5.4.99.5: Chorismate mutase	Ash	0.0425771	0.0277557	0.204698
4.1.99.17: Phosphomethylpyrimidine synthase	Ash	0.111417	0.0284035	0.207752
4.3.3.6: Pyridoxal 5'-phosphate synthase (glutamine hydrolyzing)	Ash	-0.0549251	0.0285923	0.207752
5.3.1.4: L-arabinose isomerase	Ash	-0.0319892	0.0285811	0.207752
2.7.4.9: dTMP kinase	Ash	-0.0552638	0.0293287	0.211548
2.7.8.26: Adenosylcobinamide-GDP ribazoletransferase	Ash	0.113963	0.0294016	0.211548
2.6.1.17: Succinyldiaminopimelate transaminase	Ash	-0.114851	0.0300902	0.215452
2.1.1.195: Cobalt-precorrin-5B (C(1))-methyltransferase	Ash	0.112941	0.0302669	0.21567
2.7.7.85: Diadenylate cyclase	Ash	0.0397828	0.030724	0.217875
1.1.1.284: S-(hydroxymethyl)glutathione dehydrogenase	Ash	-0.140633	0.0330027	0.222577
1.17.98.1: Bile-acid 7-alpha-dehydroxylase	Ash	0.138307	0.0322207	0.222577
1.3.5.2: Dihydroorotate dehydrogenase (quinone)	Ash	-0.0503783	0.0330961	0.222577
2.3.1.180: Beta-ketoacyl-[acyl-carrier-protein] synthase III	Ash	0.104294	0.0330597	0.222577
2.4.1.129: Peptidoglycan glycosyltransferase	Ash	0.0604334	0.0327042	0.222577
2.4.99.16: Starch synthase (maltosyl-transferring)	Ash	-0.118752	0.0320485	0.222577
2.6.1.37: 2-aminoethylphosphonate--pyruvate transaminase	Ash	0.109048	0.0331979	0.222577
2.7.7.2: FAD synthetase	Ash	0.030515	0.0322615	0.222577
3.5.4.2: Adenine deaminase	Ash	-0.0181316	0.0325543	0.222577
4.1.1.36: Phosphopantothenoylcysteine decarboxylase	Ash	0.0397577	0.0327479	0.222577
4.2.2.2: Pectate lyase	Ash	0.0915392	0.0331904	0.222577
6.3.1.5: NAD(+) synthase	Ash	0.0533905	0.0327694	0.222577
6.4.1.3: Propionyl-CoA carboxylase	Ash	-0.101874	0.0333824	0.222801
2.7.4.8: Guanylate kinase	Ash	0.0116858	0.0335723	0.223059
3.5.1.26: N(4)-(beta-N-acetylglucosaminyl)-L-asparaginase	Ash	0.0883491	0.0346935	0.229251
6.3.4.21: Nicotinate phosphoribosyltransferase	Ash	-0.0152644	0.0348151	0.229251
1.8.4.14: L-methionine (R)-S-oxide reductase	Ash	0.104373	0.0349722	0.229262
1.1.1.76: (S,S)-butanediol dehydrogenase	Ash	-0.0897569	0.0357604	0.229444
1.1.1.95: Phosphoglycerate dehydrogenase	Ash	0.0381307	0.0365373	0.229444
1.3.7.8: Benzoyl-CoA reductase	Ash	0.105999	0.0354479	0.229444
2.1.1.189: 23S rRNA (uracil(747)-C(5))-methyltransferase	Ash	0.0950297	0.0373333	0.229444
2.4.1.83: Dolichyl-phosphate beta-D-mannosyltransferase	Ash	0.110597	0.0372008	0.229444
2.5.1.29: Geranylgeranyl diphosphate synthase	Ash	-0.122897	0.0371655	0.229444
2.7.1.26: Riboflavin kinase	Ash	0.0288629	0.0372253	0.229444
2.7.6.2: Thiamine diphosphokinase	Ash	0.0429173	0.0369072	0.229444
2.7.6.3: 2-amino-4-hydroxy-6-hydroxymethyldihydropteridine diphosphokinase	Ash	0.128326	0.0361271	0.229444
3.2.2.15: DNA-deoxyinosine glycosylase	Ash	-0.0849642	0.0360916	0.229444
4.1.1.33: Diphosphomevalonate decarboxylase	Ash	0.136325	0.0360849	0.229444
4.1.2.5: L-threonine aldolase	Ash	-0.0957532	0.0363926	0.229444
5.3.1.23: S-methyl-5-thioribose-1-phosphate isomerase	Ash	-0.0855663	0.0356303	0.229444
6.3.2.5: Phosphopantothenate--cysteine ligase	Ash	0.0390884	0.0360101	0.229444
7.1.2.2: NO_NAME	Ash	0.0183222	0.0366576	0.229444
2.1.1.130: Precorrin-2 C(20)-methyltransferase	Ash	0.119104	0.0382222	0.233932
1.4.3.16: L-aspartate oxidase	Ash	0.0954041	0.0386811	0.235392
4.3.99.4: Choline trimethylamine-lyase	Ash	0.113292	0.0388146	0.235392
6.3.4.18: 5-(carboxyamino)imidazole ribonucleotide synthase	Ash	-0.0755111	0.0389394	0.235392
1.97.1.4: [Formate-C-acetyltransferase]-activating enzyme	Ash	0.0210046	0.039452	0.237517
6.3.5.11: Cobyrinate a,c-diamide synthase (glutamine-hydrolyzing)	Ash	0.118182	0.0402529	0.241354
2.7.4.3: Adenylate kinase	Ash	0.02055	0.0406609	0.242813
4.1.3.36: 1,4-dihydroxy-2-naphthoyl-CoA synthase	Ash	-0.0800941	0.0409386	0.243486
2.1.1.107: Uroporphyrinogen-III C-methyltransferase	Ash	0.107475	0.0414102	0.243818
3.2.1.22: Alpha-galactosidase	Ash	-0.0194217	0.0414903	0.243818
3.5.1.47: N-acetyldiaminopimelate deacetylase	Ash	0.102641	0.0412612	0.243818
1.2.1.16: Succinate-semialdehyde dehydrogenase (NAD(P)(+))	Ash	0.118388	0.0419149	0.24473
1.21.4.2: Glycine reductase	Ash	0.106782	0.0419774	0.24473
2.5.1.15: Dihydropteroate synthase	Ash	0.0415926	0.0422327	0.245249
6.3.2.2: Glutamate--cysteine ligase	Ash	-0.0773645	0.0425242	0.245974
1.3.99.1: Deleted entry	Ash	-0.157926	0.042895	0.247149
3.2.1.85: 6-phospho-beta-galactosidase	Crude_fiber	-0.0959398	5.47e-05	0.0621357
4.1.2.17: L-fuculose-phosphate aldolase	Crude_fiber	-0.155346	8.43e-05	0.0621357
2.7.7.48: ; Q06996, L_SENDF	Crude_fiber	-0.199075	0.00012988	0.0638554
1.1.1.369: D-chiro-inositol 1-dehydrogenase	Crude_fiber	0.159321	0.00034455	0.0704899
1.17.1.2: 4-hydroxy-3-methylbut-2-enyl diphosphate reductase	Crude_fiber	-0.134084	0.00053743	0.0704899
1.3.1.12: Prephenate dehydrogenase	Crude_fiber	-0.119381	0.00036785	0.0704899
2.3.1.39: [Acyl-carrier-protein] S-malonyltransferase	Crude_fiber	0.0684765	0.00021382	0.0704899
2.3.1.n2: Phosphate acyltransferase	Crude_fiber	0.0694487	0.00058583	0.0704899
2.4.2.1: Purine-nucleoside phosphorylase	Crude_fiber	0.0483894	0.00073041	0.0704899
3.1.21.4: Type II site-specific deoxyribonuclease	Crude_fiber	0.243789	0.00080599	0.0704899
3.2.1.52: Beta-N-acetylhexosaminidase	Crude_fiber	-0.100423	0.00054423	0.0704899
3.4.11.9: Xaa-Pro aminopeptidase	Crude_fiber	-0.118423	0.00064611	0.0704899
3.4.19.11: Gamma-D-glutamyl-meso-diaminopimelate peptidase	Crude_fiber	0.19534	0.00043715	0.0704899
3.5.1.4: Amidase	Crude_fiber	-0.171438	0.00081243	0.0704899
3.6.4.12: DNA helicase	Crude_fiber	0.0110934	0.00051703	0.0704899
4.2.1.68: L-fuconate dehydratase	Crude_fiber	-0.159269	0.00074649	0.0704899
6.3.4.15: Biotin--[acetyl-CoA-carboxylase] ligase	Crude_fiber	0.0735439	0.00026805	0.0704899
3.1.3.11: Fructose-bisphosphatase	Crude_fiber	0.0873471	0.00100604	0.082439
2.5.1.6: Methionine adenosyltransferase	Crude_fiber	0.0211202	0.00107467	0.083196
5.4.99.12: tRNA pseudouridine(38-40) synthase	Crude_fiber	0.0193407	0.00117909	0.083196
6.3.2.17: Tetrahydrofolate synthase	Crude_fiber	-0.0832589	0.00118449	0.083196
1.6.1.2: NAD(P)(+) transhydrogenase (Re/Si-specific)	Crude_fiber	-0.141757	0.00135025	0.0905279
2.1.2.2: Phosphoribosylglycinamide formyltransferase	Crude_fiber	0.0384414	0.0015004	0.0933124
2.6.1.2: Alanine transaminase	Crude_fiber	-0.132949	0.0015183	0.0933124
1.17.99.6: Epoxyqueuosine reductase	Crude_fiber	0.0712156	0.0018338	0.10018
2.7.11.1: Non-specific serine/threonine protein kinase	Crude_fiber	0.0346658	0.00182729	0.10018
4.1.1.49: Phosphoenolpyruvate carboxykinase (ATP)	Crude_fiber	0.0618551	0.00174774	0.10018
3.1.4.58: NO_NAME	Crude_fiber	-0.105238	0.00205362	0.108182
6.3.5.3: Phosphoribosylformylglycinamidine synthase	Crude_fiber	0.0391525	0.00222945	0.113395
2.7.1.45: 2-dehydro-3-deoxygluconokinase	Crude_fiber	0.155797	0.00244124	0.120028
1.1.1.317: Perakine reductase	Crude_fiber	-0.155531	0.00285473	0.120378
2.4.1.25: 4-alpha-glucanotransferase	Crude_fiber	-0.0305085	0.00338928	0.120378
2.4.99.17: S-adenosylmethionine:tRNA ribosyltransferase-isomerase	Crude_fiber	0.0513282	0.00361378	0.120378
2.7.1.69: Protein-N(pi)-phosphohistidine--sugar phosphotransferase	Crude_fiber	-0.0533777	0.00329896	0.120378
3.2.1.68: Isoamylase	Crude_fiber	-0.131821	0.00280375	0.120378
3.2.2.15: DNA-deoxyinosine glycosylase	Crude_fiber	-0.108005	0.00371171	0.120378
3.5.1.91: N-substituted formamide deformylase	Crude_fiber	0.122409	0.00373291	0.120378
3.5.4.12: dCMP deaminase	Crude_fiber	-0.158284	0.00306455	0.120378
3.6.3.2: Magnesium-importing ATPase	Crude_fiber	0.0637084	0.00375416	0.120378
4.1.1.20: Diaminopimelate decarboxylase	Crude_fiber	-0.0519552	0.00259403	0.120378
4.1.2.25: Dihydroneopterin aldolase	Crude_fiber	0.0636181	0.00354184	0.120378
4.3.1.1: Aspartate ammonia-lyase	Crude_fiber	-0.0633364	0.00302897	0.120378
4.3.1.19: Threonine ammonia-lyase	Crude_fiber	-0.0269693	0.00334743	0.120378
5.1.3.9: N-acylglucosamine-6-phosphate 2-epimerase	Crude_fiber	-0.0392197	0.00354314	0.120378
5.4.2.11: Phosphoglycerate mutase (2,3-diphosphoglycerate-dependent)	Crude_fiber	-0.107695	0.00373546	0.120378
6.3.2.8: UDP-N-acetylmuramate--L-alanine ligase	Crude_fiber	0.0187382	0.00304622	0.120378
5.4.99.18: 5-(carboxyamino)imidazole ribonucleotide mutase	Crude_fiber	-0.0228627	0.00385641	0.121026
4.3.2.10: NO_NAME	Crude_fiber	-0.0472318	0.00432124	0.132788
3.6.3.44: Xenobiotic-transporting ATPase	Crude_fiber	-0.0965482	0.00452275	0.136144
5.3.1.16: isomerase	Crude_fiber	-0.0586555	0.00495433	0.146153
1.2.1.11: Aspartate-semialdehyde dehydrogenase	Crude_fiber	-0.0176758	0.00557234	0.155963
3.4.21.89: Signal peptidase I	Crude_fiber	-0.0229285	0.0056041	0.155963
3.5.1.46: 6-aminohexanoate-oligomer exohydrolase	Crude_fiber	0.101254	0.00546871	0.155963
1.5.3.1: Sarcosine oxidase	Crude_fiber	0.0858141	0.00579217	0.156935
4.2.1.109: Methylthioribulose 1-phosphate dehydratase	Crude_fiber	0.133904	0.00585181	0.156935
1.1.1.23: Histidinol dehydrogenase	Crude_fiber	-0.0393367	0.00682366	0.157352
1.16.3.1: Ferroxidase	Crude_fiber	-0.114913	0.00680072	0.157352
2.3.1.117: 2,3,4,5-tetrahydropyridine-2,6-dicarboxylate N-succinyltransferase	Crude_fiber	-0.132207	0.00623062	0.157352
2.4.1.12: Cellulose synthase (UDP-forming)	Crude_fiber	-0.116758	0.00661569	0.157352
2.4.2.14: Amidophosphoribosyltransferase	Crude_fiber	-0.0162555	0.00621575	0.157352
2.5.1.49: O-acetylhomoserine aminocarboxypropyltransferase	Crude_fiber	-0.0581218	0.00630942	0.157352
2.7.1.63: Polyphosphate--glucose phosphotransferase	Crude_fiber	-0.132055	0.00668345	0.157352
3.2.1.99: Arabinan endo-1,5-alpha-L-arabinosidase	Crude_fiber	-0.119442	0.00599914	0.157352
3.6.3.14: H(+)-transporting two-sector ATPase	Crude_fiber	-0.0318407	0.00682747	0.157352
2.7.7.2: FAD synthetase	Crude_fiber	0.0345839	0.00722516	0.157969
3.11.1.1: Phosphonoacetaldehyde hydrolase	Crude_fiber	0.127991	0.00738974	0.157969
3.2.1.24: Alpha-mannosidase	Crude_fiber	-0.146037	0.00716584	0.157969
3.5.2.3: Dihydroorotase	Crude_fiber	0.0116832	0.00730998	0.157969
4.99.1.4: Sirohydrochlorin ferrochelatase	Crude_fiber	-0.113688	0.00698791	0.157969
1.1.1.290: 4-phosphoerythronate dehydrogenase	Crude_fiber	0.067173	0.00780944	0.159104
3.2.1.4: Cellulase	Crude_fiber	-0.119687	0.00786565	0.159104
3.5.99.2: Aminopyrimidine aminohydrolase	Crude_fiber	-0.113485	0.00787432	0.159104
5.5.1.4: Inositol-3-phosphate synthase	Crude_fiber	-0.119645	0.00779911	0.159104
3.5.4.16: GTP cyclohydrolase I	Crude_fiber	0.0408191	0.00804771	0.160411
1.1.1.100: 3-oxoacyl-[acyl-carrier-protein] reductase	Crude_fiber	0.0377419	0.00915179	0.163786
1.1.1.86: Ketol-acid reductoisomerase (NADP(+))	Crude_fiber	-0.0340806	0.00883436	0.163786
1.3.3.4: Protoporphyrinogen oxidase	Crude_fiber	-0.133777	0.00996911	0.163786
2.1.1.79: Cyclopropane-fatty-acyl-phospholipid synthase	Crude_fiber	-0.105798	0.00964115	0.163786
2.1.2.3: Phosphoribosylaminoimidazolecarboxamide formyltransferase	Crude_fiber	-0.0267757	0.00852079	0.163786
2.2.1.7: 1-deoxy-D-xylulose-5-phosphate synthase	Crude_fiber	0.014678	0.00891848	0.163786
2.4.2.4: Thymidine phosphorylase	Crude_fiber	-0.156817	0.00900342	0.163786
2.5.1.7: UDP-N-acetylglucosamine 1-carboxyvinyltransferase	Crude_fiber	0.0151934	0.00995196	0.163786
2.6.1.42: Branched-chain-amino-acid transaminase	Crude_fiber	-0.021532	0.00842215	0.163786
2.7.1.50: Hydroxyethylthiazole kinase	Crude_fiber	-0.030533	0.00969528	0.163786
2.7.14.1: Protein arginine kinase	Crude_fiber	0.0949073	0.0086876	0.163786
3.2.1.38: Beta-D-fucosidase	Crude_fiber	-0.119412	0.00962853	0.163786
3.4.19.3: Pyroglutamyl-peptidase I	Crude_fiber	-0.0576211	0.0101048	0.163786
3.5.4.30: dCTP deaminase (dUMP-forming)	Crude_fiber	-0.0824639	0.0100765	0.163786
6.3.2.10: UDP-N-acetylmuramoyl-tripeptide--D-alanyl-D-alanine ligase	Crude_fiber	0.019555	0.00936212	0.163786
6.3.2.2: Glutamate--cysteine ligase	Crude_fiber	-0.0874826	0.0098118	0.163786
7.1.1.1: NO_NAME	Crude_fiber	-0.132922	0.00884699	0.163786
3.6.3.42: Beta-glucan-transporting ATPase	Crude_fiber	-0.118425	0.0103667	0.165587
4.1.2.22: Fructose-6-phosphate phosphoketolase	Crude_fiber	-0.10785	0.0104404	0.165587
2.1.1.156: Glycine/sarcosine N-methyltransferase	Crude_fiber	0.1213	0.0108284	0.168125
3.2.1.17: Lysozyme	Crude_fiber	-0.0679725	0.0107536	0.168125
1.3.99.2: Transferred entry: 1.3.8.1	Crude_fiber	-0.0715034	0.0115603	0.17558
2.3.1.179: Beta-ketoacyl-[acyl-carrier-protein] synthase II	Crude_fiber	0.0685152	0.0116657	0.17558
6.3.4.14: Biotin carboxylase	Crude_fiber	0.0633888	0.0115036	0.17558
3.6.1.31: Phosphoribosyl-ATP diphosphatase	Crude_fiber	-0.0401086	0.0119542	0.176324
5.1.3.1: Ribulose-phosphate 3-epimerase	Crude_fiber	0.0206671	0.0119364	0.176324
2.8.1.7: Cysteine desulfurase	Crude_fiber	0.0128162	0.0121251	0.177074
3.6.3.8: Calcium-transporting ATPase	Crude_fiber	-0.0602129	0.0123325	0.178337
1.1.1.18: Inositol 2-dehydrogenase	Crude_fiber	0.104165	0.0133756	0.186123
2.7.7.77: Molybdenum cofactor guanylyltransferase	Crude_fiber	0.118474	0.0132836	0.186123
3.5.4.5: Cytidine deaminase	Crude_fiber	0.0381537	0.0132441	0.186123
5.1.1.13: Aspartate racemase	Crude_fiber	0.118328	0.0132494	0.186123
2.5.1.17: Cob(I)yrinic acid a,c-diamide adenosyltransferase	Crude_fiber	0.113508	0.014352	0.19511
3.6.1.1: Inorganic diphosphatase	Crude_fiber	-0.0642563	0.0143257	0.19511
5.4.2.7: Phosphopentomutase	Crude_fiber	0.0350531	0.0144183	0.19511
2.7.1.26: Riboflavin kinase	Crude_fiber	0.0303906	0.014869	0.19758
2.7.4.25: (d)CMP kinase	Crude_fiber	0.0141784	0.0149631	0.19758
2.7.7.10: UTP--hexose-1-phosphate uridylyltransferase	Crude_fiber	-0.118741	0.0150027	0.19758
2.4.2.28: S-methyl-5'-thioadenosine phosphorylase	Crude_fiber	-0.0931667	0.0155505	0.202646
3.4.16.6: Carboxypeptidase D	Crude_fiber	-0.117159	0.0156621	0.202646
4.1.99.23: NO_NAME	Crude_fiber	-0.11208	0.0159106	0.204071
5.4.99.5: Chorismate mutase	Crude_fiber	0.0465312	0.0160553	0.204151
1.1.1.38: Malate dehydrogenase (oxaloacetate-decarboxylating)	Crude_fiber	-0.0881819	0.0162044	0.204287
2.8.1.10: Thiazole synthase	Crude_fiber	0.0824552	0.0164569	0.205712
3.6.1.3: Adenosinetriphosphatase	Crude_fiber	0.112894	0.0167131	0.207158
1.3.1.10: Enoyl-[acyl-carrier-protein] reductase (NADPH, Si-specific)	Crude_fiber	-0.126084	0.0175299	0.20983
2.3.3.1: Citrate (Si)-synthase	Crude_fiber	0.0592508	0.0175276	0.20983
3.1.1.53: Sialate O-acetylesterase	Crude_fiber	-0.12459	0.01764	0.20983
3.5.4.19: Phosphoribosyl-AMP cyclohydrolase	Crude_fiber	-0.0432176	0.0174549	0.20983
4.2.1.59: 3-hydroxyacyl-[acyl-carrier-protein] dehydratase	Crude_fiber	0.0433449	0.0174252	0.20983
6.1.1.15: Proline--tRNA ligase	Crude_fiber	0.0183525	0.0178005	0.210046
1.1.1.27: L-lactate dehydrogenase	Crude_fiber	-0.0234628	0.0183663	0.213005
2.1.1.192: 23S rRNA (adenine(2503)-C(2))-methyltransferase	Crude_fiber	-0.0225239	0.0185186	0.213005
2.7.4.9: dTMP kinase	Crude_fiber	-0.054482	0.0186289	0.213005
4.2.1.33: 3-isopropylmalate dehydratase	Crude_fiber	-0.032928	0.0186095	0.213005
6.3.2.13: UDP-N-acetylmuramoyl-L-alanyl-D-glutamate--2,6-diaminopimelate ligase	Crude_fiber	0.0400338	0.0189396	0.214891
1.3.5.2: Dihydroorotate dehydrogenase (quinone)	Crude_fiber	-0.0497701	0.0195446	0.218053
2.3.1.85: Fatty-acid synthase	Crude_fiber	-0.122328	0.0196617	0.218053
5.4.99.9: UDP-galactopyranose mutase	Crude_fiber	0.0548061	0.0195296	0.218053
3.6.3.27: Phosphate-transporting ATPase	Crude_fiber	-0.085167	0.0199925	0.218726
7.2.4.2: NO_NAME	Crude_fiber	0.115863	0.020019	0.218726
1.1.1.85: 3-isopropylmalate dehydrogenase	Crude_fiber	-0.0264742	0.0213069	0.221321
1.2.7.5: Aldehyde ferredoxin oxidoreductase	Crude_fiber	-0.15521	0.0212202	0.221321
2.1.1.191: 23S rRNA (cytosine(1962)-C(5))-methyltransferase	Crude_fiber	0.103812	0.0207934	0.221321
3.5.4.10: IMP cyclohydrolase	Crude_fiber	-0.0246452	0.020628	0.221321
3.6.3.3: Cadmium-exporting ATPase	Crude_fiber	0.0487013	0.0206896	0.221321
4.1.1.50: Adenosylmethionine decarboxylase	Crude_fiber	0.107727	0.0211205	0.221321
5.3.1.25: L-fucose isomerase	Crude_fiber	0.100565	0.0212778	0.221321
2.8.3.16: Formyl-CoA transferase	Crude_fiber	-0.0973627	0.0226727	0.230636
3.1.2.29: Fluoroacetyl-CoA thioesterase	Crude_fiber	-0.0717656	0.0225923	0.230636
4.2.2.2: Pectate lyase	Crude_fiber	0.0929116	0.0226386	0.230636
2.1.1.220: tRNA (adenine(58)-N(1))-methyltransferase	Crude_fiber	-0.101889	0.0235195	0.235995
3.2.1.41: Pullulanase	Crude_fiber	0.100846	0.0234125	0.235995
1.7.1.13: PreQ(1) synthase	Crude_fiber	0.0835999	0.0238854	0.236449
6.3.4.5: Argininosuccinate synthase	Crude_fiber	-0.0171164	0.0238719	0.236449
1.2.99.5: Formylmethanofuran dehydrogenase	Crude_fiber	0.112614	0.0244926	0.236584
2.4.1.83: Dolichyl-phosphate beta-D-mannosyltransferase	Crude_fiber	0.112789	0.024629	0.236584
2.5.1.9: Riboflavin synthase	Crude_fiber	0.0964059	0.0254784	0.236584
2.7.4.14: UMP/CMP kinase	Crude_fiber	0.0494675	0.0254895	0.236584
3.1.1.81: Quorum-quenching N-acyl-homoserine lactonase	Crude_fiber	-0.0717298	0.0261445	0.236584
3.1.21.3: Type I site-specific deoxyribonuclease	Crude_fiber	-0.0410996	0.025507	0.236584
3.2.1.1: Alpha-amylase	Crude_fiber	-0.0611109	0.0259357	0.236584
3.2.1.82: Exo-poly-alpha-galacturonosidase	Crude_fiber	0.10998	0.0248879	0.236584
3.5.3.11: Agmatinase	Crude_fiber	0.101133	0.0259307	0.236584
4.1.2.9: Phosphoketolase	Crude_fiber	-0.111339	0.0259141	0.236584
5.1.3.12: UDP-glucuronate 5'-epimerase	Crude_fiber	0.0707262	0.0257955	0.236584
5.1.3.4: L-ribulose-5-phosphate 4-epimerase	Crude_fiber	-0.0430332	0.0258491	0.236584
5.3.1.5: Xylose isomerase	Crude_fiber	-0.0821884	0.026007	0.236584
6.4.1.2: Acetyl-CoA carboxylase	Crude_fiber	0.0594214	0.0240848	0.236584
3.6.3.21: Polar-amino-acid-transporting ATPase	Crude_fiber	0.0706746	0.0264498	0.237887
4.3.99.4: Choline trimethylamine-lyase	Crude_fiber	0.11146	0.0266795	0.238499
2.7.2.8: Acetylglutamate kinase	Crude_fiber	-0.0233479	0.0268781	0.238826
2.7.9.3: Selenide, water dikinase	Crude_fiber	0.0898479	0.0270545	0.238954
6.1.1.20: Phenylalanine--tRNA ligase	Crude_fiber	0.00990064	0.0277376	0.243529
2.6.1.83: LL-diaminopimelate aminotransferase	Crude_fiber	0.0541159	0.0280976	0.245206
2.7.4.16: Thiamine-phosphate kinase	Crude_fiber	0.131262	0.0284273	0.245206
6.1.1.17: Glutamate--tRNA ligase	Crude_fiber	-0.0125023	0.0282679	0.245206
1.2.1.10: Acetaldehyde dehydrogenase (acetylating)	Crude_fiber	-0.0919391	0.0290214	0.248875
1.17.1.2: 4-hydroxy-3-methylbut-2-enyl diphosphate reductase	Fat	-0.14773	0.00119654	0.185216
1.3.1.12: Prephenate dehydrogenase	Fat	-0.127362	0.00087899	0.185216
2.3.1.39: [Acyl-carrier-protein] S-malonyltransferase	Fat	0.06936	0.00094575	0.185216
2.7.7.48: ; Q06996, L_SENDF	Fat	-0.202386	0.00068417	0.185216
2.8.1.7: Cysteine desulfurase	Fat	0.0185189	0.00117648	0.185216
3.2.1.52: Beta-N-acetylhexosaminidase	Fat	-0.117938	0.00041565	0.185216
4.1.1.20: Diaminopimelate decarboxylase	Fat	-0.0680742	0.00068611	0.185216
4.1.2.17: L-fuculose-phosphate aldolase	Fat	-0.156336	0.00025196	0.185216
5.4.99.12: tRNA pseudouridine(38-40) synthase	Fat	0.0228551	0.0010399	0.185216
6.1.1.17: Glutamate--tRNA ligase	Fat	-0.0212561	0.0012557	0.185216
1.1.1.100: 3-oxoacyl-[acyl-carrier-protein] reductase	Fat	0.0453371	0.00230618	0.217184
2.1.2.2: Phosphoribosylglycinamide formyltransferase	Fat	0.0430643	0.00194007	0.217184
2.3.2.18: glycyltransferase	Fat	0.10271	0.0023559	0.217184
2.4.2.1: Purine-nucleoside phosphorylase	Fat	0.0523268	0.00195165	0.217184
3.2.1.4: Cellulase	Fat	-0.149242	0.00225546	0.217184
3.5.1.4: Amidase	Fat	-0.185943	0.0018097	0.217184
1.17.99.6: Epoxyqueuosine reductase	Fat	0.0761369	0.00476366	0.220315
1.6.1.2: NAD(P)(+) transhydrogenase (Re/Si-specific)	Fat	-0.148269	0.00413218	0.220315
1.7.1.7: GMP reductase	Fat	0.0700734	0.00457205	0.220315
2.1.1.33: tRNA (guanine(46)-N(7))-methyltransferase	Fat	0.0165663	0.00609901	0.220315
2.2.1.7: 1-deoxy-D-xylulose-5-phosphate synthase	Fat	0.0181347	0.00520734	0.220315
2.3.1.n2: Phosphate acyltransferase	Fat	0.0702338	0.00311901	0.220315
2.6.1.2: Alanine transaminase	Fat	-0.139001	0.00448482	0.220315
3.1.3.11: Fructose-bisphosphatase	Fat	0.0889701	0.00423601	0.220315
3.2.1.68: Isoamylase	Fat	-0.146838	0.00434186	0.220315
3.4.11.9: Xaa-Pro aminopeptidase	Fat	-0.116835	0.00411291	0.220315
3.4.21.53: Endopeptidase La	Fat	-0.0377415	0.00538318	0.220315
3.5.1.14: N-acyl-aliphatic-L-amino acid amidohydrolase	Fat	0.154265	0.00466034	0.220315
3.5.4.12: dCMP deaminase	Fat	-0.176731	0.00440811	0.220315
3.5.99.2: Aminopyrimidine aminohydrolase	Fat	-0.136452	0.00612062	0.220315
3.6.1.27: Undecaprenyl-diphosphate phosphatase	Fat	0.0222361	0.00558506	0.220315
3.6.4.12: DNA helicase	Fat	0.0103829	0.00490756	0.220315
4.1.1.23: Orotidine-5'-phosphate decarboxylase	Fat	-0.0155954	0.00562756	0.220315
4.1.2.25: Dihydroneopterin aldolase	Fat	0.0733353	0.00399701	0.220315
4.2.1.109: Methylthioribulose 1-phosphate dehydratase	Fat	0.150159	0.00364446	0.220315
4.3.1.1: Aspartate ammonia-lyase	Fat	-0.0691683	0.00444146	0.220315
5.1.1.13: Aspartate racemase	Fat	0.128514	0.00610791	0.220315
5.1.3.9: N-acylglucosamine-6-phosphate 2-epimerase	Fat	-0.0410465	0.0047746	0.220315
5.3.1.5: Xylose isomerase	Fat	-0.119575	0.00532156	0.220315
5.4.99.18: 5-(carboxyamino)imidazole ribonucleotide mutase	Fat	-0.0250429	0.00612401	0.220315
6.3.4.15: Biotin--[acetyl-CoA-carboxylase] ligase	Fat	0.0680851	0.00424502	0.220315
2.3.1.117: 2,3,4,5-tetrahydropyridine-2,6-dicarboxylate N-succinyltransferase	Fat	-0.153952	0.00636935	0.223686
5.5.1.4: Inositol-3-phosphate synthase	Fat	-0.141676	0.00688514	0.236176
2.1.1.10: Homocysteine S-methyltransferase	Fat	0.150954	0.0076128	0.241832
3.1.21.4: Type II site-specific deoxyribonuclease	Fat	0.194766	0.00770584	0.241832
3.2.1.8: Endo-1,4-beta-xylanase	Fat	-0.0961659	0.00727102	0.241832
3.2.1.99: Arabinan endo-1,5-alpha-L-arabinosidase	Fat	-0.13494	0.00766262	0.241832
3.6.3.30: Fe(3+)-transporting ATPase	Fat	0.162934	0.00794318	0.244087
1.1.1.317: Perakine reductase	Fat	-0.160509	0.00884591	0.2489
3.1.21.5: Type III site-specific deoxyribonuclease	Fat	-0.117682	0.00911228	0.2489
3.6.3.3: Cadmium-exporting ATPase	Fat	0.0596418	0.00863905	0.2489
4.3.1.19: Threonine ammonia-lyase	Fat	-0.027368	0.00897579	0.2489
5.1.1.3: Glutamate racemase	Fat	0.0179255	0.00856586	0.2489
6.3.2.10: UDP-N-acetylmuramoyl-tripeptide--D-alanyl-D-alanine ligase	Fat	0.0212295	0.00895042	0.2489
3.5.1.91: N-substituted formamide deformylase	Insoluble_fiber	0.260922	4.04e-11	5.96e-08
1.1.1.369: D-chiro-inositol 1-dehydrogenase	Insoluble_fiber	0.251508	1e-08	7.38e-06
2.1.1.192: 23S rRNA (adenine(2503)-C(2))-methyltransferase	Insoluble_fiber	-0.0491563	1.12e-07	4.76e-05
2.3.1.86: Fatty-acyl-CoA synthase	Insoluble_fiber	0.2198	1.4e-07	4.76e-05
2.4.1.1: Glycogen phosphorylase	Insoluble_fiber	-0.0457133	1.62e-07	4.76e-05
1.4.1.3: Glutamate dehydrogenase (NAD(P)(+))	Insoluble_fiber	0.166531	2.73e-07	6.72e-05
4.1.2.17: L-fuculose-phosphate aldolase	Insoluble_fiber	-0.192339	3.43e-07	7.22e-05
5.1.3.9: N-acylglucosamine-6-phosphate 2-epimerase	Insoluble_fiber	-0.0627015	8.02e-07	0.00014794
2.7.7.7: DNA-directed DNA polymerase	Insoluble_fiber	-0.0112015	1.15e-06	0.00018842
3.2.1.17: Lysozyme	Insoluble_fiber	-0.122884	1.28e-06	0.00018842
2.1.3.9: N-acetylornithine carbamoyltransferase	Insoluble_fiber	0.234439	1.59e-06	0.00021102
2.4.2.14: Amidophosphoribosyltransferase	Insoluble_fiber	-0.0281046	1.72e-06	0.00021102
1.1.1.100: 3-oxoacyl-[acyl-carrier-protein] reductase	Insoluble_fiber	0.0656865	2.24e-06	0.00025364
2.3.1.n3: Glycerol-3-phosphate acyltransferase (acyl-phosphate transferring)	Insoluble_fiber	-0.0667642	2.88e-06	0.00030293
2.7.1.69: Protein-N(pi)-phosphohistidine--sugar phosphotransferase	Insoluble_fiber	-0.0776882	3.09e-06	0.00030383
2.4.1.18: 1,4-alpha-glucan branching enzyme	Insoluble_fiber	-0.0328786	4.81e-06	0.00044339
5.1.3.8: N-acylglucosamine 2-epimerase	Insoluble_fiber	0.160831	5.21e-06	0.00045166
4.1.2.48: Low-specificity L-threonine aldolase	Insoluble_fiber	0.168882	5.75e-06	0.00047116
1.8.4.2: Protein-disulfide reductase (glutathione)	Insoluble_fiber	0.135368	6.72e-06	0.00051004
2.4.2.3: Uridine phosphorylase	Insoluble_fiber	-0.122891	6.92e-06	0.00051004
1.1.1.30: 3-hydroxybutyrate dehydrogenase	Insoluble_fiber	-0.145267	8.2e-06	0.00056553
2.7.4.16: Thiamine-phosphate kinase	Insoluble_fiber	0.259681	8.44e-06	0.00056553
1.1.1.38: Malate dehydrogenase (oxaloacetate-decarboxylating)	Insoluble_fiber	-0.152673	9.23e-06	0.00059036
7.2.1.1: NO_NAME	Insoluble_fiber	0.288744	9.61e-06	0.00059036
1.6.99.1: NADPH dehydrogenase	Insoluble_fiber	0.158925	1.17e-05	0.00069286
2.7.7.48: ; Q06996, L_SENDF	Insoluble_fiber	-0.209235	1.26e-05	0.00071514
6.3.2.8: UDP-N-acetylmuramate--L-alanine ligase	Insoluble_fiber	0.0262452	1.39e-05	0.00075967
3.2.1.85: 6-phospho-beta-galactosidase	Insoluble_fiber	-0.0941811	1.5e-05	0.00079078
1.1.1.201: 7-beta-hydroxysteroid dehydrogenase (NADP(+))	Insoluble_fiber	0.175644	1.69e-05	0.00085824
6.1.1.11: Serine--tRNA ligase	Insoluble_fiber	0.022419	1.81e-05	0.0008908
3.1.3.25: Inositol-phosphate phosphatase	Insoluble_fiber	0.116185	1.97e-05	0.00093519
4.99.1.12: NO_NAME	Insoluble_fiber	-0.0799053	2.8e-05	0.00129222
5.4.3.8: Glutamate-1-semialdehyde 2,1-aminomutase	Insoluble_fiber	-0.112607	3.1e-05	0.00138585
2.7.1.35: Pyridoxal kinase	Insoluble_fiber	0.042317	3.65e-05	0.00153832
3.1.3.7: 3'(2'),5'-bisphosphate nucleotidase	Insoluble_fiber	0.17838	3.63e-05	0.00153832
3.4.21.92: Endopeptidase Clp	Insoluble_fiber	0.025196	3.91e-05	0.00160395
2.7.1.45: 2-dehydro-3-deoxygluconokinase	Insoluble_fiber	0.196995	4.28e-05	0.00167028
3.4.14.12: Xaa-Xaa-Pro tripeptidyl-peptidase	Insoluble_fiber	0.125276	4.3e-05	0.00167028
2.4.1.12: Cellulose synthase (UDP-forming)	Insoluble_fiber	-0.166606	4.81e-05	0.00182003
1.4.1.2: Glutamate dehydrogenase	Insoluble_fiber	0.179713	5.12e-05	0.00185228
3.5.4.31: S-methyl-5'-thioadenosine deaminase	Insoluble_fiber	0.151414	5.27e-05	0.00185228
6.2.1.16: Acetoacetate--CoA ligase	Insoluble_fiber	0.116882	5.19e-05	0.00185228
2.7.1.11: 6-phosphofructokinase	Insoluble_fiber	-0.0441302	5.75e-05	0.00192713
3.2.1.24: Alpha-mannosidase	Insoluble_fiber	-0.204227	5.73e-05	0.00192713
2.1.1.163: Demethylmenaquinone methyltransferase	Insoluble_fiber	0.129728	6.87e-05	0.00220152
4.1.3.36: 1,4-dihydroxy-2-naphthoyl-CoA synthase	Insoluble_fiber	0.128475	6.76e-05	0.00220152
2.3.1.8: Phosphate acetyltransferase	Insoluble_fiber	-0.0456989	7.37e-05	0.00231357
3.1.3.2: Acid phosphatase	Insoluble_fiber	0.197168	8.06e-05	0.00247752
1.7.1.13: PreQ(1) synthase	Insoluble_fiber	0.144348	8.64e-05	0.00256165
3.2.1.179: Gellan tetrasaccharide unsaturated glucuronyl hydrolase	Insoluble_fiber	0.0897838	8.68e-05	0.00256165
2.7.1.30: Glycerol kinase	Insoluble_fiber	-0.0403459	9.06e-05	0.00262019
4.2.1.2: Fumarate hydratase	Insoluble_fiber	-0.0954336	9.54e-05	0.00270547
2.5.1.55: 3-deoxy-8-phosphooctulonate synthase	Insoluble_fiber	0.210178	0.00010075	0.00280381
4.3.99.3: 7-carboxy-7-deazaguanine synthase	Insoluble_fiber	0.147645	0.00010883	0.00297277
1.8.4.12: Peptide-methionine (R)-S-oxide reductase	Insoluble_fiber	-0.115888	0.0001154	0.00309486
2.7.7.47: Streptomycin 3''-adenylyltransferase	Insoluble_fiber	0.117625	0.00011762	0.00309794
3.1.3.5: 5'-nucleotidase	Insoluble_fiber	0.172295	0.00011986	0.00310167
2.4.2.45: Decaprenyl-phosphate phosphoribosyltransferase	Insoluble_fiber	0.133714	0.00013268	0.00331688
6.3.2.10: UDP-N-acetylmuramoyl-tripeptide--D-alanyl-D-alanine ligase	Insoluble_fiber	0.0273363	0.00013151	0.00331688
2.3.1.129: Acyl-[acyl-carrier-protein]--UDP-N-acetylglucosamine O-acyltransferase	Insoluble_fiber	0.215152	0.00015303	0.00376197
6.2.1.30: Phenylacetate--CoA ligase	Insoluble_fiber	0.0705497	0.00015769	0.00381294
2.4.99.17: S-adenosylmethionine:tRNA ribosyltransferase-isomerase	Insoluble_fiber	0.0600155	0.00016709	0.0038858
2.7.4.14: UMP/CMP kinase	Insoluble_fiber	0.0788707	0.0001686	0.0038858
6.3.4.3: Formate--tetrahydrofolate ligase	Insoluble_fiber	-0.0339673	0.00016694	0.0038858
2.4.1.21: Starch synthase	Insoluble_fiber	-0.0424658	0.0001817	0.00412324
2.4.1.182: Lipid-A-disaccharide synthase	Insoluble_fiber	0.204787	0.00019072	0.00426222
2.7.14.1: Protein arginine kinase	Insoluble_fiber	0.132451	0.0001945	0.00428188
2.4.1.129: Peptidoglycan glycosyltransferase	Insoluble_fiber	0.0956284	0.00022763	0.00493752
2.1.1.148: Thymidylate synthase (FAD)	Insoluble_fiber	0.0961401	0.00023439	0.00501054
6.3.1.1: Aspartate--ammonia ligase	Insoluble_fiber	-0.0695998	0.00028269	0.00595658
3.1.1.11: Pectinesterase	Insoluble_fiber	0.204821	0.00029405	0.00610886
1.3.1.89: tRNA-dihydrouridine(47) synthase (NAD(P)(+))	Insoluble_fiber	0.130614	0.00033462	0.00676401
2.1.1.45: Thymidylate synthase	Insoluble_fiber	-0.0363849	0.00033476	0.00676401
2.8.1.4: tRNA sulfurtransferase	Insoluble_fiber	-0.0426845	0.00034639	0.00690436
2.7.1.130: Tetraacyldisaccharide 4'-kinase	Insoluble_fiber	0.231629	0.00035469	0.00697549
3.4.24.11: Neprilysin	Insoluble_fiber	0.107351	0.00037844	0.00734469
2.8.1.6: Biotin synthase	Insoluble_fiber	0.171285	0.00038686	0.00741066
1.5.1.3: Dihydrofolate reductase	Insoluble_fiber	-0.0632575	0.00043028	0.00803498
2.3.2.3: Lysyltransferase	Insoluble_fiber	-0.107749	0.00043266	0.00803498
2.7.8.11: CDP-diacylglycerol--inositol 3-phosphatidyltransferase	Insoluble_fiber	0.104777	0.00043671	0.00803498
3.5.1.53: N-carbamoylputrescine amidase	Insoluble_fiber	0.120106	0.00044124	0.00803498
5.4.1.2: Transferred entry: 5.4.99.61	Insoluble_fiber	-0.128568	0.00045102	0.00811282
4.2.1.51: Prephenate dehydratase	Insoluble_fiber	0.0802739	0.00048086	0.0085454
6.3.5.5: Carbamoyl-phosphate synthase (glutamine-hydrolyzing)	Insoluble_fiber	-0.0145726	0.00048906	0.00858766
6.3.3.3: Dethiobiotin synthase	Insoluble_fiber	0.176166	0.00053989	0.00936871
2.6.1.37: 2-aminoethylphosphonate--pyruvate transaminase	Insoluble_fiber	0.140232	0.00057085	0.00977448
5.99.1.2: DNA topoisomerase	Insoluble_fiber	0.0248492	0.00057653	0.00977448
2.3.1.128: Ribosomal-protein-alanine N-acetyltransferase	Insoluble_fiber	0.125127	0.00061213	0.00999299
2.4.1.25: 4-alpha-glucanotransferase	Insoluble_fiber	-0.0330686	0.00060695	0.00999299
2.7.7.38: 3-deoxy-manno-octulosonate cytidylyltransferase	Insoluble_fiber	0.189242	0.00060687	0.00999299
4.1.1.83: 4-hydroxyphenylacetate decarboxylase	Insoluble_fiber	-0.119293	0.00061652	0.00999299
2.7.1.40: Pyruvate kinase	Insoluble_fiber	-0.0223725	0.00063629	0.0102014
2.7.7.63: Lipoate--protein ligase	Insoluble_fiber	0.0946233	0.00065131	0.01033
1.1.1.179: D-xylose 1-dehydrogenase (NADP(+))	Insoluble_fiber	0.126143	0.00074977	0.0113391
1.3.1.20: Trans-1,2-dihydrobenzene-1,2-diol dehydrogenase	Insoluble_fiber	0.131575	0.00076196	0.0113391
2.7.4.8: Guanylate kinase	Insoluble_fiber	0.0163636	0.0007268	0.0113391
3.2.1.86: 6-phospho-beta-glucosidase	Insoluble_fiber	-0.0733891	0.00073881	0.0113391
3.2.1.n1: Blood group B branched chain alpha-1,3-galactosidase	Insoluble_fiber	0.105984	0.00076875	0.0113391
3.2.1.n2: Blood group B linear chain alpha-1,3-galactosidase	Insoluble_fiber	0.105984	0.00076875	0.0113391
4.1.1.41: Methylmalonyl-CoA decarboxylase	Insoluble_fiber	0.161894	0.00075881	0.0113391
3.5.1.108: UDP-3-O-acyl-N-acetylglucosamine deacetylase	Insoluble_fiber	0.187228	0.0007861	0.0114099
5.4.99.25: tRNA pseudouridine(55) synthase	Insoluble_fiber	0.023022	0.00078902	0.0114099
3.5.1.77: N-carbamoyl-D-amino-acid hydrolase	Insoluble_fiber	0.140343	0.00084962	0.0121668
2.8.4.4: [Ribosomal protein S12] (aspartate(89)-C(3))-methylthiotransferase	Insoluble_fiber	-0.0464172	0.00086989	0.0123374
1.1.1.18: Inositol 2-dehydrogenase	Insoluble_fiber	0.133105	0.00092626	0.0129785
2.3.2.6: Leucyltransferase	Insoluble_fiber	0.154261	0.00093269	0.0129785
2.7.1.90: Diphosphate--fructose-6-phosphate 1-phosphotransferase	Insoluble_fiber	-0.0591321	0.00095613	0.0131804
3.1.26.8: Ribonuclease M5	Insoluble_fiber	-0.074194	0.00097359	0.0132967
2.2.1.9: synthase	Insoluble_fiber	0.168645	0.00101983	0.0136864
6.3.5.3: Phosphoribosylformylglycinamidine synthase	Insoluble_fiber	0.0415188	0.00102068	0.0136864
6.1.1.3: Threonine--tRNA ligase	Insoluble_fiber	-0.0217635	0.00103041	0.0136924
1.1.1.274: 2,5-didehydrogluconate reductase (2-dehydro-D-gluconate-forming)	Insoluble_fiber	-0.143673	0.00108928	0.0140938
2.1.2.9: Methionyl-tRNA formyltransferase	Insoluble_fiber	0.0191297	0.00107854	0.0140938
4.2.1.24: Porphobilinogen synthase	Insoluble_fiber	-0.0896616	0.00108453	0.0140938
2.6.1.62: Adenosylmethionine--8-amino-7-oxononanoate transaminase	Insoluble_fiber	0.161344	0.00109935	0.0141004
2.7.7.12: UDP-glucose--hexose-1-phosphate uridylyltransferase	Insoluble_fiber	-0.0194775	0.00124758	0.0158636
2.1.1.182: 16S rRNA (adenine(1518)-N(6)/adenine(1519)-N(6))-dimethyltransferase	Insoluble_fiber	0.0148232	0.00132462	0.0166992
6.1.1.2: Tryptophan--tRNA ligase	Insoluble_fiber	-0.0175642	0.00136194	0.0170243
5.4.99.5: Chorismate mutase	Insoluble_fiber	0.0615142	0.00138068	0.0171135
2.7.1.105: 6-phosphofructo-2-kinase	Insoluble_fiber	0.0915187	0.00145523	0.0173678
2.7.3.9: Phosphoenolpyruvate--protein phosphotransferase	Insoluble_fiber	-0.0209421	0.00145712	0.0173678
3.1.3.46: Fructose-2,6-bisphosphate 2-phosphatase	Insoluble_fiber	0.0915187	0.00145523	0.0173678
3.2.2.23: DNA-formamidopyrimidine glycosylase	Insoluble_fiber	-0.119944	0.00141449	0.0173678
3.4.17.19: Carboxypeptidase Taq	Insoluble_fiber	-0.0574955	0.00146007	0.0173678
2.3.1.157: Glucosamine-1-phosphate N-acetyltransferase	Insoluble_fiber	0.0373139	0.00153955	0.0181667
4.2.1.22: Cystathionine beta-synthase	Insoluble_fiber	0.116242	0.00164013	0.0191999
2.1.1.176: 16S rRNA (cytosine(967)-C(5))-methyltransferase	Insoluble_fiber	-0.10296	0.00166521	0.0193401
2.7.6.1: Ribose-phosphate diphosphokinase	Insoluble_fiber	0.0131632	0.00169402	0.019521
2.7.13.3: Histidine kinase	Insoluble_fiber	-0.0407853	0.00176506	0.0201393
4.3.3.6: Pyridoxal 5'-phosphate synthase (glutamine hydrolyzing)	Insoluble_fiber	0.0630909	0.00177498	0.0201393
2.7.1.25: Adenylyl-sulfate kinase	Insoluble_fiber	0.147518	0.00182883	0.0205918
3.1.1.24: 3-oxoadipate enol-lactonase	Insoluble_fiber	-0.112531	0.00186165	0.0207187
3.2.1.58: Glucan 1,3-beta-glucosidase	Insoluble_fiber	0.1173	0.0018682	0.0207187
2.1.1.33: tRNA (guanine(46)-N(7))-methyltransferase	Insoluble_fiber	0.0164042	0.0018911	0.0208163
3.6.1.8: ATP diphosphatase	Insoluble_fiber	0.135403	0.00197751	0.0215494
7.1.2.2: NO_NAME	Insoluble_fiber	-0.0226901	0.00198693	0.0215494
3.1.21.3: Type I site-specific deoxyribonuclease	Insoluble_fiber	-0.0539195	0.0020461	0.0220292
4.3.1.2: Methylaspartate ammonia-lyase	Insoluble_fiber	0.13297	0.00206736	0.0220968
1.1.1.77: Lactaldehyde reductase	Insoluble_fiber	0.0451422	0.00215035	0.0225387
3.1.21.5: Type III site-specific deoxyribonuclease	Insoluble_fiber	-0.138565	0.00213233	0.0225387
7.3.2.2: NO_NAME	Insoluble_fiber	0.157046	0.00215455	0.0225387
6.3.1.12: D-aspartate ligase	Insoluble_fiber	0.0904058	0.00219833	0.0228347
3.2.1.156: Oligosaccharide reducing-end xylanase	Insoluble_fiber	0.106187	0.0022514	0.0232225
2.5.1.3: Thiamine-phosphate diphosphorylase	Insoluble_fiber	0.0298468	0.00227296	0.0232821
4.2.1.44: Myo-inosose-2 dehydratase	Insoluble_fiber	-0.124618	0.00232829	0.0236843
1.3.5.4: Fumarate reductase (quinol)	Insoluble_fiber	0.132428	0.00246715	0.0245882
2.5.1.6: Methionine adenosyltransferase	Insoluble_fiber	0.0181406	0.00246138	0.0245882
3.6.1.13: ADP-ribose diphosphatase	Insoluble_fiber	0.0794837	0.00243537	0.0245882
2.1.1.197: Malonyl-[acyl-carrier protein] O-methyltransferase	Insoluble_fiber	0.136313	0.00266538	0.0263855
1.8.1.14: CoA-disulfide reductase	Insoluble_fiber	0.126306	0.00268761	0.0264282
5.3.1.23: S-methyl-5-thioribose-1-phosphate isomerase	Insoluble_fiber	-0.102015	0.002708	0.0264523
3.6.3.36: Taurine-transporting ATPase	Insoluble_fiber	0.129173	0.00276235	0.0268057
3.5.4.28: S-adenosylhomocysteine deaminase	Insoluble_fiber	0.116224	0.00286237	0.0275948
2.3.1.15: Glycerol-3-phosphate 1-O-acyltransferase	Insoluble_fiber	0.117504	0.00289415	0.02772
2.7.4.7: Phosphomethylpyrimidine kinase	Insoluble_fiber	0.0755641	0.00293697	0.0277694
4.1.1.96: Carboxynorspermidine decarboxylase	Insoluble_fiber	0.138145	0.00293459	0.0277694
3.1.21.4: Type II site-specific deoxyribonuclease	Insoluble_fiber	0.216367	0.00301886	0.0283619
2.7.7.60: 2-C-methyl-D-erythritol 4-phosphate cytidylyltransferase	Insoluble_fiber	0.0250611	0.00306107	0.028509
3.2.1.143: Poly(ADP-ribose) glycohydrolase	Insoluble_fiber	0.0674589	0.00308605	0.028509
4.1.1.11: Aspartate 1-decarboxylase	Insoluble_fiber	0.12146	0.0030925	0.028509
3.6.3.2: Magnesium-importing ATPase	Insoluble_fiber	0.0604539	0.00313602	0.0287306
1.1.1.392: NO_NAME	Insoluble_fiber	0.148158	0.00329588	0.0300088
4.1.2.43: 3-hexulose-6-phosphate synthase	Insoluble_fiber	0.0897353	0.00345656	0.0312787
3.2.1.41: Pullulanase	Insoluble_fiber	0.126077	0.00350164	0.0314934
2.7.11.1: Non-specific serine/threonine protein kinase	Insoluble_fiber	0.0313466	0.00352803	0.0315385
2.7.7.53: ATP adenylyltransferase	Insoluble_fiber	0.0913384	0.00359744	0.0317738
3.5.4.12: dCMP deaminase	Insoluble_fiber	-0.142509	0.0035781	0.0317738
3.5.1.4: Amidase	Insoluble_fiber	-0.136329	0.00374045	0.0326667
5.1.99.6: NAD(P)H-hydrate epimerase	Insoluble_fiber	-0.0472909	0.00374283	0.0326667
3.7.1.5: Acylpyruvate hydrolase	Insoluble_fiber	0.0948776	0.0038068	0.0330296
4.2.1.46: dTDP-glucose 4,6-dehydratase	Insoluble_fiber	-0.0227321	0.00415298	0.0358225
5.3.1.6: Ribose-5-phosphate isomerase	Insoluble_fiber	0.0193116	0.00432392	0.0370801
3.1.1.61: Protein-glutamate methylesterase	Insoluble_fiber	0.173984	0.00449998	0.0383669
3.2.1.82: Exo-poly-alpha-galacturonosidase	Insoluble_fiber	0.130323	0.0046724	0.039608
5.3.1.27: 6-phospho-3-hexuloisomerase	Insoluble_fiber	0.118741	0.00471235	0.0397184
4.2.1.85: Dimethylmaleate hydratase	Insoluble_fiber	-0.0888394	0.00498716	0.0417958
1.1.1.105: All-trans-retinol dehydrogenase (NAD(+))	Insoluble_fiber	0.0852461	0.0050858	0.0423816
2.1.1.74: (FADH(2)-oxidizing)	Insoluble_fiber	-0.0453935	0.00529301	0.0438607
2.3.1.169: CO-methylating acetyl-CoA synthase	Insoluble_fiber	-0.122684	0.00541644	0.0444932
4.1.2.14: 2-dehydro-3-deoxy-phosphogluconate aldolase	Insoluble_fiber	-0.0723385	0.00542967	0.0444932
1.2.1.70: Glutamyl-tRNA reductase	Insoluble_fiber	-0.094889	0.00548749	0.0445124
2.3.1.30: Serine O-acetyltransferase	Insoluble_fiber	-0.0383729	0.00549238	0.0445124
2.6.99.2: Pyridoxine 5'-phosphate synthase	Insoluble_fiber	0.129202	0.00553263	0.0445936
2.7.7.4: Sulfate adenylyltransferase	Insoluble_fiber	0.155949	0.00562062	0.0449564
3.4.14.5: Dipeptidyl-peptidase IV	Insoluble_fiber	0.0826774	0.0056386	0.0449564
3.2.1.64: 2,6-beta-fructan 6-levanbiohydrolase	Insoluble_fiber	0.0821182	0.00567566	0.0450086
1.1.1.393: NO_NAME	Insoluble_fiber	0.118297	0.00626222	0.0493946
3.1.3.37: Sedoheptulose-bisphosphatase	Insoluble_fiber	0.0789312	0.0063198	0.0495836
6.3.4.5: Argininosuccinate synthase	Insoluble_fiber	-0.018966	0.00640055	0.0499513
5.1.3.13: dTDP-4-dehydrorhamnose 3,5-epimerase	Insoluble_fiber	-0.0489197	0.00671357	0.0521185
6.3.4.20: 7-cyano-7-deazaguanine synthase	Insoluble_fiber	0.14006	0.00680931	0.052585
1.6.5.3: NADH:ubiquinone reductase (H(+)-translocating)	Insoluble_fiber	-0.11467	0.0071955	0.0552779
3.1.3.27: Phosphatidylglycerophosphatase	Insoluble_fiber	0.155488	0.00767954	0.0583882
5.4.99.12: tRNA pseudouridine(38-40) synthase	Insoluble_fiber	0.0146315	0.00765793	0.0583882
3.4.21.53: Endopeptidase La	Insoluble_fiber	-0.0290806	0.00778926	0.0589187
2.1.2.1: Glycine hydroxymethyltransferase	Insoluble_fiber	-0.0275182	0.00789105	0.0593842
1.4.1.14: Glutamate synthase (NADH)	Insoluble_fiber	0.134579	0.008051	0.059789
2.7.4.3: Adenylate kinase	Insoluble_fiber	-0.0223821	0.00804449	0.059789
2.7.8.7: Holo-[acyl-carrier-protein] synthase	Insoluble_fiber	0.0304494	0.00806645	0.059789
2.6.1.83: LL-diaminopimelate aminotransferase	Insoluble_fiber	0.062117	0.00826723	0.0609708
2.7.4.22: UMP kinase	Insoluble_fiber	-0.0198337	0.00845965	0.0620795
2.5.1.54: 3-deoxy-7-phosphoheptulonate synthase	Insoluble_fiber	-0.0185064	0.00872464	0.0637072
1.17.7.3: (E)-4-hydroxy-3-methylbut-2-enyl-diphosphate synthase (flavodoxin)	Insoluble_fiber	-0.0178906	0.00880819	0.0639089
3.6.3.28: Phosphonate-transporting ATPase	Insoluble_fiber	0.152932	0.00883892	0.0639089
2.5.1.61: Hydroxymethylbilane synthase	Insoluble_fiber	-0.0854098	0.00922758	0.0656374
2.7.8.5: CDP-diacylglycerol--glycerol-3-phosphate 3-phosphatidyltransferase	Insoluble_fiber	-0.0273539	0.00921131	0.0656374
3.1.1.23: Acylglycerol lipase	Insoluble_fiber	0.100053	0.00923146	0.0656374
3.6.1.66: XTP/dITP diphosphatase	Insoluble_fiber	0.0125488	0.00925598	0.0656374
2.7.9.1: Pyruvate, phosphate dikinase	Insoluble_fiber	-0.0296397	0.00972238	0.0686149
1.1.1.271: GDP-L-fucose synthase	Insoluble_fiber	0.143908	0.00978735	0.0687445
1.1.1.159: 7-alpha-hydroxysteroid dehydrogenase	Insoluble_fiber	-0.101825	0.00985223	0.0688722
6.1.1.20: Phenylalanine--tRNA ligase	Insoluble_fiber	0.0115179	0.00999898	0.0695684
3.1.2.12: S-formylglutathione hydrolase	Insoluble_fiber	-0.117896	0.0102457	0.0706186
3.6.1.27: Undecaprenyl-diphosphate phosphatase	Insoluble_fiber	0.0169098	0.010219	0.0706186
1.1.1.14: L-iditol 2-dehydrogenase	Insoluble_fiber	-0.111142	0.0103798	0.0712104
2.1.1.184: 23S rRNA (adenine(2085)-N(6))-dimethyltransferase	Insoluble_fiber	-0.143181	0.0106905	0.0730021
3.2.1.4: Cellulase	Insoluble_fiber	-0.111379	0.0107511	0.0730776
2.1.1.185: 23S rRNA (guanosine(2251)-2'-O)-methyltransferase	Insoluble_fiber	0.11811	0.0110374	0.0737894
2.1.3.1: Methylmalonyl-CoA carboxytransferase	Insoluble_fiber	-0.121282	0.0110559	0.0737894
2.3.1.89: Tetrahydrodipicolinate N-acetyltransferase	Insoluble_fiber	-0.0843107	0.0109528	0.0737894
5.1.1.13: Aspartate racemase	Insoluble_fiber	0.119826	0.0109877	0.0737894
6.3.2.1: Pantoate--beta-alanine ligase (AMP-forming)	Insoluble_fiber	0.0776482	0.0111385	0.0740058
3.5.4.16: GTP cyclohydrolase I	Insoluble_fiber	0.0357939	0.0112521	0.0744251
4.2.3.1: Threonine synthase	Insoluble_fiber	0.034157	0.0114468	0.0753754
1.3.1.12: Prephenate dehydrogenase	Insoluble_fiber	-0.0795688	0.0115909	0.0759851
4.1.1.65: Phosphatidylserine decarboxylase	Insoluble_fiber	0.113203	0.0117658	0.0767903
2.7.7.27: Glucose-1-phosphate adenylyltransferase	Insoluble_fiber	-0.0328149	0.0124225	0.0803652
3.6.3.14: H(+)-transporting two-sector ATPase	Insoluble_fiber	-0.0275173	0.0124038	0.0803652
1.6.5.5: NADPH:quinone reductase	Insoluble_fiber	-0.102043	0.0124863	0.0804246
3.4.11.18: Methionyl aminopeptidase	Insoluble_fiber	-0.0218342	0.0127608	0.0818357
2.7.1.49: Hydroxymethylpyrimidine kinase	Insoluble_fiber	0.0759378	0.0128188	0.0818514
2.7.1.5: Rhamnulokinase	Insoluble_fiber	0.105813	0.0130523	0.0829833
1.16.3.2: Bacterial non-heme ferritin	Insoluble_fiber	0.0523559	0.0133459	0.0837668
4.1.1.23: Orotidine-5'-phosphate decarboxylase	Insoluble_fiber	-0.0128081	0.0132622	0.0837668
4.1.2.5: L-threonine aldolase	Insoluble_fiber	-0.0975103	0.0133165	0.0837668
6.3.1.5: NAD(+) synthase	Insoluble_fiber	0.0616227	0.0135759	0.0848492
2.5.1.56: N-acetylneuraminate synthase	Insoluble_fiber	0.0503602	0.0138337	0.086096
1.1.1.37: Malate dehydrogenase	Insoluble_fiber	0.126299	0.0144269	0.0894104
1.8.1.4: Dihydrolipoyl dehydrogenase	Insoluble_fiber	0.0415897	0.014998	0.0925606
1.3.99.2: Transferred entry: 1.3.8.1	Insoluble_fiber	-0.0634159	0.0151717	0.0928559
4.2.1.40: Glucarate dehydratase	Insoluble_fiber	-0.100352	0.0151093	0.0928559
2.8.1.8: Lipoyl synthase	Insoluble_fiber	0.12277	0.0155758	0.094744
3.8.1.2: (S)-2-haloacid dehalogenase	Insoluble_fiber	-0.108041	0.0156087	0.094744
3.6.1.31: Phosphoribosyl-ATP diphosphatase	Insoluble_fiber	-0.0354216	0.0158293	0.0956894
1.1.1.1: Alcohol dehydrogenase	Insoluble_fiber	0.0254296	0.0161642	0.0967515
4.4.1.8: Cystathionine beta-lyase	Insoluble_fiber	0.126493	0.0162018	0.0967515
6.1.1.22: Asparagine--tRNA ligase	Insoluble_fiber	-0.020807	0.0161351	0.0967515
4.1.1.2: Oxalate decarboxylase	Insoluble_fiber	-0.0745352	0.0168696	0.100333
2.6.1.87: UDP-4-amino-4-deoxy-L-arabinose aminotransferase	Insoluble_fiber	-0.0949542	0.0173432	0.102736
6.4.1.3: Propionyl-CoA carboxylase	Insoluble_fiber	0.0948209	0.0174571	0.102997
2.8.3.1: Propionate CoA-transferase	Insoluble_fiber	-0.0861938	0.0176656	0.103812
5.3.1.24: Phosphoribosylanthranilate isomerase	Insoluble_fiber	-0.0522888	0.0185614	0.108643
2.3.1.39: [Acyl-carrier-protein] S-malonyltransferase	Insoluble_fiber	0.041003	0.0188139	0.109685
2.1.2.5: Glutamate formimidoyltransferase	Insoluble_fiber	0.065021	0.019063	0.110258
3.1.4.58: NO_NAME	Insoluble_fiber	-0.0733819	0.0191364	0.110258
3.5.3.11: Agmatinase	Insoluble_fiber	0.0997904	0.0190529	0.110258
3.1.11.2: Exodeoxyribonuclease III	Insoluble_fiber	0.0454414	0.0197069	0.113104
3.1.22.4: Crossover junction endodeoxyribonuclease	Insoluble_fiber	0.0126947	0.0199477	0.114042
2.2.1.2: Transaldolase	Insoluble_fiber	-0.0150532	0.020635	0.117064
3.5.4.2: Adenine deaminase	Insoluble_fiber	-0.0196203	0.0206088	0.117064
1.1.1.76: (S,S)-butanediol dehydrogenase	Insoluble_fiber	-0.0830426	0.0208985	0.118105
5.1.3.22: L-ribulose-5-phosphate 3-epimerase	Insoluble_fiber	-0.118051	0.0215682	0.121424
6.1.1.19: Arginine--tRNA ligase	Insoluble_fiber	0.00683593	0.0216505	0.121424
3.4.22.71: Sortase B	Insoluble_fiber	0.100095	0.0218737	0.122211
2.1.1.227: 16S rRNA (cytidine(1409)-2'-O)-methyltransferase	Insoluble_fiber	0.0720283	0.0221629	0.123359
2.3.1.181: Lipoyl(octanoyl) transferase	Insoluble_fiber	0.1012	0.0225371	0.124307
2.7.1.144: Tagatose-6-phosphate kinase	Insoluble_fiber	-0.0469791	0.0225859	0.124307
6.1.1.5: Isoleucine--tRNA ligase	Insoluble_fiber	-0.0133478	0.0224271	0.124307
3.1.2.23: 4-hydroxybenzoyl-CoA thioesterase	Insoluble_fiber	0.0594788	0.022684	0.124382
1.1.2.3: L-lactate dehydrogenase (cytochrome)	Insoluble_fiber	-0.107071	0.0233477	0.127026
1.4.1.13: Glutamate synthase (NADPH)	Insoluble_fiber	0.023504	0.0234245	0.127026
2.4.2.19: Nicotinate-nucleotide diphosphorylase (carboxylating)	Insoluble_fiber	0.0470815	0.0233879	0.127026
1.1.1.69: Gluconate 5-dehydrogenase	Insoluble_fiber	0.127703	0.0235647	0.127319
3.2.1.96: Mannosyl-glycoprotein endo-beta-N-acetylglucosaminidase	Insoluble_fiber	0.0738684	0.02383	0.128282
2.1.1.151: Cobalt-factor II C(20)-methyltransferase	Insoluble_fiber	-0.104774	0.023922	0.128309
2.4.1.293: GalNAc(5)-diNAcBac-PP-undecaprenol beta-1,3-glucosyltransferase	Insoluble_fiber	-0.105939	0.0240742	0.128657
1.18.1.6: Adrenodoxin-NADP(+) reductase	Insoluble_fiber	0.0820927	0.0245865	0.130364
1.2.99.2: Carbon-monoxide dehydrogenase (acceptor)	Insoluble_fiber	-0.0870109	0.0245011	0.130364
2.8.1.7: Cysteine desulfurase	Insoluble_fiber	0.01078	0.0246586	0.130364
2.3.1.266: NO_NAME	Insoluble_fiber	-0.0829092	0.0255777	0.13474
6.3.2.2: Glutamate--cysteine ligase	Insoluble_fiber	-0.0693	0.0260169	0.136566
3.5.2.9: 5-oxoprolinase (ATP-hydrolyzing)	Insoluble_fiber	-0.0915157	0.0264453	0.138322
2.4.1.175: acetylgalactosaminyltransferase	Insoluble_fiber	0.0596644	0.0265621	0.138442
2.7.8.31: Undecaprenyl-phosphate glucose phosphotransferase	Insoluble_fiber	0.10423	0.0277821	0.144291
1.1.1.130: 3-dehydro-L-gulonate 2-dehydrogenase	Insoluble_fiber	0.0965834	0.028971	0.148376
2.1.3.3: Ornithine carbamoyltransferase	Insoluble_fiber	-0.0136171	0.0288156	0.148376
5.4.99.29: 23S rRNA pseudouridine(746) synthase	Insoluble_fiber	0.101839	0.0288966	0.148376
6.3.3.1: Phosphoribosylformylglycinamidine cyclo-ligase	Insoluble_fiber	-0.0104459	0.0289618	0.148376
2.4.2.2: Pyrimidine-nucleoside phosphorylase	Insoluble_fiber	0.0465755	0.0293303	0.149413
3.1.3.48: Protein-tyrosine-phosphatase	Insoluble_fiber	-0.0682446	0.0293761	0.149413
1.1.1.25: Shikimate dehydrogenase	Insoluble_fiber	-0.0450402	0.0304351	0.154267
1.1.1.290: 4-phosphoerythronate dehydrogenase	Insoluble_fiber	0.050009	0.0306112	0.154628
2.4.1.226: N-acetylgalactosaminyl-proteoglycan 3-beta-glucuronosyltransferase	Insoluble_fiber	0.0607121	0.0309413	0.155762
1.3.7.8: Benzoyl-CoA reductase	Insoluble_fiber	0.0910537	0.0312999	0.1565
3.5.4.9: Methenyltetrahydrofolate cyclohydrolase	Insoluble_fiber	-0.0147239	0.0312127	0.1565
2.3.1.50: Serine C-palmitoyltransferase	Insoluble_fiber	0.0552386	0.0321618	0.160266
6.1.1.9: Valine--tRNA ligase	Insoluble_fiber	-0.0064817	0.0326195	0.161999
3.2.1.75: Glucan endo-1,6-beta-glucosidase	Insoluble_fiber	0.0400986	0.032883	0.162755
3.4.16.4: Serine-type D-Ala-D-Ala carboxypeptidase	Insoluble_fiber	0.0820584	0.0329923	0.162755
1.5.1.5: Methylenetetrahydrofolate dehydrogenase (NADP(+))	Insoluble_fiber	-0.0144943	0.0332302	0.162839
3.2.1.172: Unsaturated rhamnogalacturonyl hydrolase	Insoluble_fiber	0.0831979	0.0331338	0.162839
2.7.1.53: L-xylulokinase	Insoluble_fiber	-0.0920743	0.0346053	0.168458
4.2.1.126: N-acetylmuramic acid 6-phosphate etherase	Insoluble_fiber	-0.0704182	0.0345949	0.168458
1.3.1.84: Acrylyl-CoA reductase (NADPH)	Insoluble_fiber	0.0815983	0.0351293	0.170447
2.7.8.8: CDP-diacylglycerol--serine O-phosphatidyltransferase	Insoluble_fiber	0.0993195	0.03535	0.170955
2.4.1.246: Mannosylfructose-phosphate synthase	Insoluble_fiber	-0.0872868	0.0369548	0.178132
3.1.3.45: 3-deoxy-manno-octulosonate-8-phosphatase	Insoluble_fiber	0.096874	0.0376008	0.180655
1.17.99.6: Epoxyqueuosine reductase	Insoluble_fiber	0.0433822	0.038082	0.182373
4.2.1.47: GDP-mannose 4,6-dehydratase	Insoluble_fiber	0.0993028	0.0390173	0.186247
3.5.2.17: Hydroxyisourate hydrolase	Insoluble_fiber	0.0710393	0.0392176	0.1866
2.7.7.89: [Glutamate--ammonia ligase]-adenylyl-L-tyrosine phosphorylase	Insoluble_fiber	0.0789658	0.0393951	0.186842
3.5.4.33: tRNA(adenine(34)) deaminase	Insoluble_fiber	0.0147427	0.0396536	0.187465
1.1.1.57: Fructuronate reductase	Insoluble_fiber	0.0981983	0.0400552	0.188157
1.4.1.16: Diaminopimelate dehydrogenase	Insoluble_fiber	-0.0469331	0.0399948	0.188157
4.2.1.75: Uroporphyrinogen-III synthase	Insoluble_fiber	-0.0924586	0.0404036	0.189191
1.1.1.3: Homoserine dehydrogenase	Insoluble_fiber	-0.0145468	0.042333	0.196975
4.2.1.9: Dihydroxy-acid dehydratase	Insoluble_fiber	-0.0155288	0.0422714	0.196975
3.6.3.12: Potassium-transporting ATPase	Insoluble_fiber	-0.0232586	0.0440068	0.20412
2.1.1.198: 16S rRNA (cytidine(1402)-2'-O)-methyltransferase	Insoluble_fiber	0.0112296	0.0445904	0.206178
6.3.2.45: diaminoheptanedioate ligase	Insoluble_fiber	0.0818977	0.0456539	0.210436
4.2.3.12: 6-pyruvoyltetrahydropterin synthase	Insoluble_fiber	0.114109	0.0460156	0.211442
6.3.4.6: Urea carboxylase	Insoluble_fiber	-0.0819595	0.0462703	0.211952
6.3.2.17: Tetrahydrofolate synthase	Insoluble_fiber	-0.0476237	0.0465769	0.212696
1.2.7.3: 2-oxoglutarate synthase	Insoluble_fiber	0.0584623	0.0472493	0.215101
2.6.1.2: Alanine transaminase	Insoluble_fiber	-0.0766778	0.047629	0.216162
1.1.1.42: Isocitrate dehydrogenase (NADP(+))	Insoluble_fiber	-0.0248476	0.0479996	0.21688
6.1.1.16: Cysteine--tRNA ligase	Insoluble_fiber	0.00860006	0.0480811	0.21688
3.5.4.25: GTP cyclohydrolase II	Insoluble_fiber	0.090767	0.0483368	0.217368
3.5.1.5: Urease	Insoluble_fiber	-0.0866991	0.0486362	0.21805
5.1.3.32: L-rhamnose mutarotase	Insoluble_fiber	0.056415	0.0489035	0.218584
2.1.1.172: 16S rRNA (guanine(1207)-N(2))-methyltransferase	Insoluble_fiber	0.104697	0.0493457	0.219894
3.1.1.96: D-aminoacyl-tRNA deacylase	Insoluble_fiber	0.0154751	0.050883	0.225412
5.4.99.2: Methylmalonyl-CoA mutase	Insoluble_fiber	0.093042	0.0508897	0.225412
1.12.7.2: Ferredoxin hydrogenase	Insoluble_fiber	-0.0603779	0.0517338	0.228079
1.3.1.91: tRNA-dihydrouridine(20) synthase (NAD(P)(+))	Insoluble_fiber	0.0727533	0.0518011	0.228079
1.1.1.27: L-lactate dehydrogenase	Insoluble_fiber	-0.0176418	0.0525146	0.228247
1.1.99.28: Glucose-fructose oxidoreductase	Insoluble_fiber	-0.0783924	0.0525978	0.228247
2.6.1.16: Glutamine--fructose-6-phosphate transaminase (isomerizing)	Insoluble_fiber	0.0116853	0.0521229	0.228247
3.2.1.50: Alpha-N-acetylglucosaminidase	Insoluble_fiber	0.0365153	0.0523805	0.228247
3.4.13.18: Cytosol nonspecific dipeptidase	Insoluble_fiber	0.0631897	0.0526129	0.228247
2.6.1.9: Histidinol-phosphate transaminase	Insoluble_fiber	0.0340528	0.0542657	0.234727
3.1.3.68: 2-deoxyglucose-6-phosphatase	Insoluble_fiber	0.0712052	0.0559529	0.241317
2.4.2.9: Uracil phosphoribosyltransferase	NFE	0.025487	3.4e-05	0.0502139
2.3.2.18: glycyltransferase	NFE	0.130322	9.39e-05	0.069255
1.1.1.95: Phosphoglycerate dehydrogenase	NFE	0.0643331	0.00037025	0.0767253
1.4.1.3: Glutamate dehydrogenase (NAD(P)(+))	NFE	-0.124329	0.00041614	0.0767253
2.8.1.8: Lipoyl synthase	NFE	-0.192536	0.00039259	0.0767253
3.4.14.12: Xaa-Xaa-Pro tripeptidyl-peptidase	NFE	-0.122796	0.00022115	0.0767253
3.5.1.14: N-acyl-aliphatic-L-amino acid amidohydrolase	NFE	0.196275	0.00027935	0.0767253
7.2.1.1: NO_NAME	NFE	-0.236881	0.00024242	0.0767253
2.7.7.7: DNA-directed DNA polymerase	NFE	0.00970291	0.00056825	0.083817
5.3.1.8: Mannose-6-phosphate isomerase	NFE	0.0615128	0.00056493	0.083817
1.3.1.9: Enoyl-[acyl-carrier-protein] reductase (NADH)	NFE	-0.18209	0.0016785	0.119814
2.1.2.5: Glutamate formimidoyltransferase	NFE	-0.0935788	0.00113417	0.119814
2.4.1.211: 1,3-beta-galactosyl-N-acetylhexosamine phosphorylase	NFE	-0.0600366	0.00109926	0.119814
2.8.1.7: Cysteine desulfurase	NFE	0.0175366	0.0015864	0.119814
3.2.1.50: Alpha-N-acetylglucosaminidase	NFE	-0.060063	0.00114666	0.119814
3.2.1.8: Endo-1,4-beta-xylanase	NFE	-0.110469	0.00134918	0.119814
3.2.1.n1: Blood group B branched chain alpha-1,3-galactosidase	NFE	-0.0977977	0.00174408	0.119814
3.2.1.n2: Blood group B linear chain alpha-1,3-galactosidase	NFE	-0.0977977	0.00174408	0.119814
4.1.1.11: Aspartate 1-decarboxylase	NFE	-0.135946	0.00127862	0.119814
4.1.1.20: Diaminopimelate decarboxylase	NFE	-0.0628494	0.00114821	0.119814
4.1.3.36: 1,4-dihydroxy-2-naphthoyl-CoA synthase	NFE	-0.123446	0.0015329	0.119814
6.1.1.17: Glutamate--tRNA ligase	NFE	-0.0198501	0.00178705	0.119814
2.1.1.10: Homocysteine S-methyltransferase	NFE	0.17109	0.00204016	0.125385
5.1.1.3: Glutamate racemase	NFE	0.0204026	0.00199933	0.125385
3.1.5.1: dGTPase	NFE	0.0834085	0.0024237	0.142998
4.2.1.55: 3-hydroxybutyryl-CoA dehydratase	NFE	-0.16848	0.00256779	0.145673
5.3.1.5: Xylose isomerase	NFE	-0.124103	0.00267272	0.14601
1.1.1.271: GDP-L-fucose synthase	NFE	-0.164223	0.00289104	0.147044
1.4.1.2: Glutamate dehydrogenase	NFE	-0.131889	0.00279814	0.147044
1.1.1.4: (R,R)-butanediol dehydrogenase	NFE	0.149196	0.00315674	0.155206
1.7.1.7: GMP reductase	NFE	0.0712709	0.00335868	0.159808
1.1.1.303: Diacetyl reductase ((R)-acetoin forming)	NFE	0.143331	0.00387413	0.162545
2.1.2.2: Phosphoribosylglycinamide formyltransferase	NFE	0.0386516	0.00399969	0.162545
2.2.1.9: synthase	NFE	-0.147987	0.00478773	0.162545
2.3.1.129: Acyl-[acyl-carrier-protein]--UDP-N-acetylglucosamine O-acyltransferase	NFE	-0.159372	0.00501309	0.162545
2.4.1.5: Dextransucrase	NFE	0.114212	0.00510006	0.162545
2.7.1.2: Glucokinase	NFE	0.0582665	0.0037637	0.162545
2.7.1.71: Shikimate kinase	NFE	0.0219111	0.0046741	0.162545
3.2.1.55: Non-reducing end alpha-L-arabinofuranosidase	NFE	-0.11007	0.00454972	0.162545
3.2.1.82: Exo-poly-alpha-galacturonosidase	NFE	-0.145594	0.0045799	0.162545
3.4.11.7: Glutamyl aminopeptidase	NFE	0.146931	0.00447105	0.162545
3.5.1.100: (R)-amidase	NFE	-0.0965765	0.00467038	0.162545
3.5.1.77: N-carbamoyl-D-amino-acid hydrolase	NFE	-0.130631	0.00488106	0.162545
5.1.1.1: Alanine racemase	NFE	0.0161841	0.00517941	0.162545
5.4.99.23: 23S rRNA pseudouridine(1911/1915/1917) synthase	NFE	-0.164124	0.0036748	0.162545
6.2.1.16: Acetoacetate--CoA ligase	NFE	-0.0866648	0.00449328	0.162545
6.2.1.3: Long-chain-fatty-acid--CoA ligase	NFE	-0.126382	0.00483266	0.162545
1.1.1.69: Gluconate 5-dehydrogenase	NFE	-0.158201	0.00583908	0.17943
1.6.99.1: NADPH dehydrogenase	NFE	-0.123645	0.00676192	0.181604
2.1.3.9: N-acetylornithine carbamoyltransferase	NFE	-0.141958	0.00677169	0.181604
2.2.1.2: Transaldolase	NFE	0.0214093	0.00643104	0.181604
2.4.2.45: Decaprenyl-phosphate phosphoribosyltransferase	NFE	-0.106508	0.00618352	0.181604
2.7.1.56: 1-phosphofructokinase	NFE	0.0922482	0.00623147	0.181604
3.1.1.11: Pectinesterase	NFE	-0.166879	0.00670697	0.181604
3.1.3.7: 3'(2'),5'-bisphosphate nucleotidase	NFE	-0.125727	0.00645588	0.181604
4.99.1.1: Ferrochelatase	NFE	-0.126341	0.00691197	0.182056
5.3.1.26: Galactose-6-phosphate isomerase	NFE	0.107927	0.0070486	0.182398
3.2.1.52: Beta-N-acetylhexosaminidase	NFE	-0.0865408	0.00721198	0.183408
2.3.1.50: Serine C-palmitoyltransferase	NFE	-0.0705204	0.00770578	0.192645
2.3.1.181: Lipoyl(octanoyl) transferase	NFE	-0.124984	0.00805312	0.196545
4.3.1.1: Aspartate ammonia-lyase	NFE	-0.062366	0.0081283	0.196545
1.1.1.88: Hydroxymethylglutaryl-CoA reductase	NFE	0.15183	0.00862534	0.201943
2.7.7.46: Gentamicin 2''-nucleotidyltransferase	NFE	-0.0634436	0.00855456	0.201943
3.6.1.1: Inorganic diphosphatase	NFE	-0.0766539	0.00890813	0.205305
1.1.1.131: Mannuronate reductase	NFE	-0.0975865	0.0095056	0.214127
4.1.2.29: 5-dehydro-2-deoxyphosphogluconate aldolase	NFE	-0.12015	0.00958128	0.214127
3.2.1.4: Cellulase	NFE	-0.122126	0.0100928	0.221835
4.1.3.27: Anthranilate synthase	NFE	-0.0685276	0.010227	0.221835
3.2.1.98: Glucan 1,4-alpha-maltohexaosidase	NFE	0.139354	0.0111428	0.221867
3.5.3.6: Arginine deiminase	NFE	0.0469591	0.0111667	0.221867
4.1.1.23: Orotidine-5'-phosphate decarboxylase	NFE	-0.0141402	0.0107359	0.221867
4.1.2.14: 2-dehydro-3-deoxy-phosphogluconate aldolase	NFE	-0.0688944	0.0110617	0.221867
4.1.2.17: L-fuculose-phosphate aldolase	NFE	-0.105496	0.0112814	0.221867
4.2.1.136: ADP-dependent NAD(P)H-hydrate dehydratase	NFE	0.0221218	0.0105738	0.221867
4.2.1.47: GDP-mannose 4,6-dehydratase	NFE	-0.120245	0.0112697	0.221867
1.4.1.14: Glutamate synthase (NADH)	NFE	-0.140979	0.0119917	0.226766
3.2.1.37: Xylan 1,4-beta-xylosidase	NFE	-0.0699638	0.0117395	0.226766
3.5.1.108: UDP-3-O-acyl-N-acetylglucosamine deacetylase	NFE	-0.140929	0.0119556	0.226766
2.5.1.74: 1,4-dihydroxy-2-naphthoate polyprenyltransferase	NFE	-0.0846117	0.0132772	0.237691
3.1.13.5: Ribonuclease D	NFE	0.0743188	0.0133752	0.237691
4.3.3.6: Pyridoxal 5'-phosphate synthase (glutamine hydrolyzing)	NFE	-0.0618194	0.013283	0.237691
5.1.3.4: L-ribulose-5-phosphate 4-epimerase	NFE	-0.0539119	0.0127653	0.237691
5.5.1.4: Inositol-3-phosphate synthase	NFE	-0.125381	0.013107	0.237691
3.1.2.23: 4-hydroxybenzoyl-CoA thioesterase	NFE	-0.0726034	0.01377	0.23895
6.1.1.2: Tryptophan--tRNA ligase	NFE	0.0168759	0.0137442	0.23895
1.17.1.2: 4-hydroxy-3-methylbut-2-enyl diphosphate reductase	Protein	-0.151675	0.00094527	0.154919
1.3.1.12: Prephenate dehydrogenase	Protein	-0.12813	0.0008674	0.154919
2.3.1.39: [Acyl-carrier-protein] S-malonyltransferase	Protein	0.0737054	0.00047985	0.154919
2.3.2.18: glycyltransferase	Protein	0.114011	0.00078636	0.154919
2.8.1.7: Cysteine desulfurase	Protein	0.0192688	0.00077685	0.154919
3.2.1.52: Beta-N-acetylhexosaminidase	Protein	-0.125903	0.00018097	0.154919
4.1.1.20: Diaminopimelate decarboxylase	Protein	-0.0716229	0.00038119	0.154919
4.1.2.17: L-fuculose-phosphate aldolase	Protein	-0.143459	0.00075393	0.154919
6.1.1.17: Glutamate--tRNA ligase	Protein	-0.0234767	0.00039476	0.154919
2.7.7.48: ; Q06996, L_SENDF	Protein	-0.193392	0.00123588	0.162747
3.5.1.14: N-acyl-aliphatic-L-amino acid amidohydrolase	Protein	0.175686	0.00132404	0.162747
5.4.99.12: tRNA pseudouridine(38-40) synthase	Protein	0.0225394	0.00130135	0.162747
2.1.2.2: Phosphoribosylglycinamide formyltransferase	Protein	0.044476	0.00145619	0.165221
3.5.1.4: Amidase	Protein	-0.188319	0.00167202	0.17616
1.1.1.100: 3-oxoacyl-[acyl-carrier-protein] reductase	Protein	0.0452075	0.00238626	0.19771
1.1.1.95: Phosphoglycerate dehydrogenase	Protein	0.0507853	0.00518172	0.19771
1.6.1.2: NAD(P)(+) transhydrogenase (Re/Si-specific)	Protein	-0.160119	0.0020797	0.19771
1.7.1.7: GMP reductase	Protein	0.0712863	0.00398783	0.19771
2.1.1.10: Homocysteine S-methyltransferase	Protein	0.168925	0.00293081	0.19771
2.1.1.33: tRNA (guanine(46)-N(7))-methyltransferase	Protein	0.0173867	0.00427442	0.19771
2.2.1.7: 1-deoxy-D-xylulose-5-phosphate synthase	Protein	0.0181587	0.0053887	0.19771
2.3.1.117: 2,3,4,5-tetrahydropyridine-2,6-dicarboxylate N-succinyltransferase	Protein	-0.161562	0.00443355	0.19771
2.3.1.n2: Phosphate acyltransferase	Protein	0.0679481	0.00447168	0.19771
2.4.2.1: Purine-nucleoside phosphorylase	Protein	0.0512973	0.00254708	0.19771
2.4.2.9: Uracil phosphoribosyltransferase	Protein	0.0176635	0.00454808	0.19771
2.7.1.63: Polyphosphate--glucose phosphotransferase	Protein	-0.159102	0.00549566	0.19771
3.2.1.4: Cellulase	Protein	-0.140844	0.00385941	0.19771
3.2.1.68: Isoamylase	Protein	-0.14438	0.00528935	0.19771
3.2.1.8: Endo-1,4-beta-xylanase	Protein	-0.10193	0.00467239	0.19771
3.2.1.99: Arabinan endo-1,5-alpha-L-arabinosidase	Protein	-0.149062	0.00342574	0.19771
3.4.11.9: Xaa-Pro aminopeptidase	Protein	-0.117211	0.00420924	0.19771
3.5.4.12: dCMP deaminase	Protein	-0.178015	0.00432801	0.19771
3.5.99.2: Aminopyrimidine aminohydrolase	Protein	-0.144464	0.0039056	0.19771
3.6.1.27: Undecaprenyl-diphosphate phosphatase	Protein	0.0234716	0.00363495	0.19771
3.6.3.30: Fe(3+)-transporting ATPase	Protein	0.176568	0.00413669	0.19771
4.1.1.23: Orotidine-5'-phosphate decarboxylase	Protein	-0.0158492	0.00499855	0.19771
4.2.1.109: Methylthioribulose 1-phosphate dehydratase	Protein	0.150897	0.00353629	0.19771
4.3.1.1: Aspartate ammonia-lyase	Protein	-0.0729551	0.00283167	0.19771
4.99.1.1: Ferrochelatase	Protein	-0.136169	0.00518731	0.19771
5.3.1.5: Xylose isomerase	Protein	-0.121482	0.00487056	0.19771
5.4.99.18: 5-(carboxyamino)imidazole ribonucleotide mutase	Protein	-0.0261404	0.00440735	0.19771
5.5.1.4: Inositol-3-phosphate synthase	Protein	-0.145393	0.00582206	0.204465
5.1.3.9: N-acylglucosamine-6-phosphate 2-epimerase	Protein	-0.0399325	0.00608774	0.208824
1.1.1.317: Perakine reductase	Protein	-0.168176	0.00641268	0.210892
1.1.1.85: 3-isopropylmalate dehydrogenase	Protein	-0.0355914	0.00680742	0.210892
2.6.1.2: Alanine transaminase	Protein	-0.131972	0.00729187	0.210892
3.1.21.4: Type II site-specific deoxyribonuclease	Protein	0.196327	0.00722274	0.210892
3.1.3.11: Fructose-bisphosphatase	Protein	0.0844572	0.00693448	0.210892
3.2.1.55: Non-reducing end alpha-L-arabinofuranosidase	Protein	-0.109993	0.00657386	0.210892
3.4.21.53: Endopeptidase La	Protein	-0.0365673	0.00728748	0.210892
7.1.1.1: NO_NAME	Protein	-0.160786	0.00674289	0.210892
5.1.1.13: Aspartate racemase	Protein	0.124976	0.00769425	0.21825
3.6.4.12: DNA helicase	Protein	0.00981542	0.00807512	0.224732
4.1.2.25: Dihydroneopterin aldolase	Protein	0.067532	0.00842213	0.230049
2.3.1.54: Formate C-acetyltransferase	Protein	0.0337967	0.00962364	0.24411
2.5.1.7: UDP-N-acetylglucosamine 1-carboxyvinyltransferase	Protein	0.0175217	0.00928747	0.24411
3.6.3.3: Cadmium-exporting ATPase	Protein	0.0590009	0.00950684	0.24411
4.1.1.11: Aspartate 1-decarboxylase	Protein	-0.109502	0.0099299	0.24411
4.3.2.10: NO_NAME	Protein	-0.0501492	0.00992478	0.24411
6.1.1.4: Leucine--tRNA ligase	Protein	-0.0149619	0.00938424	0.24411
2.4.1.5: Dextransucrase	Protein	0.10686	0.0101732	0.245992
2.7.7.77: Molybdenum cofactor guanylyltransferase	Protein	0.136994	0.0110231	0.246982
5.1.1.3: Glutamate racemase	Protein	0.0174634	0.0107725	0.246982
5.3.1.26: Galactose-6-phosphate isomerase	Protein	0.105334	0.0107791	0.246982
6.2.1.3: Long-chain-fatty-acid--CoA ligase	Protein	-0.118682	0.0110514	0.246982
6.3.4.15: Biotin--[acetyl-CoA-carboxylase] ligase	Protein	0.0611731	0.0107184	0.246982
2.7.2.8: Acetylglutamate kinase	Protein	-0.0300352	0.0116887	0.248679
3.1.21.5: Type III site-specific deoxyribonuclease	Protein	-0.113866	0.0116686	0.248679
3.6.1.1: Inorganic diphosphatase	Protein	-0.076847	0.0118017	0.248679
4.2.1.33: 3-isopropylmalate dehydratase	Protein	-0.0416014	0.0113543	0.248679
1.1.1.30: 3-hydroxybutyrate dehydrogenase	Soluble_fiber	0.182349	7.45e-09	1.1e-05
3.5.1.46: 6-aminohexanoate-oligomer exohydrolase	Soluble_fiber	0.152511	1.24e-06	0.00091534
2.7.1.45: 2-dehydro-3-deoxygluconokinase	Soluble_fiber	0.211477	4.9e-06	0.00176263
4.2.1.44: Myo-inosose-2 dehydratase	Soluble_fiber	0.182734	3.9e-06	0.00176263
4.2.1.55: 3-hydroxybutyryl-CoA dehydratase	Soluble_fiber	0.226555	5.98e-06	0.00176263
1.1.1.57: Fructuronate reductase	Soluble_fiber	0.201167	1.02e-05	0.00239472
3.2.1.80: Fructan beta-fructosidase	Soluble_fiber	0.271498	1.3e-05	0.00239472
3.2.1.82: Exo-poly-alpha-galacturonosidase	Soluble_fiber	0.192422	1.19e-05	0.00239472
5.4.99.23: 23S rRNA pseudouridine(1911/1915/1917) synthase	Soluble_fiber	0.215142	1.88e-05	0.00308699
3.6.3.40: Teichoic-acid-transporting ATPase	Soluble_fiber	0.198099	2.11e-05	0.00310622
3.6.3.21: Polar-amino-acid-transporting ATPase	Soluble_fiber	0.115578	9.35e-05	0.0125383
1.1.1.1: Alcohol dehydrogenase	Soluble_fiber	-0.0381282	0.00013048	0.0142021
2.1.1.191: 23S rRNA (cytosine(1962)-C(5))-methyltransferase	Soluble_fiber	0.150518	0.00011755	0.0142021
2.3.1.1: Amino-acid N-acetyltransferase	Soluble_fiber	0.0274158	0.0001348	0.0142021
4.2.1.42: Galactarate dehydratase	Soluble_fiber	0.178353	0.00037537	0.0369111
7.1.1.2: NO_NAME	Soluble_fiber	0.0871711	0.00044829	0.0413271
2.3.1.157: Glucosamine-1-phosphate N-acetyltransferase	Soluble_fiber	-0.0391494	0.00057265	0.0496861
2.7.6.2: Thiamine diphosphokinase	Soluble_fiber	-0.0551408	0.00079433	0.0616652
3.1.1.24: 3-oxoadipate enol-lactonase	Soluble_fiber	0.119939	0.00075825	0.0616652
1.4.1.14: Glutamate synthase (NADH)	Soluble_fiber	0.159688	0.00109558	0.0702601
2.1.1.13: Methionine synthase	Soluble_fiber	0.130827	0.00100892	0.0702601
2.3.1.35: Glutamate N-acetyltransferase	Soluble_fiber	0.0255032	0.00101823	0.0702601
2.4.1.211: 1,3-beta-galactosyl-N-acetylhexosamine phosphorylase	Soluble_fiber	0.0516126	0.00106509	0.0702601
1.9.3.1: Cytochrome-c oxidase	Soluble_fiber	0.130534	0.00131935	0.0810849
2.6.1.11: Acetylornithine transaminase	Soluble_fiber	0.0289533	0.00151951	0.0828718
2.7.8.7: Holo-[acyl-carrier-protein] synthase	Soluble_fiber	-0.0356304	0.00148258	0.0828718
4.1.2.19: Rhamnulose-1-phosphate aldolase	Soluble_fiber	0.0834635	0.00157316	0.0828718
4.2.1.40: Glucarate dehydratase	Soluble_fiber	0.125792	0.00148384	0.0828718
1.1.1.69: Gluconate 5-dehydrogenase	Soluble_fiber	0.171778	0.001723	0.0876353
4.4.1.1: Cystathionine gamma-lyase	Soluble_fiber	0.131594	0.00265831	0.1307
3.6.1.3: Adenosinetriphosphatase	Soluble_fiber	0.133267	0.00275571	0.131118
4.2.1.9: Dihydroxy-acid dehydratase	Soluble_fiber	0.0210348	0.00354483	0.163394
3.2.1.177: Alpha-D-xyloside xylohydrolase	Soluble_fiber	0.0919037	0.00397936	0.177865
3.1.1.11: Pectinesterase	Soluble_fiber	0.158122	0.00424373	0.184103
2.6.1.16: Glutamine--fructose-6-phosphate transaminase (isomerizing)	Soluble_fiber	-0.0164735	0.00450599	0.189895
2.7.2.8: Acetylglutamate kinase	Soluble_fiber	0.0260649	0.00506245	0.20742
2.1.1.271: Cobalt-precorrin-4 methyltransferase	Soluble_fiber	-0.096592	0.00537917	0.21444
2.7.7.7: DNA-directed DNA polymerase	Starch	0.0127411	5e-07	0.00073687
1.6.99.1: NADPH dehydrogenase	Starch	-0.194503	1.28e-06	0.00094697
2.4.2.9: Uracil phosphoribosyltransferase	Starch	0.026214	2.54e-06	0.00104221
3.4.14.12: Xaa-Xaa-Pro tripeptidyl-peptidase	Starch	-0.148727	2.83e-06	0.00104221
1.4.1.3: Glutamate dehydrogenase (NAD(P)(+))	Starch	-0.155548	4.24e-06	0.00125037
5.3.1.8: Mannose-6-phosphate isomerase	Starch	0.0711026	1.46e-05	0.00357743
4.1.3.36: 1,4-dihydroxy-2-naphthoyl-CoA synthase	Starch	-0.151242	1.91e-05	0.00402089
2.4.1.211: 1,3-beta-galactosyl-N-acetylhexosamine phosphorylase	Starch	-0.0729776	2.46e-05	0.00403348
3.5.1.14: N-acyl-aliphatic-L-amino acid amidohydrolase	Starch	0.219473	2.44e-05	0.00403348
2.3.2.18: glycyltransferase	Starch	0.132153	2.99e-05	0.0044045
3.2.1.n1: Blood group B branched chain alpha-1,3-galactosidase	Starch	-0.127982	3.63e-05	0.00445942
3.2.1.n2: Blood group B linear chain alpha-1,3-galactosidase	Starch	-0.127982	3.63e-05	0.00445942
2.3.1.86: Fatty-acyl-CoA synthase	Starch	-0.189329	5.29e-05	0.0052035
3.2.1.8: Endo-1,4-beta-xylanase	Starch	-0.124829	5.29e-05	0.0052035
7.2.1.1: NO_NAME	Starch	-0.26557	5.24e-05	0.0052035
2.8.1.8: Lipoyl synthase	Starch	-0.208501	6e-05	0.00552676
1.4.1.2: Glutamate dehydrogenase	Starch	-0.172334	8.35e-05	0.00724401
4.1.1.11: Aspartate 1-decarboxylase	Starch	-0.161275	9.16e-05	0.00750392
3.2.1.50: Alpha-N-acetylglucosaminidase	Starch	-0.0712755	0.00010531	0.0076545
4.1.1.20: Diaminopimelate decarboxylase	Starch	-0.0673955	0.00010898	0.0076545
4.3.3.6: Pyridoxal 5'-phosphate synthase (glutamine hydrolyzing)	Starch	-0.0867678	0.00010443	0.0076545
6.2.1.16: Acetoacetate--CoA ligase	Starch	-0.112555	0.00014992	0.0100518
3.5.1.77: N-carbamoyl-D-amino-acid hydrolase	Starch	-0.166098	0.00017208	0.0110355
2.5.1.74: 1,4-dihydroxy-2-naphthoate polyprenyltransferase	Starch	-0.113432	0.00020799	0.0122101
3.2.1.55: Non-reducing end alpha-L-arabinofuranosidase	Starch	-0.129859	0.00020187	0.0122101
6.2.1.3: Long-chain-fatty-acid--CoA ligase	Starch	-0.149766	0.00021523	0.0122101
2.1.2.5: Glutamate formimidoyltransferase	Starch	-0.101906	0.00027297	0.0148085
2.2.1.2: Transaldolase	Starch	0.0257489	0.00028952	0.0148085
3.1.1.11: Pectinesterase	Starch	-0.214413	0.00029115	0.0148085
5.3.1.5: Xylose isomerase	Starch	-0.13413	0.00031218	0.015349
3.6.1.1: Inorganic diphosphatase	Starch	-0.0951299	0.00032522	0.0154741
2.1.3.9: N-acetylornithine carbamoyltransferase	Starch	-0.181627	0.00035134	0.0161948
2.1.2.2: Phosphoribosylglycinamide formyltransferase	Starch	0.0432867	0.0004142	0.0174555
3.2.1.37: Xylan 1,4-beta-xylosidase	Starch	-0.0885824	0.00039426	0.0174555
5.1.3.4: L-ribulose-5-phosphate 4-epimerase	Starch	-0.0688988	0.00040263	0.0174555
2.3.1.129: Acyl-[acyl-carrier-protein]--UDP-N-acetylglucosamine O-acyltransferase	Starch	-0.198152	0.00045458	0.0186251
3.1.3.7: 3'(2'),5'-bisphosphate nucleotidase	Starch	-0.156303	0.00048677	0.0192414
3.2.1.82: Exo-poly-alpha-galacturonosidase	Starch	-0.169395	0.00049571	0.0192414
2.7.1.45: 2-dehydro-3-deoxygluconokinase	Starch	-0.181965	0.00051406	0.0194421
2.1.1.10: Homocysteine S-methyltransferase	Starch	0.179446	0.00056479	0.0208266
6.1.1.17: Glutamate--tRNA ligase	Starch	-0.0196947	0.00061214	0.0220221
2.2.1.9: synthase	Starch	-0.17414	0.00075675	0.0265765
1.1.1.271: GDP-L-fucose synthase	Starch	-0.184074	0.00081438	0.027935
2.4.2.45: Decaprenyl-phosphate phosphoribosyltransferase	Starch	-0.123017	0.00088343	0.029615
5.4.99.23: 23S rRNA pseudouridine(1911/1915/1917) synthase	Starch	-0.179239	0.00094939	0.0311189
2.8.1.4: tRNA sulfurtransferase	Starch	0.042413	0.00102109	0.032045
4.2.1.55: 3-hydroxybutyryl-CoA dehydratase	Starch	-0.177583	0.00101646	0.032045
4.3.1.1: Aspartate ammonia-lyase	Starch	-0.0706678	0.00107638	0.0324812
6.1.1.2: Tryptophan--tRNA ligase	Starch	0.0199711	0.00107904	0.0324812
1.1.1.77: Lactaldehyde reductase	Starch	-0.0480417	0.00125496	0.0333032
2.7.8.5: CDP-diacylglycerol--glycerol-3-phosphate 3-phosphatidyltransferase	Starch	0.0348112	0.00125818	0.0333032
3.1.5.1: dGTPase	Starch	0.0817706	0.00118762	0.0333032
3.2.1.40: Alpha-L-rhamnosidase	Starch	-0.066979	0.00114627	0.0333032
3.2.1.99: Arabinan endo-1,5-alpha-L-arabinosidase	Starch	-0.141576	0.00130955	0.0333032
3.4.11.7: Glutamyl aminopeptidase	Starch	0.158572	0.00117962	0.0333032
5.5.1.4: Inositol-3-phosphate synthase	Starch	-0.146588	0.00128834	0.0333032
6.4.1.3: Propionyl-CoA carboxylase	Starch	-0.140286	0.00127748	0.0333032
7.1.2.2: NO_NAME	Starch	0.0259744	0.00124576	0.0333032
1.1.1.95: Phosphoglycerate dehydrogenase	Starch	0.0580308	0.00135987	0.0339967
1.5.1.3: Dihydrofolate reductase	Starch	0.0623951	0.00141638	0.0342484
3.5.1.100: (R)-amidase	Starch	-0.105438	0.00141392	0.0342484
1.1.1.69: Gluconate 5-dehydrogenase	Starch	-0.180227	0.00144238	0.0343147
2.1.1.185: 23S rRNA (guanosine(2251)-2'-O)-methyltransferase	Starch	-0.160634	0.00148441	0.0347541
2.3.1.181: Lipoyl(octanoyl) transferase	Starch	-0.144316	0.00156416	0.036049
3.5.1.53: N-carbamoylputrescine amidase	Starch	-0.119973	0.00159749	0.0362507
2.3.2.6: Leucyltransferase	Starch	-0.145166	0.0018678	0.0412037
3.2.1.179: Gellan tetrasaccharide unsaturated glucuronyl hydrolase	Starch	-0.0741417	0.00187163	0.0412037
1.4.1.14: Glutamate synthase (NADH)	Starch	-0.165209	0.00199001	0.0431658
4.1.3.27: Anthranilate synthase	Starch	-0.074683	0.00210485	0.044995
2.3.1.n3: Glycerol-3-phosphate acyltransferase (acyl-phosphate transferring)	Starch	0.048241	0.00213914	0.0450747
5.1.99.6: NAD(P)H-hydrate epimerase	Starch	0.052771	0.0022804	0.0473744
1.1.1.88: Hydroxymethylglutaryl-CoA reductase	Starch	0.164117	0.00240669	0.0479946
1.8.4.2: Protein-disulfide reductase (glutathione)	Starch	-0.0936336	0.00244041	0.0479946
3.5.1.108: UDP-3-O-acyl-N-acetylglucosamine deacetylase	Starch	-0.16944	0.00243237	0.0479946
5.4.99.18: 5-(carboxyamino)imidazole ribonucleotide mutase	Starch	-0.024411	0.00234807	0.0479946
2.4.1.246: Mannosylfructose-phosphate synthase	Starch	0.134444	0.00253214	0.0491435
2.4.1.5: Dextransucrase	Starch	0.116912	0.0026491	0.0496908
3.2.2.9: Adenosylhomocysteine nucleosidase	Starch	-0.022916	0.0026614	0.0496908
5.1.3.24: N-acetylneuraminate epimerase	Starch	-0.0879815	0.00261043	0.0496908
1.9.6.1: Nitrate reductase (cytochrome)	Starch	-0.152434	0.0027166	0.0500529
4.3.99.3: 7-carboxy-7-deazaguanine synthase	Starch	-0.122811	0.00274867	0.0500529
1.1.1.85: 3-isopropylmalate dehydrogenase	Starch	-0.0344831	0.00299023	0.0512489
1.3.1.84: Acrylyl-CoA reductase (NADPH)	Starch	-0.126633	0.0029968	0.0512489
2.1.1.197: Malonyl-[acyl-carrier protein] O-methyltransferase	Starch	-0.141267	0.00289942	0.0512489
2.1.3.1: Methylmalonyl-CoA carboxytransferase	Starch	0.154423	0.00302282	0.0512489
2.6.1.9: Histidinol-phosphate transaminase	Starch	-0.0573833	0.00287855	0.0512489
2.7.7.47: Streptomycin 3''-adenylyltransferase	Starch	-0.0900772	0.00292082	0.0512489
2.3.1.50: Serine C-palmitoyltransferase	Starch	-0.0768669	0.00310593	0.0520596
1.1.1.4: (R,R)-butanediol dehydrogenase	Starch	0.139102	0.00346294	0.0536902
1.7.1.7: GMP reductase	Starch	0.067788	0.00329746	0.0536902
2.7.1.56: 1-phosphofructokinase	Starch	0.0898996	0.00345663	0.0536902
3.2.1.52: Beta-N-acetylhexosaminidase	Starch	-0.0866218	0.00334405	0.0536902
3.4.13.18: Cytosol nonspecific dipeptidase	Starch	-0.103259	0.0034852	0.0536902
3.6.1.8: ATP diphosphatase	Starch	-0.141189	0.00353081	0.0536902
5.1.1.3: Glutamate racemase	Starch	0.0176051	0.00341352	0.0536902
6.1.1.3: Threonine--tRNA ligase	Starch	0.0214512	0.00344128	0.0536902
6.2.1.5: Succinate--CoA ligase (ADP-forming)	Starch	-0.113127	0.00349802	0.0536902
2.8.1.7: Cysteine desulfurase	Starch	0.0149451	0.0037652	0.0566701
3.4.11.9: Xaa-Pro aminopeptidase	Starch	-0.102245	0.00387026	0.057663
3.2.1.98: Glucan 1,4-alpha-maltohexaosidase	Starch	0.150693	0.0039735	0.0586092
1.1.1.303: Diacetyl reductase ((R)-acetoin forming)	Starch	0.135445	0.00406482	0.0587805
2.5.1.7: UDP-N-acetylglucosamine 1-carboxyvinyltransferase	Starch	0.0171872	0.00405264	0.0587805
4.2.1.33: 3-isopropylmalate dehydratase	Starch	-0.0404985	0.00430328	0.0616247
1.3.1.9: Enoyl-[acyl-carrier-protein] reductase (NADH)	Starch	-0.165311	0.00441619	0.0621935
1.3.5.2: Dihydroorotate dehydrogenase (quinone)	Starch	-0.0613662	0.00442734	0.0621935
3.2.1.172: Unsaturated rhamnogalacturonyl hydrolase	Starch	-0.120969	0.00448895	0.0624641
4.99.1.1: Ferrochelatase	Starch	-0.120535	0.00464309	0.0640052
3.5.1.91: N-substituted formamide deformylase	Starch	-0.125922	0.00472106	0.0644774
3.2.1.58: Glucan 1,3-beta-glucosidase	Starch	-0.117953	0.00510291	0.0690532
2.7.7.13: Mannose-1-phosphate guanylyltransferase	Starch	-0.149504	0.00552446	0.074078
3.5.1.47: N-acetyldiaminopimelate deacetylase	Starch	0.132209	0.00572138	0.0753485
3.5.99.2: Aminopyrimidine aminohydrolase	Starch	-0.119876	0.005705	0.0753485
2.4.1.227: acetylglucosaminyltransferase	Starch	-0.0139177	0.00580571	0.0757825
1.1.1.57: Fructuronate reductase	Starch	-0.138594	0.00595418	0.0770387
2.4.1.18: 1,4-alpha-glucan branching enzyme	Starch	0.0218937	0.00631905	0.0805236
3.1.3.2: Acid phosphatase	Starch	-0.1393	0.00633271	0.0805236
1.17.1.2: 4-hydroxy-3-methylbut-2-enyl diphosphate reductase	Starch	-0.107662	0.0065181	0.0809681
2.4.2.18: Anthranilate phosphoribosyltransferase	Starch	-0.0497454	0.00655965	0.0809681
2.7.1.71: Shikimate kinase	Starch	0.0194175	0.00658575	0.0809681
2.7.7.46: Gentamicin 2''-nucleotidyltransferase	Starch	-0.0645087	0.00658723	0.0809681
1.97.1.4: [Formate-C-acetyltransferase]-activating enzyme	Starch	0.0250025	0.00665959	0.081181
3.2.1.143: Poly(ADP-ribose) glycohydrolase	Starch	-0.0681304	0.00704403	0.0847954
4.1.1.36: Phosphopantothenoylcysteine decarboxylase	Starch	0.0465298	0.00707108	0.0847954
2.6.99.2: Pyridoxine 5'-phosphate synthase	Starch	-0.131933	0.00713331	0.0848519
2.7.4.16: Thiamine-phosphate kinase	Starch	-0.158251	0.00740717	0.0874046
1.6.1.2: NAD(P)(+) transhydrogenase (Re/Si-specific)	Starch	-0.119743	0.00790273	0.0904607
3.4.17.19: Carboxypeptidase Taq	Starch	0.0499724	0.00791147	0.0904607
3.6.3.8: Calcium-transporting ATPase	Starch	-0.0650187	0.00776982	0.0904607
6.3.2.5: Phosphopantothenate--cysteine ligase	Starch	0.0459618	0.00789273	0.0904607
1.5.1.2: Pyrroline-5-carboxylate reductase	Starch	0.0196378	0.00807988	0.0908324
2.4.1.1: Glycogen phosphorylase	Starch	0.0259896	0.00804152	0.0908324
3.1.1.24: 3-oxoadipate enol-lactonase	Starch	0.0994395	0.00812873	0.0908324
2.7.1.2: Glucokinase	Starch	0.0502291	0.00833077	0.0923901
4.1.2.19: Rhamnulose-1-phosphate aldolase	Starch	-0.0755131	0.00847422	0.0925895
5.3.1.26: Galactose-6-phosphate isomerase	Starch	0.0978328	0.00847429	0.0925895
2.4.99.12: Lipid IV(A) 3-deoxy-D-manno-octulosonic acid transferase	Starch	-0.0931498	0.0086899	0.0942471
1.1.1.23: Histidinol dehydrogenase	Starch	-0.0381606	0.0098288	0.0986223
1.1.1.44: Phosphogluconate dehydrogenase (NADP(+)-dependent, decarboxylating)	Starch	-0.0968769	0.00928613	0.0986223
2.3.1.1: Amino-acid N-acetyltransferase	Starch	-0.020698	0.00972985	0.0986223
2.4.2.1: Purine-nucleoside phosphorylase	Starch	0.0380877	0.00930182	0.0986223
2.7.1.50: Hydroxyethylthiazole kinase	Starch	-0.0309807	0.00981636	0.0986223
2.7.1.63: Polyphosphate--glucose phosphotransferase	Starch	-0.128903	0.00923216	0.0986223
2.7.2.8: Acetylglutamate kinase	Starch	-0.0275641	0.00974023	0.0986223
2.7.4.3: Adenylate kinase	Starch	0.0238271	0.00967957	0.0986223
3.4.11.4: Tripeptide aminopeptidase	Starch	0.0530678	0.00972055	0.0986223
3.4.14.5: Dipeptidyl-peptidase IV	Starch	-0.0866905	0.00936352	0.0986223
4.2.1.136: ADP-dependent NAD(P)H-hydrate dehydratase	Starch	0.0217497	0.00959515	0.0986223
1.1.1.131: Mannuronate reductase	Starch	-0.0947006	0.0101392	0.100372
2.5.1.47: Cysteine synthase	Starch	0.0146953	0.0101087	0.100372
5.3.1.4: L-arabinose isomerase	Starch	-0.0350199	0.0104661	0.102917
4.2.1.3: Aconitate hydratase	Starch	-0.0380036	0.0105433	0.102989
3.1.2.23: 4-hydroxybenzoyl-CoA thioesterase	Starch	-0.0709731	0.0106372	0.103223
4.2.1.47: GDP-mannose 4,6-dehydratase	Starch	-0.121004	0.0107584	0.103717
2.1.1.163: Demethylmenaquinone methyltransferase	Starch	-0.0897856	0.0109442	0.104223
3.2.1.156: Oligosaccharide reducing-end xylanase	Starch	-0.0982752	0.0109523	0.104223
5.4.4.2: Isochorismate synthase	Starch	-0.140395	0.0115303	0.109021
1.2.1.10: Acetaldehyde dehydrogenase (acetylating)	Starch	-0.106098	0.0130617	0.115365
1.2.1.9: Glyceraldehyde-3-phosphate dehydrogenase (NADP(+))	Starch	0.128948	0.0130534	0.115365
1.8.1.14: CoA-disulfide reductase	Starch	-0.11387	0.0126107	0.115365
2.1.1.156: Glycine/sarcosine N-methyltransferase	Starch	0.120158	0.0128257	0.115365
2.1.1.192: 23S rRNA (adenine(2503)-C(2))-methyltransferase	Starch	0.0257932	0.0125598	0.115365
2.3.3.13: 2-isopropylmalate synthase	Starch	-0.0330674	0.0130279	0.115365
2.5.1.49: O-acetylhomoserine aminocarboxypropyltransferase	Starch	-0.05385	0.0128521	0.115365
2.7.7.77: Molybdenum cofactor guanylyltransferase	Starch	0.120622	0.0127439	0.115365
3.2.1.21: Beta-glucosidase	Starch	-0.0417482	0.0124622	0.115365
3.5.1.1: Asparaginase	Starch	0.0352765	0.0125749	0.115365
7.1.1.1: NO_NAME	Starch	-0.128764	0.01258	0.115365
3.5.4.30: dCTP deaminase (dUMP-forming)	Starch	-0.0806595	0.0131807	0.115724
3.5.3.6: Arginine deiminase	Starch	0.0444708	0.0132864	0.115962
1.3.5.4: Fumarate reductase (quinol)	Starch	-0.114029	0.0135054	0.117101
3.2.1.23: Beta-galactosidase	Starch	-0.0268032	0.0136551	0.117101
3.5.2.3: Dihydroorotase	Starch	0.0108254	0.0136025	0.117101
1.2.7.1: Pyruvate synthase	Starch	-0.116066	0.0139117	0.118612
1.3.1.89: tRNA-dihydrouridine(47) synthase (NAD(P)(+))	Starch	-0.100411	0.01402	0.118848
3.2.2.n1: Cytokinin riboside 5'-monophosphate phosphoribohydrolase	Starch	-0.0564367	0.0142787	0.119665
4.1.2.29: 5-dehydro-2-deoxyphosphogluconate aldolase	Starch	-0.111379	0.0142125	0.119665
2.7.1.59: N-acetylglucosamine kinase	Starch	-0.117289	0.014377	0.119808
3.1.21.2: Deoxyribonuclease IV	Starch	0.0332645	0.0148863	0.123355
3.2.2.20: DNA-3-methyladenine glycosylase I	Starch	0.122501	0.0152418	0.125596
2.7.1.172: Protein-ribulosamine 3-kinase	Starch	-0.0871071	0.0156094	0.12791
1.1.1.369: D-chiro-inositol 1-dehydrogenase	Starch	-0.107722	0.0163414	0.133169
2.7.1.30: Glycerol kinase	Starch	0.0272083	0.0165091	0.133796
1.12.1.3: Hydrogen dehydrogenase (NADP(+))	Starch	-0.112838	0.0168008	0.135417
3.5.1.25: N-acetylglucosamine-6-phosphate deacetylase	Starch	0.0235303	0.0171299	0.137319
3.5.4.5: Cytidine deaminase	Starch	0.0371509	0.0176867	0.141015
5.1.3.12: UDP-glucuronate 5'-epimerase	Starch	0.0754137	0.0179686	0.142493
1.7.2.2: Nitrite reductase (cytochrome; ammonia-forming)	Starch	-0.116474	0.0181163	0.142896
4.2.1.19: Imidazoleglycerol-phosphate dehydratase	Starch	-0.0336355	0.018216	0.142918
2.3.1.35: Glutamate N-acetyltransferase	Starch	-0.0199852	0.018577	0.144162
3.2.1.10: Oligo-1,6-glucosidase	Starch	-0.0868274	0.0185884	0.144162
4.2.1.109: Methylthioribulose 1-phosphate dehydratase	Starch	0.11496	0.0187655	0.144162
4.2.1.46: dTDP-glucose 4,6-dehydratase	Starch	0.0201026	0.0187171	0.144162
1.1.1.274: 2,5-didehydrogluconate reductase (2-dehydro-D-gluconate-forming)	Starch	0.11243	0.0190282	0.145423
1.2.1.16: Succinate-semialdehyde dehydrogenase (NAD(P)(+))	Starch	0.133816	0.0192591	0.146429
2.3.1.117: 2,3,4,5-tetrahydropyridine-2,6-dicarboxylate N-succinyltransferase	Starch	-0.11494	0.0194689	0.147265
5.1.1.1: Alanine racemase	Starch	0.0129081	0.0200759	0.151082
2.7.1.130: Tetraacyldisaccharide 4'-kinase	Starch	-0.151487	0.0202452	0.151582
1.1.1.105: All-trans-retinol dehydrogenase (NAD(+))	Starch	-0.0783857	0.0203527	0.151617
2.3.1.39: [Acyl-carrier-protein] S-malonyltransferase	Starch	0.0432399	0.0217255	0.158695
2.7.6.1: Ribose-phosphate diphosphokinase	Starch	-0.0106152	0.0216451	0.158695
3.6.3.44: Xenobiotic-transporting ATPase	Starch	-0.0795984	0.0215364	0.158695
4.2.1.85: Dimethylmaleate hydratase	Starch	0.0776596	0.0217332	0.158695
2.3.1.8: Phosphate acetyltransferase	Starch	0.0288114	0.0218845	0.159013
1.18.1.6: Adrenodoxin-NADP(+) reductase	Starch	-0.0923787	0.0223513	0.159362
2.1.1.297: Peptide chain release factor N(5)-glutamine methyltransferase	Starch	0.0143849	0.0226889	0.159362
2.5.1.30: Heptaprenyl diphosphate synthase	Starch	0.120917	0.0223445	0.159362
2.7.8.8: CDP-diacylglycerol--serine O-phosphatidyltransferase	Starch	-0.109597	0.0224629	0.159362
3.6.3.25: Sulfate-transporting ATPase	Starch	-0.100783	0.0226303	0.159362
4.1.1.33: Diphosphomevalonate decarboxylase	Starch	0.140647	0.0226445	0.159362
5.4.99.2: Methylmalonyl-CoA mutase	Starch	-0.108924	0.0220601	0.159362
1.1.1.49: Glucose-6-phosphate dehydrogenase (NADP(+))	Starch	-0.0821289	0.0228286	0.159584
4.1.2.48: Low-specificity L-threonine aldolase	Starch	-0.0941397	0.0233626	0.162546
1.3.1.6: Fumarate reductase (NADH)	Starch	-0.0598052	0.0234931	0.162687
1.1.1.317: Perakine reductase	Starch	-0.119786	0.0243467	0.165714
2.5.1.9: Riboflavin synthase	Starch	0.0969905	0.0245907	0.165714
2.7.10.2: Non-specific protein-tyrosine kinase	Starch	-0.0837117	0.0245349	0.165714
3.4.13.9: Xaa-Pro dipeptidase	Starch	0.0931031	0.0242348	0.165714
3.6.3.19: Maltose-transporting ATPase	Starch	-0.114369	0.0240491	0.165714
5.99.1.3: DNA topoisomerase (ATP-hydrolyzing)	Starch	0.00918216	0.0246042	0.165714
5.4.2.7: Phosphopentomutase	Starch	0.0326875	0.0248671	0.166723
2.7.7.4: Sulfate adenylyltransferase	Starch	-0.130221	0.0259895	0.173459
3.4.11.18: Methionyl aminopeptidase	Starch	0.0210134	0.0270487	0.179716
2.7.7.38: 3-deoxy-manno-octulosonate cytidylyltransferase	Starch	-0.122504	0.0276334	0.182777
3.2.1.70: Glucan 1,6-alpha-glucosidase	Starch	0.113757	0.0284212	0.187149
1.3.1.44: Trans-2-enoyl-CoA reductase (NAD(+))	Starch	0.102065	0.0294447	0.18883
1.3.5.1: Succinate dehydrogenase (quinone)	Starch	-0.125276	0.0293241	0.18883
3.1.1.27: 4-pyridoxolactonase	Starch	0.0783173	0.0294269	0.18883
3.6.3.12: Potassium-transporting ATPase	Starch	0.0271782	0.0293669	0.18883
3.6.3.42: Beta-glucan-transporting ATPase	Starch	-0.102504	0.0292052	0.18883
4.1.1.5: Acetolactate decarboxylase	Starch	0.128094	0.0288546	0.18883
1.3.1.91: tRNA-dihydrouridine(20) synthase (NAD(P)(+))	Starch	-0.0812215	0.0297481	0.18995
4.2.3.12: 6-pyruvoyltetrahydropterin synthase	Starch	-0.127566	0.0311189	0.197846
2.1.1.148: Thymidylate synthase (FAD)	Starch	-0.0607298	0.0314959	0.198532
2.7.1.49: Hydroxymethylpyrimidine kinase	Starch	-0.0707411	0.0314501	0.198532
3.4.14.11: Xaa-Pro dipeptidyl-peptidase	Starch	0.133384	0.0322267	0.202274
1.17.99.5: Transferred entry: 1.17.98.1	Starch	0.0679652	0.0325724	0.202719
3.2.1.68: Isoamylase	Starch	-0.0961771	0.0325169	0.202719
2.5.1.48: Cystathionine gamma-synthase	Starch	-0.0921324	0.0329332	0.204001
4.99.1.12: NO_NAME	Starch	0.0436629	0.0330551	0.204001
3.6.3.40: Teichoic-acid-transporting ATPase	Starch	-0.110586	0.0333046	0.204685
2.4.1.182: Lipid-A-disaccharide synthase	Starch	-0.117072	0.0335843	0.205547
3.2.2.4: AMP nucleosidase	Starch	-0.1036	0.0338914	0.20657
2.3.1.30: Serine O-acetyltransferase	Starch	0.0310622	0.034357	0.208344
2.4.1.54: Undecaprenyl-phosphate mannosyltransferase	Starch	-0.0551778	0.0346002	0.208344
4.1.1.83: 4-hydroxyphenylacetate decarboxylase	Starch	0.0742071	0.0346062	0.208344
2.3.1.48: Histone acetyltransferase	Starch	0.0720982	0.0351784	0.208538
2.4.1.281: 4-O-beta-D-mannosyl-D-glucose phosphorylase	Starch	-0.106541	0.0349687	0.208538
2.5.1.55: 3-deoxy-8-phosphooctulonate synthase	Starch	-0.114883	0.0349695	0.208538
3.6.3.28: Phosphonate-transporting ATPase	Starch	-0.137052	0.0352041	0.208538
2.1.1.207: tRNA (cytidine(34)-2'-O)-methyltransferase	Starch	-0.0234001	0.0354157	0.208953
2.1.1.227: 16S rRNA (cytidine(1409)-2'-O)-methyltransferase	Starch	-0.0730333	0.0370393	0.214247
2.7.4.14: UMP/CMP kinase	Starch	-0.046289	0.0366876	0.214247
6.1.1.5: Isoleucine--tRNA ligase	Starch	0.0133731	0.0365678	0.214247
6.3.4.3: Formate--tetrahydrofolate ligase	Starch	0.0206715	0.0369747	0.214247
7.2.4.2: NO_NAME	Starch	0.104989	0.0368224	0.214247
2.4.1.329: Sucrose 6(F)-phosphate phosphorylase	Starch	0.0836866	0.0376871	0.217143
3.5.2.17: Hydroxyisourate hydrolase	Starch	-0.0742034	0.038154	0.218977
3.1.13.5: Ribonuclease D	Starch	0.0573967	0.0385496	0.22039
3.4.15.5: Peptidyl-dipeptidase Dcp	Starch	-0.075681	0.0389083	0.221582
1.14.11.17: Taurine dioxygenase	Starch	-0.0877276	0.0394335	0.222406
2.6.1.62: Adenosylmethionine--8-amino-7-oxononanoate transaminase	Starch	-0.106761	0.0395053	0.222406
6.3.2.13: UDP-N-acetylmuramoyl-L-alanyl-D-glutamate--2,6-diaminopimelate ligase	Starch	0.035516	0.0392513	0.222406
2.3.3.10: Hydroxymethylglutaryl-CoA synthase	Starch	0.109884	0.0406784	0.22814
4.2.1.28: Propanediol dehydratase	Starch	0.0857869	0.0416261	0.231693
5.1.3.8: N-acylglucosamine 2-epimerase	Starch	-0.0772661	0.0415335	0.231693
1.8.4.14: L-methionine (R)-S-oxide reductase	Starch	0.0959254	0.0423667	0.232308
3.6.3.4: Cu(2+)-exporting ATPase	Starch	0.0296184	0.0422074	0.232308
5.1.3.1: Ribulose-phosphate 3-epimerase	Starch	0.0169665	0.0422344	0.232308
6.2.1.30: Phenylacetate--CoA ligase	Starch	-0.0402537	0.0421566	0.232308
3.2.1.4: Cellulase	Starch	-0.0919089	0.0426872	0.233199
3.6.4.12: DNA helicase	Starch	0.00659805	0.0431855	0.23505
2.2.1.7: 1-deoxy-D-xylulose-5-phosphate synthase	Starch	0.0115172	0.0436002	0.236435
4.3.2.10: NO_NAME	Starch	-0.0340285	0.0439733	0.237585
1.1.1.14: L-iditol 2-dehydrogenase	Starch	0.0933838	0.0451234	0.238804
1.8.1.9: Thioredoxin-disulfide reductase	Starch	-0.0189902	0.0449132	0.238804
2.7.7.22: Mannose-1-phosphate guanylyltransferase (GDP)	Starch	-0.071561	0.0453322	0.238804
3.1.1.23: Acylglycerol lipase	Starch	-0.0863293	0.0448511	0.238804
3.6.1.3: Adenosinetriphosphatase	Starch	-0.0933984	0.0452352	0.238804
3.6.3.24: Nickel-transporting ATPase	Starch	-0.0931018	0.0452561	0.238804
3.6.3.3: Cadmium-exporting ATPase	Starch	0.0428047	0.0443609	0.238804
1.11.1.15: Peroxiredoxin	Starch	-0.0255736	0.045727	0.240026
3.4.21.105: Rhomboid protease	Starch	0.102114	0.046981	0.245734
3.5.1.91: N-substituted formamide deformylase	Total_dietary_fiber	0.244329	1.08e-09	1.6e-06
1.1.1.369: D-chiro-inositol 1-dehydrogenase	Total_dietary_fiber	0.25572	7.23e-09	5.33e-06
2.7.1.45: 2-dehydro-3-deoxygluconokinase	Total_dietary_fiber	0.27282	1.21e-08	5.97e-06
2.3.1.86: Fatty-acyl-CoA synthase	Total_dietary_fiber	0.229272	5.52e-08	2.04e-05
1.4.1.3: Glutamate dehydrogenase (NAD(P)(+))	Total_dietary_fiber	0.169172	2.33e-07	6.87e-05
2.1.1.192: 23S rRNA (adenine(2503)-C(2))-methyltransferase	Total_dietary_fiber	-0.0473857	3.07e-07	7.55e-05
1.6.99.1: NADPH dehydrogenase	Total_dietary_fiber	0.182004	6.51e-07	0.00013709
2.7.7.7: DNA-directed DNA polymerase	Total_dietary_fiber	-0.0111964	1.63e-06	0.00030025
2.7.4.16: Thiamine-phosphate kinase	Total_dietary_fiber	0.273514	3.17e-06	0.00049765
3.1.1.11: Pectinesterase	Total_dietary_fiber	0.263629	3.37e-06	0.00049765
3.2.1.85: 6-phospho-beta-galactosidase	Total_dietary_fiber	-0.100965	4.49e-06	0.00060249
2.7.1.69: Protein-N(pi)-phosphohistidine--sugar phosphotransferase	Total_dietary_fiber	-0.0770057	5.08e-06	0.00062447
1.8.4.2: Protein-disulfide reductase (glutathione)	Total_dietary_fiber	0.137189	6.23e-06	0.00065586
4.1.2.17: L-fuculose-phosphate aldolase	Total_dietary_fiber	-0.172821	6.11e-06	0.00065586
3.2.1.179: Gellan tetrasaccharide unsaturated glucuronyl hydrolase	Total_dietary_fiber	0.101544	1.03e-05	0.00092755
3.2.1.82: Exo-poly-alpha-galacturonosidase	Total_dietary_fiber	0.203672	9.75e-06	0.00092755
4.1.2.48: Low-specificity L-threonine aldolase	Total_dietary_fiber	0.165988	1.07e-05	0.00092755
6.2.1.16: Acetoacetate--CoA ligase	Total_dietary_fiber	0.127133	1.25e-05	0.00102187
2.4.1.1: Glycogen phosphorylase	Total_dietary_fiber	-0.0387028	1.35e-05	0.00103701
3.1.3.7: 3'(2'),5'-bisphosphate nucleotidase	Total_dietary_fiber	0.189188	1.41e-05	0.00103701
2.1.3.9: N-acetylornithine carbamoyltransferase	Total_dietary_fiber	0.213692	1.59e-05	0.00111795
3.1.3.2: Acid phosphatase	Total_dietary_fiber	0.214924	1.86e-05	0.00114533
5.1.3.8: N-acylglucosamine 2-epimerase	Total_dietary_fiber	0.153056	1.86e-05	0.00114533
5.1.3.9: N-acylglucosamine-6-phosphate 2-epimerase	Total_dietary_fiber	-0.0553985	1.71e-05	0.00114533
2.3.1.n3: Glycerol-3-phosphate acyltransferase (acyl-phosphate transferring)	Total_dietary_fiber	-0.061076	2.13e-05	0.00125475
2.4.2.14: Amidophosphoribosyltransferase	Total_dietary_fiber	-0.0250735	2.28e-05	0.00129211
1.1.1.100: 3-oxoacyl-[acyl-carrier-protein] reductase	Total_dietary_fiber	0.0592008	2.39e-05	0.00130431
3.5.4.31: S-methyl-5'-thioadenosine deaminase	Total_dietary_fiber	0.158455	2.87e-05	0.00151129
2.7.7.48: ; Q06996, L_SENDF	Total_dietary_fiber	-0.202282	3.21e-05	0.00163327
3.1.3.5: 5'-nucleotidase	Total_dietary_fiber	0.184865	3.96e-05	0.00194699
3.4.14.12: Xaa-Xaa-Pro tripeptidyl-peptidase	Total_dietary_fiber	0.126048	4.57e-05	0.00217644
4.3.99.3: 7-carboxy-7-deazaguanine synthase	Total_dietary_fiber	0.15441	6.1e-05	0.00281126
1.1.1.38: Malate dehydrogenase (oxaloacetate-decarboxylating)	Total_dietary_fiber	-0.137622	8.04e-05	0.00348941
3.2.1.17: Lysozyme	Total_dietary_fiber	-0.101545	7.98e-05	0.00348941
2.4.2.3: Uridine phosphorylase	Total_dietary_fiber	-0.107897	8.61e-05	0.00362721
2.7.8.11: CDP-diacylglycerol--inositol 3-phosphatidyltransferase	Total_dietary_fiber	0.118031	9.12e-05	0.00363383
6.3.2.8: UDP-N-acetylmuramate--L-alanine ligase	Total_dietary_fiber	0.0239018	9e-05	0.00363383
1.4.1.2: Glutamate dehydrogenase	Total_dietary_fiber	0.174568	9.48e-05	0.00365312
2.7.4.14: UMP/CMP kinase	Total_dietary_fiber	0.0823255	9.85e-05	0.00365312
7.2.1.1: NO_NAME	Total_dietary_fiber	0.257514	9.91e-05	0.00365312
2.7.7.47: Streptomycin 3''-adenylyltransferase	Total_dietary_fiber	0.118797	0.00011525	0.00404737
3.5.1.77: N-carbamoyl-D-amino-acid hydrolase	Total_dietary_fiber	0.163145	0.00011491	0.00404737
1.4.1.14: Glutamate synthase (NADH)	Total_dietary_fiber	0.194922	0.00013067	0.0043381
1.8.4.12: Peptide-methionine (R)-S-oxide reductase	Total_dietary_fiber	-0.115741	0.00013682	0.0043381
2.1.1.148: Thymidylate synthase (FAD)	Total_dietary_fiber	0.100502	0.00014051	0.0043381
2.4.99.17: S-adenosylmethionine:tRNA ribosyltransferase-isomerase	Total_dietary_fiber	0.0616057	0.00014117	0.0043381
2.7.1.30: Glycerol kinase	Total_dietary_fiber	-0.0396654	0.00013884	0.0043381
3.4.21.92: Endopeptidase Clp	Total_dietary_fiber	0.0235873	0.000141	0.0043381
2.7.1.105: 6-phosphofructo-2-kinase	Total_dietary_fiber	0.110012	0.00015315	0.00434421
2.7.14.1: Protein arginine kinase	Total_dietary_fiber	0.135232	0.0001526	0.00434421
3.1.3.46: Fructose-2,6-bisphosphate 2-phosphatase	Total_dietary_fiber	0.110012	0.00015315	0.00434421
3.4.24.11: Neprilysin	Total_dietary_fiber	0.116248	0.00014697	0.00434421
1.3.1.89: tRNA-dihydrouridine(47) synthase (NAD(P)(+))	Total_dietary_fiber	0.139577	0.00015743	0.00438142
2.1.1.163: Demethylmenaquinone methyltransferase	Total_dietary_fiber	0.123428	0.00018121	0.00494968
1.1.1.201: 7-beta-hydroxysteroid dehydrogenase (NADP(+))	Total_dietary_fiber	0.153476	0.00018567	0.00497946
2.4.1.12: Cellulose synthase (UDP-forming)	Total_dietary_fiber	-0.153866	0.0002026	0.00533644
1.8.1.14: CoA-disulfide reductase	Total_dietary_fiber	0.155785	0.00022509	0.00582457
2.5.1.55: 3-deoxy-8-phosphooctulonate synthase	Total_dietary_fiber	0.199605	0.00023635	0.00601055
3.5.4.28: S-adenosylhomocysteine deaminase	Total_dietary_fiber	0.143308	0.00026882	0.00672038
3.2.1.24: Alpha-mannosidase	Total_dietary_fiber	-0.187209	0.00027378	0.00673041
6.3.3.3: Dethiobiotin synthase	Total_dietary_fiber	0.186061	0.00029012	0.00701509
2.7.7.63: Lipoate--protein ligase	Total_dietary_fiber	0.101708	0.00030321	0.00721336
1.1.1.57: Fructuronate reductase	Total_dietary_fiber	0.17256	0.00031458	0.00733308
2.4.1.129: Peptidoglycan glycosyltransferase	Total_dietary_fiber	0.0940461	0.00031818	0.00733308
2.3.1.8: Phosphate acetyltransferase	Total_dietary_fiber	-0.0419347	0.00033064	0.00750305
2.4.1.182: Lipid-A-disaccharide synthase	Total_dietary_fiber	0.197615	0.0003423	0.00764998
2.4.2.45: Decaprenyl-phosphate phosphoribosyltransferase	Total_dietary_fiber	0.126753	0.00034976	0.00769985
2.7.1.11: 6-phosphofructokinase	Total_dietary_fiber	-0.0395904	0.00036059	0.00770827
5.4.99.25: tRNA pseudouridine(55) synthase	Total_dietary_fiber	0.0244491	0.00035623	0.00770827
5.4.3.8: Glutamate-1-semialdehyde 2,1-aminomutase	Total_dietary_fiber	-0.0960321	0.00040983	0.00863566
2.6.1.62: Adenosylmethionine--8-amino-7-oxononanoate transaminase	Total_dietary_fiber	0.17554	0.00042061	0.00873792
2.4.1.18: 1,4-alpha-glucan branching enzyme	Total_dietary_fiber	-0.0257129	0.00043894	0.00899218
1.7.1.13: PreQ(1) synthase	Total_dietary_fiber	0.129043	0.00047923	0.00942492
2.3.1.129: Acyl-[acyl-carrier-protein]--UDP-N-acetylglucosamine O-acyltransferase	Total_dietary_fiber	0.199901	0.00047049	0.00942492
3.6.3.36: Taurine-transporting ATPase	Total_dietary_fiber	0.152286	0.00047674	0.00942492
3.6.1.8: ATP diphosphatase	Total_dietary_fiber	0.154	0.00049457	0.0095986
2.1.1.45: Thymidylate synthase	Total_dietary_fiber	-0.0357114	0.00052392	0.0100362
1.1.1.18: Inositol 2-dehydrogenase	Total_dietary_fiber	0.139598	0.00056303	0.0102829
1.1.1.69: Gluconate 5-dehydrogenase	Total_dietary_fiber	0.195227	0.00057112	0.0102829
2.7.7.38: 3-deoxy-manno-octulosonate cytidylyltransferase	Total_dietary_fiber	0.190572	0.00055382	0.0102829
3.5.1.53: N-carbamoylputrescine amidase	Total_dietary_fiber	0.119346	0.00057863	0.0102829
4.1.1.41: Methylmalonyl-CoA decarboxylase	Total_dietary_fiber	0.165786	0.00055952	0.0102829
4.99.1.12: NO_NAME	Total_dietary_fiber	-0.0667793	0.00057232	0.0102829
4.2.1.55: 3-hydroxybutyryl-CoA dehydratase	Total_dietary_fiber	0.180803	0.00062246	0.0109301
2.7.1.35: Pyridoxal kinase	Total_dietary_fiber	0.0351769	0.00066071	0.0114653
1.1.1.179: D-xylose 1-dehydrogenase (NADP(+))	Total_dietary_fiber	0.129243	0.000674	0.0115599
3.6.1.13: ADP-ribose diphosphatase	Total_dietary_fiber	0.089094	0.00070069	0.0118794
3.2.1.58: Glucan 1,3-beta-glucosidase	Total_dietary_fiber	0.129396	0.00071508	0.0119858
2.3.2.6: Leucyltransferase	Total_dietary_fiber	0.156627	0.00077345	0.0126875
2.6.1.83: LL-diaminopimelate aminotransferase	Total_dietary_fiber	0.0793937	0.00077517	0.0126875
6.1.1.2: Tryptophan--tRNA ligase	Total_dietary_fiber	-0.018677	0.00078275	0.0126875
5.4.99.23: 23S rRNA pseudouridine(1911/1915/1917) synthase	Total_dietary_fiber	0.175363	0.00086113	0.0138061
3.1.3.25: Inositol-phosphate phosphatase	Total_dietary_fiber	0.0917436	0.00091614	0.0145301
3.1.26.8: Ribonuclease M5	Total_dietary_fiber	-0.0740929	0.00103858	0.0148076
3.2.1.156: Oligosaccharide reducing-end xylanase	Total_dietary_fiber	0.115511	0.00102997	0.0148076
3.2.1.n1: Blood group B branched chain alpha-1,3-galactosidase	Total_dietary_fiber	0.104406	0.00098728	0.0148076
3.2.1.n2: Blood group B linear chain alpha-1,3-galactosidase	Total_dietary_fiber	0.104406	0.00098728	0.0148076
3.5.1.108: UDP-3-O-acyl-N-acetylglucosamine deacetylase	Total_dietary_fiber	0.183497	0.0010052	0.0148076
3.5.1.46: 6-aminohexanoate-oligomer exohydrolase	Total_dietary_fiber	0.112238	0.00095721	0.0148076
3.6.3.40: Teichoic-acid-transporting ATPase	Total_dietary_fiber	0.161633	0.00103506	0.0148076
4.2.1.2: Fumarate hydratase	Total_dietary_fiber	-0.080782	0.00104406	0.0148076
6.1.1.11: Serine--tRNA ligase	Total_dietary_fiber	0.0175487	0.00100658	0.0148076
6.3.1.12: D-aspartate ligase	Total_dietary_fiber	0.0984605	0.00099968	0.0148076
6.3.4.3: Formate--tetrahydrofolate ligase	Total_dietary_fiber	-0.0301809	0.00096197	0.0148076
2.1.1.185: 23S rRNA (guanosine(2251)-2'-O)-methyltransferase	Total_dietary_fiber	0.152834	0.00106582	0.0149722
3.2.1.41: Pullulanase	Total_dietary_fiber	0.14152	0.00108125	0.0150458
1.3.1.20: Trans-1,2-dihydrobenzene-1,2-diol dehydrogenase	Total_dietary_fiber	0.129648	0.00109808	0.015137
4.1.3.36: 1,4-dihydroxy-2-naphthoyl-CoA synthase	Total_dietary_fiber	0.107244	0.00111207	0.015188
1.5.1.3: Dihydrofolate reductase	Total_dietary_fiber	-0.0589752	0.00118816	0.0158889
3.2.1.143: Poly(ADP-ribose) glycohydrolase	Total_dietary_fiber	0.0748244	0.00118022	0.0158889
6.3.1.1: Aspartate--ammonia ligase	Total_dietary_fiber	-0.0624918	0.00119571	0.0158889
6.3.2.10: UDP-N-acetylmuramoyl-tripeptide--D-alanyl-D-alanine ligase	Total_dietary_fiber	0.0233535	0.00125401	0.0165149
2.1.1.197: Malonyl-[acyl-carrier protein] O-methyltransferase	Total_dietary_fiber	0.146928	0.00127392	0.0166286
2.7.1.25: Adenylyl-sulfate kinase	Total_dietary_fiber	0.15314	0.00133612	0.0172876
2.3.2.3: Lysyltransferase	Total_dietary_fiber	-0.0984713	0.00137454	0.0174779
2.8.1.4: tRNA sulfurtransferase	Total_dietary_fiber	-0.0382999	0.00136819	0.0174779
1.1.1.77: Lactaldehyde reductase	Total_dietary_fiber	0.0471474	0.00142197	0.0179266
1.1.1.105: All-trans-retinol dehydrogenase (NAD(+))	Total_dietary_fiber	0.0974735	0.00154611	0.0193264
2.7.1.130: Tetraacyldisaccharide 4'-kinase	Total_dietary_fiber	0.206782	0.00156101	0.0193486
5.99.1.2: DNA topoisomerase	Total_dietary_fiber	0.0230359	0.00166773	0.0204992
1.1.1.274: 2,5-didehydrogluconate reductase (2-dehydro-D-gluconate-forming)	Total_dietary_fiber	-0.139545	0.00173657	0.021169
2.7.11.1: Non-specific serine/threonine protein kinase	Total_dietary_fiber	0.0334077	0.00199208	0.0240846
4.1.2.43: 3-hexulose-6-phosphate synthase	Total_dietary_fiber	0.0958364	0.00204902	0.0245715
3.7.1.5: Acylpyruvate hydrolase	Total_dietary_fiber	0.102247	0.00211247	0.0251281
3.1.21.3: Type I site-specific deoxyribonuclease	Total_dietary_fiber	-0.0540384	0.00218897	0.0258298
2.7.1.40: Pyruvate kinase	Total_dietary_fiber	-0.0202489	0.0023184	0.02714
2.7.7.53: ATP adenylyltransferase	Total_dietary_fiber	0.0968837	0.00233808	0.0271549
6.2.1.30: Phenylacetate--CoA ligase	Total_dietary_fiber	0.0574882	0.00241356	0.0278125
2.4.1.211: 1,3-beta-galactosyl-N-acetylhexosamine phosphorylase	Total_dietary_fiber	0.0503257	0.00248854	0.0284542
2.7.8.5: CDP-diacylglycerol--glycerol-3-phosphate 3-phosphatidyltransferase	Total_dietary_fiber	-0.0317099	0.00264671	0.0299659
6.3.5.5: Carbamoyl-phosphate synthase (glutamine-hydrolyzing)	Total_dietary_fiber	-0.0126509	0.00266138	0.0299659
2.2.1.9: synthase	Total_dietary_fiber	0.154737	0.00275451	0.0307796
2.6.99.2: Pyridoxine 5'-phosphate synthase	Total_dietary_fiber	0.139591	0.00290721	0.0322416
3.5.3.11: Agmatinase	Total_dietary_fiber	0.127546	0.00293278	0.0322824
2.4.1.21: Starch synthase	Total_dietary_fiber	-0.0340453	0.00301966	0.0329797
3.1.21.5: Type III site-specific deoxyribonuclease	Total_dietary_fiber	-0.133921	0.00304084	0.0329797
3.6.3.2: Magnesium-importing ATPase	Total_dietary_fiber	0.0613444	0.00306632	0.0330133
2.1.1.191: 23S rRNA (cytosine(1962)-C(5))-methyltransferase	Total_dietary_fiber	0.123647	0.00310884	0.0332286
3.2.2.23: DNA-formamidopyrimidine glycosylase	Total_dietary_fiber	-0.11214	0.00314224	0.0333439
3.1.1.61: Protein-glutamate methylesterase	Total_dietary_fiber	0.181313	0.00339018	0.035718
3.4.14.5: Dipeptidyl-peptidase IV	Total_dietary_fiber	0.0882204	0.00362154	0.0378849
1.1.1.271: GDP-L-fucose synthase	Total_dietary_fiber	0.162401	0.0037303	0.0387478
3.1.21.4: Type II site-specific deoxyribonuclease	Total_dietary_fiber	0.210998	0.00384255	0.0396347
1.3.5.4: Fumarate reductase (quinol)	Total_dietary_fiber	0.127073	0.00392604	0.0399374
2.8.1.8: Lipoyl synthase	Total_dietary_fiber	0.147247	0.00392603	0.0399374
4.2.1.46: dTDP-glucose 4,6-dehydratase	Total_dietary_fiber	-0.0230772	0.00399252	0.0403354
3.6.1.3: Adenosinetriphosphatase	Total_dietary_fiber	0.130968	0.00416715	0.0418133
6.3.5.3: Phosphoribosylformylglycinamidine synthase	Total_dietary_fiber	0.0362436	0.00438091	0.0436611
3.1.3.37: Sedoheptulose-bisphosphatase	Total_dietary_fiber	0.0829661	0.00468929	0.0464209
2.1.1.176: 16S rRNA (cytosine(967)-C(5))-methyltransferase	Total_dietary_fiber	-0.0927703	0.00476855	0.0468908
2.7.1.90: Diphosphate--fructose-6-phosphate 1-phosphotransferase	Total_dietary_fiber	-0.0511158	0.00480866	0.046972
2.1.1.182: 16S rRNA (adenine(1518)-N(6)/adenine(1519)-N(6))-dimethyltransferase	Total_dietary_fiber	0.0130904	0.00488938	0.047332
4.3.3.6: Pyridoxal 5'-phosphate synthase (glutamine hydrolyzing)	Total_dietary_fiber	0.057767	0.0049097	0.047332
3.2.1.86: 6-phospho-beta-glucosidase	Total_dietary_fiber	-0.0617511	0.0049754	0.047654
2.5.1.3: Thiamine-phosphate diphosphorylase	Total_dietary_fiber	0.0276694	0.00503874	0.0479493
1.18.1.6: Adrenodoxin-NADP(+) reductase	Total_dietary_fiber	0.103372	0.00512342	0.048143
5.1.99.6: NAD(P)H-hydrate epimerase	Total_dietary_fiber	-0.0461161	0.00512438	0.048143
5.3.1.27: 6-phospho-3-hexuloisomerase	Total_dietary_fiber	0.118416	0.00543289	0.0507184
2.4.1.175: acetylgalactosaminyltransferase	Total_dietary_fiber	0.0755763	0.00558496	0.0518102
3.6.3.28: Phosphonate-transporting ATPase	Total_dietary_fiber	0.163859	0.00566273	0.0518791
4.2.1.24: Porphobilinogen synthase	Total_dietary_fiber	-0.0764668	0.00564289	0.0518791
2.1.2.1: Glycine hydroxymethyltransferase	Total_dietary_fiber	-0.0289378	0.00576725	0.0525105
3.4.17.19: Carboxypeptidase Taq	Total_dietary_fiber	-0.0502512	0.00593137	0.0536734
2.7.3.9: Phosphoenolpyruvate--protein phosphotransferase	Total_dietary_fiber	-0.0183035	0.00616046	0.0554065
2.8.4.4: [Ribosomal protein S12] (aspartate(89)-C(3))-methylthiotransferase	Total_dietary_fiber	-0.0384789	0.00632535	0.0565448
2.5.1.6: Methionine adenosyltransferase	Total_dietary_fiber	0.0164766	0.00673428	0.0598378
3.6.3.21: Polar-amino-acid-transporting ATPase	Total_dietary_fiber	0.0828271	0.00711358	0.0624556
5.4.99.5: Chorismate mutase	Total_dietary_fiber	0.0519471	0.00709743	0.0624556
2.6.1.37: 2-aminoethylphosphonate--pyruvate transaminase	Total_dietary_fiber	0.11156	0.00727453	0.0631173
6.3.4.20: 7-cyano-7-deazaguanine synthase	Total_dietary_fiber	0.139864	0.00726812	0.0631173
2.3.1.89: Tetrahydrodipicolinate N-acetyltransferase	Total_dietary_fiber	-0.0887764	0.00733815	0.0632969
2.1.1.33: tRNA (guanine(46)-N(7))-methyltransferase	Total_dietary_fiber	0.0142681	0.00738208	0.0633056
2.4.1.25: 4-alpha-glucanotransferase	Total_dietary_fiber	-0.0262706	0.0074539	0.063552
2.1.2.5: Glutamate formimidoyltransferase	Total_dietary_fiber	0.0745327	0.00766459	0.0638716
2.4.1.226: N-acetylgalactosaminyl-proteoglycan 3-beta-glucuronosyltransferase	Total_dietary_fiber	0.0761926	0.00755848	0.0638716
3.5.1.4: Amidase	Total_dietary_fiber	-0.127503	0.00763032	0.0638716
5.4.99.29: 23S rRNA pseudouridine(746) synthase	Total_dietary_fiber	0.126019	0.00758669	0.0638716
6.1.1.3: Threonine--tRNA ligase	Total_dietary_fiber	-0.0179202	0.00780563	0.0646815
2.7.4.22: UMP kinase	Total_dietary_fiber	-0.020126	0.0081625	0.0672608
4.2.1.42: Galactarate dehydratase	Total_dietary_fiber	0.140851	0.00838111	0.0686786
4.2.1.51: Prephenate dehydratase	Total_dietary_fiber	0.0614577	0.00845031	0.068863
2.1.2.9: Methionyl-tRNA formyltransferase	Total_dietary_fiber	0.0155611	0.0087177	0.0703163
4.2.1.22: Cystathionine beta-synthase	Total_dietary_fiber	0.0982725	0.00872399	0.0703163
2.7.7.4: Sulfate adenylyltransferase	Total_dietary_fiber	0.148682	0.00878275	0.0704052
5.4.1.2: Transferred entry: 5.4.99.61	Total_dietary_fiber	-0.0972945	0.00890194	0.0709749
3.6.3.14: H(+)-transporting two-sector ATPase	Total_dietary_fiber	-0.0288686	0.00949403	0.0752887
2.7.4.8: Guanylate kinase	Total_dietary_fiber	0.0127214	0.00957722	0.0755423
2.8.1.6: Biotin synthase	Total_dietary_fiber	0.126183	0.00966804	0.075853
2.2.1.2: Transaldolase	Total_dietary_fiber	-0.0169207	0.0100996	0.07882
2.7.7.12: UDP-glucose--hexose-1-phosphate uridylyltransferase	Total_dietary_fiber	-0.0155774	0.0101541	0.0788281
2.3.1.181: Lipoyl(octanoyl) transferase	Total_dietary_fiber	0.114287	0.0103611	0.0795971
3.1.1.23: Acylglycerol lipase	Total_dietary_fiber	0.100122	0.0103471	0.0795971
4.4.1.8: Cystathionine beta-lyase	Total_dietary_fiber	0.134755	0.0110764	0.0846511
3.5.4.12: dCMP deaminase	Total_dietary_fiber	-0.126255	0.0111837	0.0850308
1.17.99.6: Epoxyqueuosine reductase	Total_dietary_fiber	0.0536395	0.0113762	0.086051
3.1.3.68: 2-deoxyglucose-6-phosphatase	Total_dietary_fiber	0.0949382	0.0118661	0.0892986
4.3.1.2: Methylaspartate ammonia-lyase	Total_dietary_fiber	0.108835	0.0119921	0.0897883
4.2.1.47: GDP-mannose 4,6-dehydratase	Total_dietary_fiber	0.121098	0.0123896	0.0922961
2.3.1.30: Serine O-acetyltransferase	Total_dietary_fiber	-0.034562	0.0132723	0.0983754
7.1.2.2: NO_NAME	Total_dietary_fiber	-0.018325	0.0134683	0.0993288
3.2.1.64: 2,6-beta-fructan 6-levanbiohydrolase	Total_dietary_fiber	0.0740478	0.0135976	0.0997831
5.4.99.2: Methylmalonyl-CoA mutase	Total_dietary_fiber	0.116724	0.0140724	0.102757
2.5.1.61: Hydroxymethylbilane synthase	Total_dietary_fiber	-0.0808696	0.0143361	0.104166
2.1.1.74: (FADH(2)-oxidizing)	Total_dietary_fiber	-0.0401648	0.0144335	0.10436
3.8.1.2: (S)-2-haloacid dehalogenase	Total_dietary_fiber	-0.110099	0.014529	0.104538
1.3.1.12: Prephenate dehydrogenase	Total_dietary_fiber	-0.0778279	0.0146263	0.104727
1.1.1.14: L-iditol 2-dehydrogenase	Total_dietary_fiber	-0.106738	0.0147944	0.10483
2.7.7.60: 2-C-methyl-D-erythritol 4-phosphate cytidylyltransferase	Total_dietary_fiber	0.0208965	0.0148031	0.10483
3.2.1.172: Unsaturated rhamnogalacturonyl hydrolase	Total_dietary_fiber	0.0962033	0.0148539	0.10483
2.3.1.128: Ribosomal-protein-alanine N-acetyltransferase	Total_dietary_fiber	0.0901035	0.0153826	0.106523
2.7.4.3: Adenylate kinase	Total_dietary_fiber	-0.0206868	0.0151746	0.106523
3.6.1.27: Undecaprenyl-diphosphate phosphatase	Total_dietary_fiber	0.0161662	0.0153312	0.106523
4.2.1.85: Dimethylmaleate hydratase	Total_dietary_fiber	-0.0774085	0.0153284	0.106523
4.1.1.49: Phosphoenolpyruvate carboxykinase (ATP)	Total_dietary_fiber	0.0449952	0.0156001	0.107524
1.1.1.27: L-lactate dehydrogenase	Total_dietary_fiber	-0.0222349	0.0158134	0.108487
3.5.4.16: GTP cyclohydrolase I	Total_dietary_fiber	0.0342623	0.0168759	0.11524
4.1.1.83: 4-hydroxyphenylacetate decarboxylase	Total_dietary_fiber	-0.0835795	0.017171	0.116715
1.1.1.37: Malate dehydrogenase	Total_dietary_fiber	0.123197	0.0173032	0.117074
2.7.1.49: Hydroxymethylpyrimidine kinase	Total_dietary_fiber	0.0730488	0.0177626	0.119634
1.1.1.76: (S,S)-butanediol dehydrogenase	Total_dietary_fiber	-0.0861496	0.017938	0.120266
7.3.2.2: NO_NAME	Total_dietary_fiber	0.121541	0.0180617	0.120548
1.1.1.130: 3-dehydro-L-gulonate 2-dehydrogenase	Total_dietary_fiber	0.105109	0.0183127	0.121672
3.4.16.4: Serine-type D-Ala-D-Ala carboxypeptidase	Total_dietary_fiber	0.0909314	0.0188286	0.123432
3.5.4.2: Adenine deaminase	Total_dietary_fiber	-0.0199093	0.0187934	0.123432
5.3.1.14: L-rhamnose isomerase	Total_dietary_fiber	0.0629671	0.0187082	0.123432
5.3.1.8: Mannose-6-phosphate isomerase	Total_dietary_fiber	-0.0363575	0.0192624	0.125717
1.3.7.8: Benzoyl-CoA reductase	Total_dietary_fiber	0.100065	0.0194614	0.126456
1.17.7.3: (E)-4-hydroxy-3-methylbut-2-enyl-diphosphate synthase (flavodoxin)	Total_dietary_fiber	-0.0161447	0.0195979	0.126785
1.3.99.2: Transferred entry: 1.3.8.1	Total_dietary_fiber	-0.0613399	0.0205933	0.132643
6.3.4.5: Argininosuccinate synthase	Total_dietary_fiber	-0.016346	0.020781	0.13327
5.4.99.12: tRNA pseudouridine(38-40) synthase	Total_dietary_fiber	0.0128745	0.0209815	0.133973
3.2.1.96: Mannosyl-glycoprotein endo-beta-N-acetylglucosaminidase	Total_dietary_fiber	0.0761768	0.0216209	0.136871
6.3.4.21: Nicotinate phosphoribosyltransferase	Total_dietary_fiber	-0.014336	0.0215763	0.136871
2.5.1.56: N-acetylneuraminate synthase	Total_dietary_fiber	0.0473406	0.0220688	0.139109
3.1.3.45: 3-deoxy-manno-octulosonate-8-phosphatase	Total_dietary_fiber	0.107355	0.0221729	0.13917
2.4.2.28: S-methyl-5'-thioadenosine phosphorylase	Total_dietary_fiber	-0.0832941	0.0224115	0.140072
2.1.1.227: 16S rRNA (cytidine(1409)-2'-O)-methyltransferase	Total_dietary_fiber	0.0725572	0.0231789	0.142804
2.4.2.30: NAD(+) ADP-ribosyltransferase	Total_dietary_fiber	0.0685904	0.0232359	0.142804
3.4.11.18: Methionyl aminopeptidase	Total_dietary_fiber	-0.020025	0.0232351	0.142804
6.4.1.3: Propionyl-CoA carboxylase	Total_dietary_fiber	0.0916932	0.0230674	0.142804
1.1.1.30: 3-hydroxybutyrate dehydrogenase	Total_dietary_fiber	-0.0749121	0.0236008	0.143848
2.7.1.144: Tagatose-6-phosphate kinase	Total_dietary_fiber	-0.046638	0.0235975	0.143848
2.1.2.10: Aminomethyltransferase	Total_dietary_fiber	0.111686	0.0237879	0.144391
2.7.13.3: Histidine kinase	Total_dietary_fiber	-0.0299108	0.0239712	0.144908
2.4.1.281: 4-O-beta-D-mannosyl-D-glucose phosphorylase	Total_dietary_fiber	0.109917	0.0240721	0.144924
3.1.2.23: 4-hydroxybenzoyl-CoA thioesterase	Total_dietary_fiber	0.0593362	0.0245524	0.147215
3.5.2.17: Hydroxyisourate hydrolase	Total_dietary_fiber	0.0774305	0.0252412	0.150732
2.7.7.27: Glucose-1-phosphate adenylyltransferase	Total_dietary_fiber	-0.0294564	0.0256038	0.15228
1.6.5.3: NADH:ubiquinone reductase (H(+)-translocating)	Total_dietary_fiber	-0.095652	0.0257319	0.152428
3.2.1.4: Cellulase	Total_dietary_fiber	-0.0971765	0.0271571	0.160227
1.3.1.84: Acrylyl-CoA reductase (NADPH)	Total_dietary_fiber	0.0865338	0.027389	0.16052
2.6.1.9: Histidinol-phosphate transaminase	Total_dietary_fiber	0.0394123	0.0274245	0.16052
2.4.1.4: Amylosucrase	Total_dietary_fiber	0.129446	0.0275421	0.160571
2.3.1.15: Glycerol-3-phosphate 1-O-acyltransferase	Total_dietary_fiber	0.0879333	0.0277069	0.160896
1.2.1.70: Glutamyl-tRNA reductase	Total_dietary_fiber	-0.0751355	0.0285444	0.164326
1.4.1.13: Glutamate synthase (NADPH)	Total_dietary_fiber	0.0228542	0.0287431	0.164326
2.7.4.7: Phosphomethylpyrimidine kinase	Total_dietary_fiber	0.0558875	0.0285331	0.164326
3.2.2.4: AMP nucleosidase	Total_dietary_fiber	0.104639	0.028672	0.164326
4.4.1.1: Cystathionine gamma-lyase	Total_dietary_fiber	0.0999684	0.0290664	0.165533
2.4.1.250: D-inositol-3-phosphate glycosyltransferase	Total_dietary_fiber	0.081727	0.0295231	0.166208
3.5.99.6: Glucosamine-6-phosphate deaminase	Total_dietary_fiber	-0.0113784	0.0294726	0.166208
5.1.3.11: Cellobiose epimerase	Total_dietary_fiber	0.0934732	0.0293557	0.166208
2.3.1.50: Serine C-palmitoyltransferase	Total_dietary_fiber	0.0563828	0.0297268	0.166719
5.3.1.23: S-methyl-5-thioribose-1-phosphate isomerase	Total_dietary_fiber	-0.075159	0.0299615	0.167399
1.3.1.14: Dihydroorotate dehydrogenase (NAD(+))	Total_dietary_fiber	0.0800306	0.0301522	0.167828
6.3.2.45: diaminoheptanedioate ligase	Total_dietary_fiber	0.0888941	0.0305588	0.169452
4.2.3.12: 6-pyruvoyltetrahydropterin synthase	Total_dietary_fiber	0.124221	0.0308048	0.170176
4.1.1.23: Orotidine-5'-phosphate decarboxylase	Total_dietary_fiber	-0.0112128	0.0312411	0.171942
1.1.1.159: 7-alpha-hydroxysteroid dehydrogenase	Total_dietary_fiber	-0.085102	0.0314354	0.172369
2.3.1.169: CO-methylating acetyl-CoA synthase	Total_dietary_fiber	-0.0952191	0.0327445	0.178882
2.3.1.47: 8-amino-7-oxononanoate synthase	Total_dietary_fiber	0.114566	0.033425	0.180593
5.1.3.32: L-rhamnose mutarotase	Total_dietary_fiber	0.0612027	0.0333487	0.180593
5.3.1.6: Ribose-5-phosphate isomerase	Total_dietary_fiber	0.0144542	0.0334048	0.180593
3.2.1.50: Alpha-N-acetylglucosaminidase	Total_dietary_fiber	0.0402458	0.0336375	0.181078
2.1.1.61: tRNA (5-methylaminomethyl-2-thiouridylate)-methyltransferase	Total_dietary_fiber	0.101206	0.0338905	0.181776
6.3.3.1: Phosphoribosylformylglycinamidine cyclo-ligase	Total_dietary_fiber	-0.0102211	0.0341721	0.182622
2.7.1.59: N-acetylglucosamine kinase	Total_dietary_fiber	0.0930456	0.034533	0.183885
2.3.1.35: Glutamate N-acetyltransferase	Total_dietary_fiber	0.017155	0.0351759	0.185302
2.7.6.1: Ribose-phosphate diphosphokinase	Total_dietary_fiber	0.00900507	0.0351548	0.185302
3.2.1.75: Glucan endo-1,6-beta-glucosidase	Total_dietary_fiber	0.0396173	0.0350619	0.185302
3.1.3.27: Phosphatidylglycerophosphatase	Total_dietary_fiber	0.123573	0.035479	0.186045
4.2.99.18: DNA-(apurinic or apyrimidinic site) lyase	Total_dietary_fiber	-0.009787	0.0355693	0.186045
2.1.1.226: 23S rRNA (cytidine(1920)-2'-O)-methyltransferase	Total_dietary_fiber	0.0784786	0.036279	0.189087
1.3.1.91: tRNA-dihydrouridine(20) synthase (NAD(P)(+))	Total_dietary_fiber	0.0781237	0.0366446	0.19032
2.1.1.13: Methionine synthase	Total_dietary_fiber	0.0841312	0.0370852	0.191162
2.7.8.8: CDP-diacylglycerol--serine O-phosphatidyltransferase	Total_dietary_fiber	0.0989271	0.0371956	0.191162
4.1.1.65: Phosphatidylserine decarboxylase	Total_dietary_fiber	0.094199	0.0370014	0.191162
2.3.1.39: [Acyl-carrier-protein] S-malonyltransferase	Total_dietary_fiber	0.0366562	0.0380312	0.194778
4.1.1.32: Phosphoenolpyruvate carboxykinase (GTP)	Total_dietary_fiber	-0.0584092	0.0382322	0.19513
2.7.1.172: Protein-ribulosamine 3-kinase	Total_dietary_fiber	0.0678141	0.0399622	0.203256
1.2.99.2: Carbon-monoxide dehydrogenase (acceptor)	Total_dietary_fiber	-0.0801633	0.0402339	0.203935
6.3.4.15: Biotin--[acetyl-CoA-carboxylase] ligase	Total_dietary_fiber	0.0386733	0.0404382	0.204268
1.7.2.2: Nitrite reductase (cytochrome; ammonia-forming)	Total_dietary_fiber	0.0988659	0.0405894	0.204332
2.7.7.89: [Glutamate--ammonia ligase]-adenylyl-L-tyrosine phosphorylase	Total_dietary_fiber	0.0781989	0.0413664	0.207535
1.16.3.2: Bacterial non-heme ferritin	Total_dietary_fiber	0.0437694	0.0416086	0.207582
2.7.1.167: D-glycero-beta-D-manno-heptose-7-phosphate kinase	Total_dietary_fiber	0.0746437	0.0417978	0.207582
2.7.7.70: D-glycero-beta-D-manno-heptose 1-phosphate adenylyltransferase	Total_dietary_fiber	0.0746437	0.0417978	0.207582
2.5.1.74: 1,4-dihydroxy-2-naphthoate polyprenyltransferase	Total_dietary_fiber	0.0572722	0.0419716	0.207745
2.5.1.31: diphosphate specific)	Total_dietary_fiber	0.101953	0.0422472	0.20841
2.3.1.1: Amino-acid N-acetyltransferase	Total_dietary_fiber	0.0154313	0.0426234	0.209565
3.5.4.9: Methenyltetrahydrofolate cyclohydrolase	Total_dietary_fiber	-0.0138274	0.043573	0.213522
5.1.3.15: Glucose-6-phosphate 1-epimerase	Total_dietary_fiber	0.0804141	0.0437376	0.213619
6.1.1.5: Isoleucine--tRNA ligase	Total_dietary_fiber	-0.0118895	0.0441705	0.215021
2.1.1.184: 23S rRNA (adenine(2085)-N(6))-dimethyltransferase	Total_dietary_fiber	-0.114544	0.0452817	0.21827
3.1.3.48: Protein-tyrosine-phosphatase	Total_dietary_fiber	-0.063484	0.0451548	0.21827
6.3.2.2: Glutamate--cysteine ligase	Total_dietary_fiber	-0.0633466	0.0451212	0.21827
1.5.1.5: Methylenetetrahydrofolate dehydrogenase (NADP(+))	Total_dietary_fiber	-0.0136443	0.0456813	0.219479
3.6.1.31: Phosphoribosyl-ATP diphosphatase	Total_dietary_fiber	-0.0297223	0.046348	0.221959
1.4.1.16: Diaminopimelate dehydrogenase	Total_dietary_fiber	-0.0454299	0.0470152	0.223701
3.4.13.18: Cytosol nonspecific dipeptidase	Total_dietary_fiber	0.0653413	0.047005	0.223701
5.1.3.13: dTDP-4-dehydrorhamnose 3,5-epimerase	Total_dietary_fiber	-0.0363038	0.0475094	0.225326
3.1.3.4: Phosphatidate phosphatase	Total_dietary_fiber	0.0816044	0.0478161	0.226054
3.1.3.15: Histidinol-phosphatase	Total_dietary_fiber	0.116308	0.0484288	0.22734
3.5.1.25: N-acetylglucosamine-6-phosphate deacetylase	Total_dietary_fiber	-0.0193838	0.0485506	0.22734
5.4.99.9: UDP-galactopyranose mutase	Total_dietary_fiber	0.0433529	0.0485381	0.22734
1.5.1.20: Methylenetetrahydrofolate reductase (NAD(P)H)	Total_dietary_fiber	0.0169603	0.0489443	0.228458
2.1.1.198: 16S rRNA (cytidine(1402)-2'-O)-methyltransferase	Total_dietary_fiber	0.0109651	0.0503425	0.232775
2.7.1.53: L-xylulokinase	Total_dietary_fiber	-0.0857998	0.0501414	0.232775
4.1.1.11: Aspartate 1-decarboxylase	Total_dietary_fiber	0.0813428	0.0503196	0.232775
3.1.26.12: Ribonuclease E	Total_dietary_fiber	0.0932218	0.0514031	0.236936
1.3.1.2: Dihydropyrimidine dehydrogenase (NADP(+))	Total_dietary_fiber	-0.0777808	0.0516977	0.237552
2.7.9.1: Pyruvate, phosphate dikinase	Total_dietary_fiber	-0.0225871	0.0525899	0.240447
5.4.99.28: tRNA pseudouridine(32) synthase	Total_dietary_fiber	0.0840348	0.0526539	0.240447
4.1.1.96: Carboxynorspermidine decarboxylase	Total_dietary_fiber	0.0903199	0.0539744	0.245717
2.5.1.78: 6,7-dimethyl-8-ribityllumazine synthase	Total_dietary_fiber	-0.0639422	0.0541692	0.245845
3.2.1.23: Beta-galactosidase	Total_dietary_fiber	0.0207772	0.0548158	0.248016
2.6.1.87: UDP-4-amino-4-deoxy-L-arabinose aminotransferase	Total_dietary_fiber	-0.0771478	0.0551949	0.248356
3.6.3.25: Sulfate-transporting ATPase	Total_dietary_fiber	0.0779978	0.055396	0.248356
3.6.3.41: Heme-transporting ATPase	Total_dietary_fiber	0.0864377	0.0552957	0.248356
3.1.4.58: NO_NAME	Total_dietary_fiber	-0.0609382	0.055804	0.248999
4.2.1.75: Uroporphyrinogen-III synthase	Total_dietary_fiber	-0.0870367	0.0558771	0.248999

## Sheet: Metabolites (q < 0.25)
feature	macronutrient	coef	pval	qval
1-(1-enyl-palmitoyl)-GPE (P-16:0)*	Ash	0.0785115	0.00081975	0.0105586
1-(1-enyl-stearoyl)-GPE (P-18:0)*	Ash	0.0379108	0.0103666	0.0514135
1,2-dilinoleoyl-GPC (18:2/18:2)	Ash	-0.0867464	0.0022725	0.0186269
1,2-dipalmitoyl-GPE (16:0/16:0)*	Ash	0.0986548	0.00103981	0.0122411
12,13-DiHOME	Ash	-0.0485684	0.0757149	0.202032
12-ketolithocholate	Ash	-0.0430007	0.0493041	0.150488
1-carboxyethylisoleucine	Ash	0.0755317	0.0191594	0.075712
1-carboxyethylphenylalanine	Ash	0.0883187	0.00374265	0.0250942
1-carboxyethyltyrosine	Ash	0.0735004	0.00522119	0.0309488
1-carboxyethylvaline	Ash	0.10346	0.00080717	0.0105586
1-linolenoylglycerol (18:3)	Ash	-0.167439	0.00809596	0.0419145
1-linoleoyl-2-linolenoyl-GPC (18:2/18:3)*	Ash	-0.0816657	0.00739036	0.0397728
1-linoleoylglycerol (18:2)	Ash	-0.138652	0.00160781	0.0151171
1-linoleoyl-GPC (18:2)	Ash	-0.0461696	0.0843633	0.219077
1-linoleoyl-GPG (18:2)*	Ash	0.0758069	0.00321207	0.0230544
1-methyl-beta-carboline-3-carboxylic acid	Ash	0.0787933	0.0129104	0.0593297
1-methylguanidine	Ash	0.0563209	0.00365356	0.0250375
1-methylhypoxanthine	Ash	0.0936716	0.00016033	0.00347989
1-methylnicotinamide	Ash	0.154232	0.00243535	0.0189725
1-methylxanthine	Ash	0.0432626	0.0909489	0.231044
1-myristoylglycerol (14:0)	Ash	-0.0559328	0.0758944	0.202032
1-oleoyl-2-linoleoyl-GPC (18:1/18:2)*	Ash	-0.0742317	0.00211162	0.0178073
1-oleoylglycerol (18:1)	Ash	-0.130468	0.00185063	0.0164545
1-oleoyl-GPC (18:1)	Ash	-0.0444906	0.0786439	0.206188
1-palmitoleoylglycerol (16:1)*	Ash	-0.130362	0.00203661	0.0173536
1-palmitoylglycerol (16:0)	Ash	-0.0434823	0.0577963	0.168848
1-palmitoyl-GPE (16:0)	Ash	0.0578938	0.00324114	0.0230544
1-palmitoyl-GPG (16:0)*	Ash	0.0764518	0.00403503	0.0264052
1-palmitoyl-GPI* (16:0)	Ash	-0.0705159	0.0770661	0.203355
1-stearoyl-GPC (18:0)	Ash	0.0516887	0.00979552	0.049243
1-stearoyl-GPE (18:0)	Ash	0.0540192	0.0011048	0.0127285
1-stearoyl-GPG (18:0)	Ash	0.0587886	0.008216	0.0422685
1-stearoyl-GPS (18:0)*	Ash	0.0915441	0.00054003	0.00803174
2,3-dihydroxyisovalerate	Ash	-0.0594043	0.00541121	0.0316169
2,4,6-trihydroxybenzoate	Ash	-0.0936882	0.00128623	0.0133182
2,4-dihydroxybutyrate	Ash	0.0747885	0.0022914	0.0186269
2-acetamidobutanoate	Ash	0.0455114	0.00487228	0.0293053
2'-deoxyadenosine	Ash	-0.067909	0.0287319	0.103082
2'-deoxyinosine	Ash	-0.0521333	0.058538	0.170406
2-hydroxy-4-(methylthio)butanoic acid	Ash	0.083071	0.00085628	0.010776
2-hydroxyadipate	Ash	0.114222	0.015049	0.0637828
2-hydroxybutyrate/2-hydroxyisobutyrate	Ash	0.0574707	0.00284557	0.0216905
2-hydroxyphenylacetate	Ash	0.151189	9.85e-09	8.05e-06
2-linoleoylglycerol (18:2)	Ash	-0.132922	0.00046182	0.00740731
2-oleoylglycerol (18:1)	Ash	-0.133683	0.00028838	0.00525501
2-oxoarginine*	Ash	0.0644645	0.00312891	0.0229667
2-palmitoylglycerol (16:0)	Ash	-0.0576281	0.0191181	0.075712
2-piperidinone	Ash	0.0326063	0.0680786	0.190062
2-pyrrolidinone	Ash	0.0611682	0.0135762	0.0606848
2R,3R-dihydroxybutyrate	Ash	0.0357219	0.0105445	0.0515631
2S,3R-dihydroxybutyrate	Ash	0.0990237	0.0112537	0.0541503
2-stearoyl-GPE (18:0)*	Ash	0.0595785	0.0277576	0.101365
3-(3-hydroxyphenyl)propionate	Ash	-0.152171	0.00014713	0.00334305
3-(3-hydroxyphenyl)propionate sulfate	Ash	-0.1679	1.88e-05	0.00110097
3-(4-hydroxyphenyl)lactate (HPLA)	Ash	0.062877	0.0402016	0.131818
3,4-dihydroxybutyrate	Ash	0.0539204	0.00416084	0.0265904
3,5-dihydroxyphenylpropionate	Ash	-0.107095	0.00148333	0.0144448
3-aminoisobutyrate	Ash	-0.0529101	0.0708348	0.195094
3-dehydrodeoxycholate	Ash	-0.0424405	0.040713	0.131818
3-dehydroshikimate	Ash	-0.147899	0.00060911	0.00844491
3-hydroxy-3-methylglutarate	Ash	-0.0863028	0.0022999	0.0186269
3-hydroxycinnamate	Ash	-0.171731	7.03e-05	0.00208413
3-hydroxydodecanedioate*	Ash	-0.0612287	0.00321381	0.0230544
3-hydroxysebacate	Ash	-0.033259	0.0379396	0.126157
3-hydroxystachydrine*	Ash	-0.139605	0.0696071	0.193012
3-hydroxysuberate	Ash	-0.0355374	0.0868541	0.222717
3-indoleglyoxylic acid	Ash	0.0487564	0.0244773	0.0905993
3-methylglutaconate	Ash	-0.041189	0.0763178	0.202032
3-methylglutarate/2-methylglutarate	Ash	0.0427144	0.0529736	0.159511
4-cholesten-3-one	Ash	0.0443707	0.0716886	0.196783
4-guanidinobutanoate	Ash	0.0495044	0.0244123	0.0905993
4-hydroxybenzoate	Ash	-0.0387634	0.0388809	0.128244
4-hydroxycinnamate	Ash	-0.141653	4.52e-05	0.00170232
4-hydroxyphenylacetate	Ash	-0.0392141	0.0556556	0.16495
5-(2-Hydroxyethyl)-4-methylthiazole	Ash	0.0543123	0.0774436	0.203694
5,6-DiHETrE	Ash	0.106869	0.00122135	0.0133182
5,6-dihydrouridine	Ash	0.0647606	0.066104	0.187051
5-hydroxylysine	Ash	0.10006	8.52e-05	0.00232199
5-hydroxymethylcytosine	Ash	-0.0643796	0.020176	0.0789663
5-hydroxypicolinic acid	Ash	-0.162276	0.00355414	0.024638
5-methyl-2'-deoxycytidine	Ash	0.0501893	0.0454094	0.141774
5-oxoproline	Ash	0.0618481	0.00314459	0.0229667
6-hydroxynicotinate	Ash	0.0687049	0.0406864	0.131818
6-oxopiperidine-2-carboxylate	Ash	0.0679381	0.00831172	0.0424937
7alpha-hydroxycholestenone	Ash	0.0750178	0.00052361	0.00793168
8-hydroxyoctanoate	Ash	-0.0666474	0.00046095	0.00740731
acetylagmatine	Ash	0.167939	4.58e-05	0.00170232
acetylcarnitine (C2)	Ash	-0.0696935	0.00119681	0.0132297
alanyl-glutamyl-meso-diaminopimelate	Ash	0.0671967	0.0242435	0.0905534
alanylleucine	Ash	0.0441301	0.0628059	0.180899
allo-threonine	Ash	0.0765247	0.00468073	0.0285734
alpha-CEHC	Ash	0.0533468	0.0654235	0.186263
alpha-hydroxyisocaproate	Ash	0.0461141	0.074682	0.202032
alpha-hydroxyisovalerate	Ash	0.0484606	0.0336121	0.116012
alpha-tocopherol	Ash	0.0374181	0.0199348	0.0783974
alpha-tocopherol acetate	Ash	0.0707452	0.0169594	0.0690189
AMP	Ash	-0.0803978	0.0414476	0.131923
anserine	Ash	0.038788	0.0621901	0.179758
arabinose	Ash	-0.100828	0.00347177	0.0242727
arabitol/xylitol	Ash	-0.0499211	0.0907389	0.231044
arachidonoyl ethanolamide	Ash	0.176622	3.22e-05	0.00146273
arctigenin	Ash	-0.0363015	0.0530404	0.159511
argininate*	Ash	0.0493953	0.0309827	0.108772
ascorbic acid 2-sulfate	Ash	0.0458841	0.0723847	0.198029
azelate (C9-DC)	Ash	-0.0658094	0.00194472	0.0167451
beta-alanine	Ash	-0.046103	0.065579	0.186263
biocytin	Ash	0.0842645	0.00102456	0.0122411
biotin	Ash	0.0698514	0.0161242	0.066614
branched chain 14:0 dicarboxylic acid	Ash	0.0413419	0.064449	0.184333
cadaverine	Ash	0.102808	0.0284644	0.103082
caffeate	Ash	-0.0936317	0.0113777	0.0544268
caprate (10:0)	Ash	-0.0413976	0.0634448	0.182098
carboxyethyl-GABA	Ash	-0.0348166	0.0679223	0.190062
carnitine	Ash	0.0694119	0.00627699	0.0354109
carnosine	Ash	0.0577122	0.0521305	0.157936
chenodeoxycholic acid sulfate (2)	Ash	0.132495	1.14e-05	0.00084814
cholesterol	Ash	0.0368936	0.0331751	0.114988
chrysoeriol	Ash	-0.126316	0.00399492	0.0263536
cis-3,4-methyleneheptanoate	Ash	-0.0437003	0.0286903	0.103082
creatine	Ash	0.0920612	0.0674967	0.189733
creatinine	Ash	0.13875	0.00092469	0.0112896
cystathionine	Ash	0.0942117	0.00057295	0.00836909
cysteine	Ash	0.0735181	2.44e-05	0.00133247
cysteine s-sulfate	Ash	-0.0689258	0.0220303	0.0834294
cysteinylglycine	Ash	0.0848342	0.0012557	0.0133182
cytosine	Ash	-0.0555028	0.0370632	0.125799
delta-tocopherol	Ash	0.0388316	0.0378987	0.126157
deoxycholic acid 12-sulfate*	Ash	-0.0600956	0.0379368	0.126157
deoxymugineic acid	Ash	-0.107381	0.01059	0.0515631
diacylglycerol (16:1/18:2 [2], 16:0/18:3 [1])*	Ash	-0.104962	0.00072628	0.00973936
dihomo-linolenoyl ethanolamide	Ash	0.148671	1.87e-05	0.00110097
dihydroferulate	Ash	-0.117005	0.00037111	0.00632438
dihydrokaempferol	Ash	-0.0831018	0.0014622	0.0144106
dimethylarginine (ADMA + SDMA)	Ash	0.0736793	3.29e-07	5.39e-05
diosmetin	Ash	-0.0991523	0.0148609	0.0633138
docosapentaenoate (n6 DPA; 22:5n6)	Ash	0.138336	0.00189255	0.0166463
dodecenedioate (C12:1-DC)*	Ash	-0.0456399	0.0897273	0.229365
enterodiol	Ash	-0.262234	3.22e-05	0.00146273
ergosterol	Ash	-0.0560784	0.0561571	0.165836
eriodictyol	Ash	-0.168804	0.00410545	0.0264605
erythritol	Ash	0.0552819	0.032666	0.113706
erythronate*	Ash	0.0696519	6.53e-05	0.00208413
ferulate	Ash	-0.164555	0.00010748	0.00274745
galacturonate	Ash	-0.180728	0.0116373	0.0553449
gamma-CEHC	Ash	0.0975782	0.00051801	0.00793168
gamma-glutamyl-epsilon-lysine	Ash	0.0520444	0.0104642	0.0515631
gamma-glutamylhistidine	Ash	0.0718304	0.00474791	0.0287688
gamma-glutamylisoleucine*	Ash	0.0663488	0.00232652	0.0186578
gamma-glutamylmethionine	Ash	0.0446647	0.0759391	0.202032
gamma-glutamylphenylalanine	Ash	0.049449	0.013773	0.0608781
gamma-tocopherol/beta-tocopherol	Ash	0.0544531	0.00737213	0.0397728
gentisate	Ash	-0.0859544	0.0103707	0.0514135
gluconate	Ash	0.0781223	0.0153688	0.0648026
glucuronate	Ash	-0.0348026	0.0256564	0.0945359
glutamate, gamma-methyl ester	Ash	0.0380248	0.0375952	0.126157
glutamyl-meso-diaminopimelate	Ash	-0.052017	0.0867335	0.222717
glutarate (C5-DC)	Ash	0.045407	0.0216249	0.0822753
glycerol	Ash	-0.0540262	0.0162528	0.0668079
glycerophosphoglycerol	Ash	0.0478934	0.00981247	0.049243
glycodeoxycholate	Ash	0.0780737	0.0147089	0.0629941
guanosine-2',3'-cyclic monophosphate	Ash	-0.043805	0.0569747	0.167044
harmane	Ash	0.0789682	0.0426448	0.135207
heneicosapentaenoate (21:5n3)	Ash	-0.111934	0.0158948	0.0660404
heptadecatrienoate (17:3)*	Ash	-0.116134	0.0112121	0.0541503
hesperetin	Ash	-0.21026	0.0207966	0.0808471
hesperidin	Ash	-0.136136	0.0159046	0.0660404
hexadecadienoate (16:2n6)	Ash	-0.051546	0.0123582	0.0577659
hexadecasphinganine (d16:0)*	Ash	-0.0438153	0.0549257	0.163975
histidylalanine	Ash	0.0506031	0.0478729	0.146667
homocitrulline	Ash	0.0353657	0.0755418	0.202032
hydantoin-5-propionate	Ash	0.0523193	0.0463766	0.143697
hydroxyproline	Ash	0.0348596	0.0414081	0.131923
hydroxy-undecanedioate (OH-C11:0-DC)*	Ash	-0.050964	0.0761892	0.202032
hypotaurine	Ash	0.0600054	0.017057	0.0690724
hypoxanthine	Ash	-0.0286478	0.0307173	0.108399
indole	Ash	0.0614452	0.041237	0.131923
indoleacetate	Ash	-0.0464911	0.0430753	0.136045
indoleacetylglycine	Ash	0.0496515	0.0352791	0.120441
indolelactate	Ash	0.0873773	0.0552527	0.164352
isobutyrylglycine (C4)	Ash	0.0638253	0.0377333	0.126157
isocaproyltaurine	Ash	0.0628958	0.0210553	0.0812418
isovalerylglycine	Ash	0.05773	0.0175667	0.0707859
kynurenine	Ash	0.0409857	0.00286378	0.0216905
lactosyl-N-palmitoyl-sphingosine (d18:1/16:0)	Ash	0.0897985	7.13e-05	0.00208413
LAHSA (18:2/OH-18:0)*	Ash	0.0875213	0.0134074	0.060545
laurate (12:0)	Ash	-0.0681799	0.0409313	0.131818
leucylglutamine*	Ash	0.0417086	0.0383467	0.126994
limonin	Ash	-0.117123	0.0307439	0.108399
linoleate (18:2n6)	Ash	-0.0405387	0.0761365	0.202032
linolenate (18:3n3 or 3n6)	Ash	-0.155279	0.00151927	0.0144507
linolenoyl ethanolamide	Ash	0.0972167	0.00104752	0.0122411
linolenoylcarnitine (C18:3)*	Ash	-0.03369	0.0590356	0.171245
linolenoyl-linolenoyl-glycerol (18:3/18:3) [2]*	Ash	-0.175739	0.00746619	0.0397728
linoleoyl ethanolamide	Ash	0.0950074	9.45e-05	0.00249263
linoleoyl-arachidonoyl-glycerol (18:2/20:4) [2]*	Ash	-0.0673352	0.0142055	0.0616616
linoleoyl-linolenoyl-glycerol (18:2/18:3) [1]*	Ash	-0.218743	0.00042856	0.00715426
linoleoyl-linolenoyl-glycerol (18:2/18:3) [2]*	Ash	-0.163708	0.00170979	0.0157147
linoleoyl-linoleoyl-glycerol (18:2/18:2) [1]*	Ash	-0.134097	0.00282577	0.0216905
linoleoyl-linoleoyl-glycerol (18:2/18:2) [2]*	Ash	-0.137763	0.00031048	0.00540361
lithocholate	Ash	0.0434945	0.0286363	0.103082
L-urobilin	Ash	-0.0994155	0.0140511	0.0614642
mannitol/sorbitol	Ash	-0.0325373	0.0924978	0.234251
mannonate*	Ash	0.0863102	0.00115181	0.0129066
margaroyl ethanolamide*	Ash	0.0793474	5.96e-05	0.00203019
meloxicam	Ash	-0.102019	0.0496173	0.150881
methylphosphate	Ash	0.0634929	0.0226771	0.0850911
methylsuccinate	Ash	0.0472918	0.00618453	0.0351315
mevalonate	Ash	0.0534446	0.0125631	0.0580963
N(1)-acetylspermine	Ash	0.212536	0.00011342	0.00276278
N,N,N-trimethyl-5-aminovalerate	Ash	-0.0660034	0.0805955	0.209959
N,N,N-trimethyl-alanylproline betaine (TMAP)	Ash	0.132653	0.00336505	0.0237294
N1,N12-diacetylspermine	Ash	0.118036	0.00864836	0.0439401
N6,N6,N6-trimethyllysine	Ash	0.135597	7.36e-08	2.01e-05
N6,N6-dimethyllysine	Ash	0.0599037	0.00016166	0.00347989
N6-carboxyethyllysine	Ash	0.0889227	0.00011483	0.00276278
N6-carboxymethyllysine	Ash	0.11747	7.12e-07	9.21e-05
N-acetylalanine	Ash	0.0746956	8.58e-06	0.00070146
N-acetylaspartate (NAA)	Ash	0.0491177	0.0156259	0.0655488
N-acetylglutamate	Ash	-0.0595338	0.00799108	0.041635
N-acetylglycine	Ash	0.0420611	0.00748778	0.0397728
N-acetylisoleucine	Ash	0.0440299	0.00226665	0.0186269
N-acetyl-isoputreanine	Ash	0.0700996	0.00452688	0.0282671
N-acetylleucine	Ash	0.0793694	2.86e-05	0.00146273
N-acetylmethionine	Ash	0.0412605	0.0342631	0.117761
N-acetylmethionine sulfoxide	Ash	-0.0585647	0.0038877	0.0258548
N-acetylneuraminate	Ash	0.0649694	0.0118674	0.056113
N-acetylphenylalanine	Ash	0.0748567	3.74e-05	0.0015622
N-acetylproline	Ash	0.0606656	0.0353372	0.120441
N-acetylserine	Ash	0.0370387	0.100229	0.249961
N-acetylvaline	Ash	0.0585784	0.00029551	0.00525501
N-arachidonoyltaurine	Ash	0.0518386	0.0707238	0.195094
naringenin	Ash	-0.114799	0.0211909	0.0813811
N-butyryl-isoleucine	Ash	0.0651949	0.00300282	0.02233
N-butyryl-leucine	Ash	0.0737164	0.0009245	0.0112896
N-butyryl-phenylalanine	Ash	0.0891579	7e-05	0.00208413
N-carbamoylvaline	Ash	0.0946647	0.00730583	0.0397728
N-formylmethionine	Ash	0.0416113	0.0134709	0.060545
N-formylphenylalanine	Ash	0.0656418	0.00237706	0.018878
nisinate (24:6n3)	Ash	0.0544017	0.0930069	0.234814
N-isobutyryl-phenylalanine	Ash	0.0872249	0.00021509	0.00429132
N-linoleoylglycine	Ash	0.0505866	0.0165254	0.0675887
N-linoleoylserine*	Ash	0.10418	0.00026601	0.00506044
N-linoleoyltaurine*	Ash	0.0642539	0.0445735	0.139698
N-oleoylserine	Ash	0.0917524	0.00134525	0.0137552
N-oleoyltaurine	Ash	0.0765013	0.00540648	0.0316169
norvaline	Ash	0.0546496	0.00677727	0.037713
N-palmitoylglycine	Ash	0.0415407	0.0542979	0.162695
N-palmitoyltaurine	Ash	0.08403	0.0076713	0.0404847
N-propionylmethionine	Ash	0.045578	0.0303048	0.10778
N-stearoylserine*	Ash	0.0903214	0.00367299	0.0250375
N-stearoyltaurine	Ash	0.0673795	0.0074304	0.0397728
N-succinyl-phenylalanine	Ash	0.138525	0.00138695	0.0140065
octadecenedioate (C18:1-DC)	Ash	-0.0378822	0.0136563	0.0607112
oleoyl ethanolamide	Ash	0.112245	7.88e-07	9.21e-05
oleoyl-arachidonoyl-glycerol (18:1/20:4) [2]*	Ash	-0.0947291	0.001275	0.0133182
oleoylcholine	Ash	0.0762913	0.0046229	0.0284326
oleoyl-linolenoyl-glycerol (18:1/18:3) [2]*	Ash	-0.201466	0.0008261	0.0105586
oleoyl-linoleoyl-glycerol (18:1/18:2) [1]	Ash	-0.158466	0.0005841	0.0083824
oleoyl-linoleoyl-glycerol (18:1/18:2) [2]	Ash	-0.131567	0.00063333	0.0086344
oleoyl-oleoyl-glycerol (18:1/18:1) [2]*	Ash	-0.151399	0.00115018	0.0129066
o-Tyrosine	Ash	0.0656555	0.00029479	0.00525501
palmitoleoyl ethanolamide*	Ash	0.150305	2.79e-07	5.39e-05
palmitoyl ethanolamide	Ash	0.100594	6.19e-06	0.00056261
palmitoylcarnitine (C16)	Ash	0.0528074	0.066314	0.187051
palmitoyl-linolenoyl-glycerol (16:0/18:3) [2]*	Ash	-0.152178	0.00191483	0.0166631
palmitoyl-linoleoyl-glycerol (16:0/18:2) [1]*	Ash	-0.0597412	0.0272826	0.100077
palmitoyl-linoleoyl-glycerol (16:0/18:2) [2]*	Ash	-0.108257	0.00373401	0.0250942
pantoate	Ash	0.0467756	0.076006	0.202032
pantothenate (Vitamin B5)	Ash	0.0291179	0.0687546	0.191297
pentose acid*	Ash	-0.0794482	0.00410816	0.0264605
phenethylamine	Ash	0.0448084	0.0987392	0.246999
phenylacetylalanine	Ash	0.0607639	0.0134567	0.060545
phenylalanylalanine	Ash	0.0326608	0.0794061	0.207521
phenyllactate (PLA)	Ash	0.0632046	0.0226587	0.0850911
phenylpropionylglycine	Ash	0.0573676	0.0461225	0.143453
phosphate	Ash	0.0413218	0.0853321	0.220891
picolinate	Ash	0.0276967	0.097491	0.244625
piperidine	Ash	0.056267	0.0146697	0.0629941
ponciretin	Ash	-0.158469	0.0133906	0.060545
prolylglycine	Ash	0.0702943	0.00437343	0.0277323
prolylhydroxyproline	Ash	0.110311	0.00012859	0.00300538
propionylglycine (C3)	Ash	0.0568298	0.0208542	0.0808471
putrescine	Ash	0.0940641	0.0191276	0.075712
pyridoxal	Ash	0.0415847	0.0138427	0.0608781
pyrraline	Ash	0.0662714	0.0214177	0.0818679
pyruvate	Ash	0.104137	3.82e-05	0.0015622
quinate	Ash	-0.0587801	0.00462097	0.0284326
quinolinate	Ash	0.0701122	0.00693115	0.0383087
retinol (Vitamin A)	Ash	0.0597502	0.0403708	0.131818
riboflavin (Vitamin B2)	Ash	0.0423652	0.0568942	0.167044
ribonate	Ash	0.0796318	7.98e-05	0.00225212
ribose	Ash	-0.0369338	0.0179226	0.0718662
ribulonate/xylulonate/lyxonate*	Ash	0.0424778	0.0122259	0.0574758
ribulose/xylulose	Ash	-0.0746997	0.00520045	0.0309488
S-carboxyethylcysteine	Ash	0.0788213	0.00786554	0.0412437
sebacate (C10-DC)	Ash	-0.0649305	0.00051348	0.00793168
secoisolariciresinol	Ash	-0.148363	0.00450101	0.0282671
secoisolariciresinol diglucoside	Ash	-0.122471	0.00564838	0.0325378
serotonin	Ash	0.0387177	0.0298328	0.106564
sinapate	Ash	-0.0878924	0.00022835	0.00444745
sinensetin	Ash	-0.153752	0.00667393	0.0373923
S-methylcysteine	Ash	0.164648	2.62e-08	1.07e-05
soyasaponin II	Ash	-0.0617703	0.0440094	0.13846
spermidine	Ash	0.157733	0.00059878	0.00844483
spermine	Ash	0.242949	9.03e-07	9.23e-05
stearidonate (18:4n3)	Ash	-0.11833	0.012571	0.0580963
stearoyl ethanolamide	Ash	0.0648435	0.00242159	0.0189725
stearoyl-linolenoyl-glycerol (18:0/18:3) [2]*	Ash	-0.160112	0.00144211	0.014386
stearoyl-linoleoyl-glycerol (18:0/18:2) [2]*	Ash	-0.0822314	0.031462	0.109983
succinate	Ash	0.105087	0.00184045	0.0164545
succinoyltaurine	Ash	0.092279	0.0864786	0.222717
syringic acid	Ash	-0.133708	0.00019669	0.00412535
tangeritin	Ash	-0.0621706	0.00151401	0.0144507
taurine	Ash	0.0580397	0.0946828	0.238309
threonate	Ash	0.0640783	0.00183309	0.0164545
trimethylamine N-oxide	Ash	0.0750621	0.00295775	0.0221967
tryptamine	Ash	0.0731856	0.00589987	0.0337489
undecanedioate (C11-DC)	Ash	-0.0838678	0.00021029	0.00429132
ursolic acid	Ash	-0.136211	0.0055342	0.0321062
valerylphenylalanine	Ash	0.0747408	0.0734447	0.200259
valylglutamine	Ash	0.0475145	0.014247	0.0616616
valylglycine	Ash	0.0320302	0.0476068	0.1464
valylleucine	Ash	0.0451927	0.0474073	0.146337
vanillactate	Ash	0.0900768	0.00167815	0.0155992
vanillate	Ash	-0.123131	1.24e-05	0.00084814
vanillin	Ash	-0.0691938	0.00126135	0.0133182
xanthopterin	Ash	-0.0369212	0.0408245	0.131818
xylose	Ash	-0.127044	5.3e-05	0.00188331
(16 or 17)-methylstearate (a19:0 or i19:0)	Crude_fiber	0.035106	0.048392	0.197478
1-(1-enyl-palmitoyl)-GPE (P-16:0)*	Crude_fiber	0.0596154	0.0062043	0.060715
1,2-dipalmitoyl-GPC (16:0/16:0)	Crude_fiber	0.0303929	0.0605234	0.216936
1,2-dipalmitoyl-GPE (16:0/16:0)*	Crude_fiber	0.0884058	0.00086975	0.0187374
1-linoleoyl-GPE (18:2)*	Crude_fiber	0.0392002	0.0372732	0.172257
1-linoleoyl-GPG (18:2)*	Crude_fiber	0.0657454	0.00505327	0.0551143
1-methyl-5-imidazoleacetate	Crude_fiber	0.0582364	0.0422161	0.183685
1-methylguanidine	Crude_fiber	0.0544397	0.00128466	0.0228446
1-methylhypoxanthine	Crude_fiber	0.0517582	0.0210757	0.124927
1-methylnicotinamide	Crude_fiber	0.0872161	0.0555583	0.208865
1-palmitoyl-2-arachidonoyl-GPC (16:0/20:4n6)	Crude_fiber	0.0348165	0.0724682	0.249071
1-palmitoyl-2-arachidonoyl-GPE (16:0/20:4)*	Crude_fiber	0.049088	0.0364089	0.170186
1-palmitoyl-2-linoleoyl-GPE (16:0/18:2)	Crude_fiber	0.0907318	0.00310152	0.0367688
1-palmitoyl-GPE (16:0)	Crude_fiber	0.0750457	1.61e-05	0.00171444
1-palmitoyl-GPG (16:0)*	Crude_fiber	0.0886536	0.00020657	0.00793016
1-stearoyl-GPE (18:0)	Crude_fiber	0.0376564	0.0104315	0.0797474
1-stearoyl-GPG (18:0)	Crude_fiber	0.0646144	0.00162624	0.0266053
2,3-dihydroxy-5-methylthio-4-pentenoate (DMTPA)*	Crude_fiber	-0.074531	0.0322891	0.159111
2,4-dihydroxybutyrate	Crude_fiber	0.04754	0.0392687	0.176493
2,6-dihydroxybenzoic acid	Crude_fiber	0.0493055	0.0377593	0.173523
2-acetamidobutanoate	Crude_fiber	0.0478681	0.00229807	0.031332
2-aminophenol	Crude_fiber	0.0276026	0.0635935	0.225192
2'-deoxycytidine	Crude_fiber	0.0803058	2.32e-06	0.00094915
2-hydroxyadipate	Crude_fiber	0.0984378	0.0222	0.128629
2-hydroxypalmitate	Crude_fiber	0.0629916	0.0367443	0.170778
2-hydroxyphenylacetate	Crude_fiber	0.092114	8.61e-05	0.00439947
2-oxindole-3-acetate	Crude_fiber	0.0902641	0.0116886	0.0864868
2-piperidinone	Crude_fiber	0.0329901	0.0535152	0.203607
2-pyrrolidinone	Crude_fiber	0.0459094	0.0422112	0.183685
2-stearoyl-GPE (18:0)*	Crude_fiber	0.0506659	0.0386017	0.174454
3-(3-hydroxyphenyl)propionate	Crude_fiber	-0.0757002	0.0361087	0.170163
3-(3-hydroxyphenyl)propionate sulfate	Crude_fiber	-0.148446	1.75e-05	0.00171444
3-(4-hydroxyphenyl)propionate	Crude_fiber	0.0471904	0.0385085	0.174454
3,4-dihydroxybutyrate	Crude_fiber	0.0462032	0.0085483	0.074614
3-amino-2-piperidone	Crude_fiber	0.0451611	0.0223292	0.128629
3-formylindole	Crude_fiber	-0.0419422	0.00473171	0.0523046
3-hydroxy-2-ethylpropionate	Crude_fiber	0.0471432	0.0233506	0.131729
3-hydroxy-3-methylglutarate	Crude_fiber	-0.0518827	0.0498673	0.199992
3-hydroxybenzoate	Crude_fiber	0.0591606	0.00157879	0.0266053
3-hydroxycinnamate	Crude_fiber	-0.0758713	0.0479587	0.197478
3-hydroxystachydrine*	Crude_fiber	-0.250658	0.00101932	0.0213796
3-methyl-2-oxovalerate	Crude_fiber	-0.0555345	0.0357675	0.170163
3-methylglutarate/2-methylglutarate	Crude_fiber	0.0541751	0.00728246	0.0661895
3-methylhistidine	Crude_fiber	0.0660505	0.00174979	0.0270065
4-guanidinobutanoate	Crude_fiber	0.0407598	0.0442411	0.186897
4-hydroxycinnamate	Crude_fiber	-0.0765745	0.0158657	0.103454
4-hydroxyphenylacetate	Crude_fiber	-0.0346819	0.0578591	0.21134
4-hydroxyphenylpyruvate	Crude_fiber	-0.0580571	0.0131527	0.0927494
4-methyl-2-oxopentanoate	Crude_fiber	-0.0453814	0.0654079	0.229629
5,6-DiHETrE	Crude_fiber	0.0933137	0.00224754	0.031332
5,6-dihydrouridine	Crude_fiber	0.109824	0.00040589	0.0118578
5-aminovalerate	Crude_fiber	0.0296536	0.00084467	0.0187374
5-hydroxyindoleacetate	Crude_fiber	0.0673885	0.00037172	0.0112617
5-hydroxylysine	Crude_fiber	0.0609878	0.00788077	0.0708404
5-hydroxypicolinic acid	Crude_fiber	-0.0985932	0.0607314	0.216936
6-hydroxynicotinate	Crude_fiber	0.0714791	0.0188686	0.114772
6-oxopiperidine-2-carboxylate	Crude_fiber	0.0566849	0.0140853	0.0965665
7alpha-hydroxycholestenone	Crude_fiber	0.0372954	0.0540113	0.204543
8-hydroxyguanine	Crude_fiber	0.0596482	0.00872286	0.074614
acetylagmatine	Crude_fiber	0.0931777	0.0103209	0.0797474
acetylcarnitine (C2)	Crude_fiber	-0.0586872	0.0032177	0.0370716
adipate	Crude_fiber	0.0543744	0.00173855	0.0270065
agmatine	Crude_fiber	0.0783962	0.0714165	0.246492
alanine	Crude_fiber	-0.0327955	0.0128398	0.0921314
alpha-CEHC	Crude_fiber	0.0613001	0.0148706	0.10053
alpha-ketoglutaramate*	Crude_fiber	-0.054537	0.00022298	0.00793016
alpha-tocopherol	Crude_fiber	0.0416104	0.00530491	0.0556335
alpha-tocopherol acetate	Crude_fiber	0.0991124	0.00013858	0.00566807
alpha-tocotrienol	Crude_fiber	0.062094	0.0284471	0.14967
arabinose	Crude_fiber	-0.0857334	0.00953388	0.078552
arachidate (20:0)	Crude_fiber	0.0314231	0.029313	0.149863
arachidoyl ethanolamide (20:0)*	Crude_fiber	0.0508934	0.00262745	0.0330451
arginine	Crude_fiber	-0.0539144	0.0246656	0.137255
asparagine	Crude_fiber	-0.101422	0.0287263	0.14967
aspartate	Crude_fiber	-0.0579951	0.00646836	0.0622485
behenoyl ethanolamide (22:0)*	Crude_fiber	0.0477386	0.0189417	0.114772
beta-hydroxyisovalerate	Crude_fiber	0.037971	0.0130477	0.0927494
biotin	Crude_fiber	0.0526033	0.0504711	0.200414
branched chain 14:0 dicarboxylic acid	Crude_fiber	0.0529163	0.00554998	0.0561619
butyrate/isobutyrate (4:0)	Crude_fiber	0.0383654	0.0531756	0.20326
campesterol	Crude_fiber	0.0271644	0.0414992	0.182526
caprate (10:0)	Crude_fiber	0.0471067	0.0429305	0.185805
caprylate (8:0)	Crude_fiber	0.0679572	0.00243917	0.0316705
ceramide (d18:1/20:0, d16:1/22:0, d20:1/18:0)*	Crude_fiber	0.0488466	0.00982858	0.0788214
ceramide (d18:2/24:1, d18:1/24:2)*	Crude_fiber	0.0473845	0.00623479	0.060715
chenodeoxycholic acid sulfate (2)	Crude_fiber	0.103842	0.00064808	0.0171009
chrysoeriol	Crude_fiber	-0.155329	0.00010842	0.0049559
cis-urocanate	Crude_fiber	-0.04403	0.00875666	0.074614
creatinine	Crude_fiber	0.116165	0.00174981	0.0270065
cystathionine	Crude_fiber	0.0562006	0.0226302	0.129451
cysteine	Crude_fiber	0.0606206	0.00021462	0.00793016
cysteine s-sulfate	Crude_fiber	-0.0683131	0.011736	0.0864868
cysteinylglycine	Crude_fiber	0.0755566	0.00149773	0.0260669
cystine	Crude_fiber	-0.0981993	0.0512502	0.200587
delta-tocopherol	Crude_fiber	0.0347403	0.0491622	0.199082
dihomo-linolenoyl ethanolamide	Crude_fiber	0.0635722	0.0432214	0.18608
dihydroferulate	Crude_fiber	-0.0889846	0.00270663	0.0330451
dihydrokaempferol	Crude_fiber	-0.0513713	0.0285626	0.14967
dimethylarginine (ADMA + SDMA)	Crude_fiber	0.0568975	1.15e-05	0.00171444
diosmetin	Crude_fiber	-0.160361	6.8e-05	0.00375482
docosadienoate (22:2n6)	Crude_fiber	0.0434744	0.0174975	0.1101
docosapentaenoate (n6 DPA; 22:5n6)	Crude_fiber	0.0794463	0.0573568	0.21134
enterodiol	Crude_fiber	-0.110861	0.0470048	0.196173
enterolactone sulfate	Crude_fiber	-0.0781229	0.0162465	0.104643
ergosterol	Crude_fiber	-0.0497294	0.0586551	0.213225
eriodictyol	Crude_fiber	-0.248829	1.89e-05	0.00171444
erucoyl ethanolamide (22:1)*	Crude_fiber	0.0401846	0.0522912	0.201765
ferulate	Crude_fiber	-0.143211	0.00026625	0.00907464
galactitol (dulcitol)	Crude_fiber	0.0563822	0.0265814	0.14305
galacturonate	Crude_fiber	-0.154795	0.0251983	0.137868
gamma-CEHC	Crude_fiber	0.0639063	0.0097653	0.0788214
gamma-glutamyltyrosine	Crude_fiber	-0.0629447	0.0318157	0.15869
gamma-tocopherol/beta-tocopherol	Crude_fiber	0.0351833	0.0595765	0.214686
glutamate	Crude_fiber	-0.0375099	0.0214134	0.126015
glutamine	Crude_fiber	-0.0623713	0.00280258	0.0337134
glutamyl-meso-diaminopimelate	Crude_fiber	-0.0780379	0.00698425	0.0644569
glutarate (C5-DC)	Crude_fiber	0.0375673	0.0332456	0.161874
glycerophosphoglycerol	Crude_fiber	0.053131	0.00205952	0.029556
glycine	Crude_fiber	-0.0299603	0.0681831	0.237335
glycitein	Crude_fiber	0.0793029	0.0380974	0.174098
glycylisoleucine	Crude_fiber	-0.0679652	0.00107382	0.0214241
glycylleucine	Crude_fiber	-0.0443108	0.017406	0.1101
glycylvaline	Crude_fiber	-0.0481876	0.00547396	0.0561619
guanidinoacetate	Crude_fiber	0.0415504	0.019132	0.115073
heneicosapentaenoate (21:5n3)	Crude_fiber	-0.0883571	0.036196	0.170163
HEPES	Crude_fiber	0.0197034	0.056647	0.209671
hesperetin	Crude_fiber	-0.344835	0.00012778	0.00550138
hesperidin	Crude_fiber	-0.229246	3.95e-05	0.00293749
hexadecanedioate (C16)	Crude_fiber	0.0306117	0.0154891	0.103372
homocitrulline	Crude_fiber	0.060422	0.00104702	0.0214115
homocysteine	Crude_fiber	0.0355698	0.0559186	0.208865
homoserine	Crude_fiber	0.059464	0.00839615	0.074614
hypotaurine	Crude_fiber	0.0691448	0.00315404	0.0368573
hypoxanthine	Crude_fiber	-0.027709	0.0250377	0.137868
imidazole propionate	Crude_fiber	0.0357546	0.0236088	0.132274
indole	Crude_fiber	0.0631367	0.0301677	0.152328
indoleacrylate	Crude_fiber	-0.0378442	0.04806	0.197478
isocaproyltaurine	Crude_fiber	0.0612378	0.0159355	0.103454
isoleucine	Crude_fiber	-0.055894	0.00087044	0.0187374
isovalerate (C5)	Crude_fiber	0.0386548	0.0686607	0.237985
kynurenine	Crude_fiber	0.0296446	0.0186318	0.114592
leucine	Crude_fiber	-0.045999	0.00265275	0.0330451
leucylalanine	Crude_fiber	0.0484569	0.0328946	0.161124
lignoceroyl ethanolamide (24:0)*	Crude_fiber	0.0431916	0.0628498	0.223527
limonin	Crude_fiber	-0.213124	6.89e-05	0.00375482
linolenoyl ethanolamide	Crude_fiber	0.0919448	0.0005031	0.014191
linoleoyl ethanolamide	Crude_fiber	0.0682452	0.00160384	0.0266053
lithocholate	Crude_fiber	0.0376471	0.0441967	0.186897
maltol	Crude_fiber	0.100825	0.00687811	0.0644569
margaroyl ethanolamide*	Crude_fiber	0.0567821	0.00116658	0.0216877
methionine	Crude_fiber	-0.0336313	0.00929625	0.0775952
methionine sulfoxide	Crude_fiber	-0.0675303	4.34e-05	0.00295949
methylmalonate (MMA)	Crude_fiber	0.055339	0.0301512	0.152328
methylsuccinate	Crude_fiber	0.0423726	0.00865861	0.074614
mevalonate	Crude_fiber	0.0384915	0.0559112	0.208865
N(1)-acetylspermine	Crude_fiber	0.16444	0.00110444	0.0215102
N-(2-hydroxypalmitoyl)-sphingosine (d18:1/16:0(2OH))	Crude_fiber	0.0583803	0.0156768	0.103416
N1,N12-diacetylspermine	Crude_fiber	0.0806548	0.0510159	0.200587
N2-acetyl,N6-methyllysine	Crude_fiber	0.0590582	0.0401477	0.178483
N6,N6,N6-trimethyllysine	Crude_fiber	0.0772303	0.00072362	0.0179369
N6,N6-dimethyllysine	Crude_fiber	0.0307424	0.0317813	0.15869
N6-carboxyethyllysine	Crude_fiber	0.052663	0.0106885	0.0809555
N6-carboxymethyllysine	Crude_fiber	0.0762606	0.0003487	0.0109705
N-acetylalanine	Crude_fiber	0.029464	0.0527034	0.202401
N-acetyl-beta-alanine	Crude_fiber	0.0515444	0.00888593	0.0749349
N-acetylglucosaminylasparagine	Crude_fiber	-0.0662823	0.026804	0.143305
N-acetylglutamine	Crude_fiber	-0.0584393	0.0172695	0.1101
N-acetylisoleucine	Crude_fiber	0.0319851	0.0181734	0.11262
N-acetyl-isoputreanine	Crude_fiber	0.0447309	0.0521632	0.201765
N-acetylleucine	Crude_fiber	0.0587066	0.00068157	0.0174227
N-acetylmethionine sulfoxide	Crude_fiber	-0.0760213	3.5e-05	0.0028645
N-acetylphenylalanine	Crude_fiber	0.0360587	0.0320624	0.158952
N-acetylproline	Crude_fiber	0.0523083	0.0501201	0.199992
N-acetylpyrraline	Crude_fiber	0.0765311	0.0102394	0.0797474
N-acetylsphingosine	Crude_fiber	0.103186	0.0110117	0.0826382
N-acetylvaline	Crude_fiber	0.0526559	0.00061757	0.016839
naringenin	Crude_fiber	-0.122276	0.0140243	0.0965665
N-butyryl-isoleucine	Crude_fiber	0.0440785	0.0485244	0.197478
N-butyryl-leucine	Crude_fiber	0.0439507	0.0500695	0.199992
N-butyryl-phenylalanine	Crude_fiber	0.0495258	0.0233035	0.131729
nicotinamide	Crude_fiber	0.0302496	0.0137594	0.0961978
N-isobutyryl-phenylalanine	Crude_fiber	0.0957355	1.36e-05	0.00171444
N-myristoyl-sphingosine (d18:1/14:0)*	Crude_fiber	0.039695	0.0443251	0.186897
N-palmitoyl-sphingosine (d18:1/16:0)	Crude_fiber	0.0323949	0.0355841	0.170163
N-propionylalanine	Crude_fiber	0.0416852	0.00992652	0.0788339
N-propionylmethionine	Crude_fiber	0.0416719	0.0440896	0.186897
N-stearoyl-phytosphingosine (t18:0/18:0)*	Crude_fiber	0.0467514	0.029233	0.149863
N-stearoyl-sphingosine (d18:1/18:0)*	Crude_fiber	0.0356563	0.0647077	0.22815
N-stearoyltaurine	Crude_fiber	0.0553497	0.0205257	0.122555
oleanolate	Crude_fiber	0.106381	0.0517849	0.201715
oleoyl ethanolamide	Crude_fiber	0.067683	0.00086537	0.0187374
orotate	Crude_fiber	-0.0967233	0.00078996	0.0187374
O-sulfo-L-tyrosine	Crude_fiber	-0.0723987	0.00601855	0.0600387
palmitate (16:0)	Crude_fiber	0.0286809	0.0509564	0.200587
palmitoleoyl ethanolamide*	Crude_fiber	0.0682973	0.00960293	0.078552
palmitoleoylcarnitine (C16:1)*	Crude_fiber	-0.0704276	0.0358244	0.170163
palmitoyl ethanolamide	Crude_fiber	0.0616551	0.0018096	0.0274121
pantetheine	Crude_fiber	0.0475058	0.0252814	0.137868
phenylacetate	Crude_fiber	-0.0605333	0.0104004	0.0797474
phenylalanine	Crude_fiber	-0.0422747	0.00524473	0.0556335
phenylpyruvate	Crude_fiber	-0.0523409	0.0446369	0.187246
pimelate (C7-DC)	Crude_fiber	0.0544814	0.00233895	0.031332
pipecolate	Crude_fiber	0.0499384	0.0120311	0.08787
ponciretin	Crude_fiber	-0.24551	0.00010905	0.0049559
prolylhydroxyproline	Crude_fiber	0.0617981	0.0180932	0.11262
propionylglycine (C3)	Crude_fiber	0.0478584	0.0397591	0.177721
pyridoxal	Crude_fiber	0.0459133	0.0045978	0.0515205
pyridoxamine	Crude_fiber	0.0342942	0.0264312	0.14305
pyrraline	Crude_fiber	0.0765587	0.00376383	0.0427613
quinate	Crude_fiber	-0.0458907	0.0126151	0.0913199
quinolinate	Crude_fiber	0.0568735	0.0155437	0.103372
ribulose/xylulose	Crude_fiber	-0.0628257	0.0141662	0.0965665
S-1-pyrroline-5-carboxylate	Crude_fiber	0.054843	0.0291495	0.149863
salicylate	Crude_fiber	0.0759137	0.0023748	0.031332
serine	Crude_fiber	-0.0424101	0.00701304	0.0644569
serotonin	Crude_fiber	0.0307244	0.05644	0.209671
sinapate	Crude_fiber	-0.0596589	0.0069181	0.0644569
sinensetin	Crude_fiber	-0.241184	1.64e-05	0.00171444
S-methylcysteine	Crude_fiber	0.100738	0.00029144	0.009536
spermidine	Crude_fiber	0.138441	0.0011609	0.0216877
spermine	Crude_fiber	0.135752	0.00267463	0.0330451
stearate (18:0)	Crude_fiber	0.031203	0.0658599	0.230228
stearoyl ethanolamide	Crude_fiber	0.0367528	0.057873	0.21134
sulfate*	Crude_fiber	0.0363501	0.0220617	0.128629
syringic acid	Crude_fiber	-0.108326	0.00124419	0.0226167
tangeritin	Crude_fiber	-0.0831148	1.87e-05	0.00171444
threonate	Crude_fiber	0.050523	0.00556126	0.0561619
threonine	Crude_fiber	-0.0452277	0.00199027	0.0290722
TMP	Crude_fiber	0.086594	0.0336291	0.162773
trans-urocanate	Crude_fiber	-0.0459827	0.0415035	0.182526
trigonelline (N'-methylnicotinate)	Crude_fiber	0.0651636	0.0484556	0.197478
trimethylamine N-oxide	Crude_fiber	0.0733707	0.00188583	0.0280475
tryptophan	Crude_fiber	-0.0304388	0.0589107	0.213225
tyrosine	Crude_fiber	-0.0459768	0.00517089	0.0556335
ursolic acid	Crude_fiber	-0.196014	5.57e-05	0.00350686
valine	Crude_fiber	-0.0513937	0.00235077	0.031332
vanillate	Crude_fiber	-0.122225	1.78e-06	0.00094915
vanillin	Crude_fiber	-0.043189	0.0278754	0.148066
1-(1-enyl-palmitoyl)-GPE (P-16:0)*	Fat	0.0667651	0.00490456	0.0636815
1,2-dilinoleoyl-GPC (18:2/18:2)	Fat	-0.0789481	0.00603224	0.070491
1,2-dipalmitoyl-GPE (16:0/16:0)*	Fat	0.0684276	0.0281764	0.161177
12-ketolithocholate	Fat	-0.0431092	0.0514182	0.217789
1-carboxyethylphenylalanine	Fat	0.0598696	0.0520462	0.218327
1-carboxyethyltyrosine	Fat	0.0523149	0.0446602	0.206599
1-carboxyethylvaline	Fat	0.0652565	0.0338948	0.181215
1-linolenoylglycerol (18:3)	Fat	-0.137683	0.0298634	0.167317
1-linoleoyl-2-linolenoyl-GPC (18:2/18:3)*	Fat	-0.0605547	0.046711	0.208638
1-linoleoylglycerol (18:2)	Fat	-0.122728	0.00587928	0.070491
1-linoleoyl-GPG (18:2)*	Fat	0.0644119	0.0139368	0.111768
1-methylguanidine	Fat	0.0429121	0.033181	0.178566
1-methylhypoxanthine	Fat	0.0746545	0.00363731	0.0589585
1-methylnicotinamide	Fat	0.158207	0.00259445	0.04985
1-oleoyl-2-linoleoyl-GPC (18:1/18:2)*	Fat	-0.069194	0.00445163	0.0627834
1-oleoylglycerol (18:1)	Fat	-0.111206	0.00832062	0.0819827
1-palmitoleoylglycerol (16:1)*	Fat	-0.123007	0.00435378	0.0624806
1-palmitoyl-2-oleoyl-GPC (16:0/18:1)	Fat	-0.0325028	0.0428821	0.203939
1-palmitoylglycerol (16:0)	Fat	-0.0450621	0.0551519	0.222855
1-palmitoyl-GPE (16:0)	Fat	0.0629498	0.00196311	0.045808
1-palmitoyl-GPG (16:0)*	Fat	0.0582464	0.0319594	0.174285
1-stearoyl-GPE (18:0)	Fat	0.0482111	0.00485333	0.0636815
1-stearoyl-GPG (18:0)	Fat	0.0508607	0.0238707	0.141494
1-stearoyl-GPS (18:0)*	Fat	0.0643151	0.0177921	0.128796
2,3-dihydroxyisovalerate	Fat	-0.0519966	0.0185955	0.132187
2,4-dihydroxybutyrate	Fat	0.0598902	0.0150249	0.114864
2-acetamidobutanoate	Fat	0.0375552	0.0195644	0.132262
2-hydroxy-4-(methylthio)butanoic acid	Fat	0.0681456	0.00639327	0.0716396
2-hydroxyadipate	Fat	0.0919376	0.0532484	0.219986
2-hydroxybutyrate/2-hydroxyisobutyrate	Fat	0.0454482	0.0193946	0.132262
2-hydroxyphenylacetate	Fat	0.107141	9.06e-05	0.0123485
2-isopropylmalate	Fat	-0.0572882	0.0538253	0.220145
2-linoleoylglycerol (18:2)	Fat	-0.121489	0.00140594	0.0392819
2-oleoylglycerol (18:1)	Fat	-0.117881	0.00144066	0.0392819
2-oxoarginine*	Fat	0.0427431	0.0555776	0.222855
2-palmitoylglycerol (16:0)	Fat	-0.0575851	0.021833	0.138226
2R,3R-dihydroxybutyrate	Fat	0.0265868	0.055263	0.222855
3-(3-hydroxyphenyl)propionate	Fat	-0.136839	0.00096516	0.0315802
3-(3-hydroxyphenyl)propionate sulfate	Fat	-0.1808	8.7e-06	0.0031353
3,4-dihydroxybutyrate	Fat	0.0502451	0.00851898	0.0819827
3,5-dihydroxyphenylpropionate	Fat	-0.080696	0.0185085	0.132187
3-dehydrodeoxycholate	Fat	-0.0425711	0.0431643	0.204095
3-dehydroshikimate	Fat	-0.117702	0.00805021	0.0819827
3-hydroxy-3-methylglutarate	Fat	-0.084941	0.0032285	0.0574112
3-hydroxycinnamate	Fat	-0.14011	0.00187074	0.045808
3-hydroxydodecanedioate*	Fat	-0.0511529	0.0166169	0.123688
3-hydroxysebacate	Fat	-0.0318671	0.0523926	0.218647
4-hydroxycinnamate	Fat	-0.131951	0.000212	0.0192681
4-hydroxyphenylacetate	Fat	-0.0417616	0.0480826	0.209712
5,6-DiHETrE	Fat	0.0837969	0.0117832	0.0991636
5-hydroxylysine	Fat	0.0689259	0.00431274	0.0624806
5-hydroxypicolinic acid	Fat	-0.134584	0.0154536	0.117047
5-oxoproline	Fat	0.0560888	0.00779204	0.0817165
6-hydroxynicotinate	Fat	0.0685531	0.0467124	0.208638
6-oxopiperidine-2-carboxylate	Fat	0.0617567	0.0195333	0.132262
7alpha-hydroxycholestenone	Fat	0.054392	0.0149877	0.114864
8-hydroxyoctanoate	Fat	-0.0447279	0.023605	0.140941
acetylagmatine	Fat	0.128683	0.00280654	0.0515493
acetylcarnitine (C2)	Fat	-0.0732152	0.0008753	0.0300942
allo-threonine	Fat	0.0547864	0.0449802	0.206707
alpha-tocopherol	Fat	0.034426	0.0350184	0.182452
alpha-tocopherol acetate	Fat	0.0762222	0.0127856	0.104586
arabinose	Fat	-0.0886119	0.0100432	0.090278
arachidonoyl ethanolamide	Fat	0.113249	0.00821682	0.0819827
arctigenin	Fat	-0.0452969	0.0167841	0.123688
argininate*	Fat	0.0451829	0.0516517	0.217789
azelate (C9-DC)	Fat	-0.043979	0.0408434	0.200036
biocytin	Fat	0.0637072	0.0166995	0.123688
biotin	Fat	0.0636023	0.0310746	0.170597
caffeate	Fat	-0.0869751	0.0205877	0.136917
carboxyethyl-GABA	Fat	-0.0376879	0.0526571	0.218647
chenodeoxycholic acid sulfate (2)	Fat	0.0976969	0.00135559	0.0392819
chrysoeriol	Fat	-0.146779	0.00120054	0.0377709
cis-3,4-methyleneheptanoate	Fat	-0.0427277	0.0379712	0.194128
cis-urocanate	Fat	-0.0366553	0.0574286	0.229154
creatinine	Fat	0.0945008	0.0296852	0.167317
cystathionine	Fat	0.0811855	0.0040635	0.0619686
cysteine	Fat	0.0590338	0.00066672	0.0300942
cysteine s-sulfate	Fat	-0.0711362	0.0216242	0.138226
cysteinylglycine	Fat	0.062259	0.0214985	0.138226
deoxycholic acid 12-sulfate*	Fat	-0.0680285	0.0234984	0.140941
deoxymugineic acid	Fat	-0.112015	0.00967861	0.0879678
diacylglycerol (16:1/18:2 [2], 16:0/18:3 [1])*	Fat	-0.0910732	0.00346771	0.0578921
dihomo-linolenoyl ethanolamide	Fat	0.0983761	0.00538293	0.0668005
dihydroferulate	Fat	-0.117088	0.00054452	0.0278388
dihydrokaempferol	Fat	-0.070142	0.00905647	0.0833113
dimethylarginine (ADMA + SDMA)	Fat	0.0646424	1.15e-05	0.0031353
diosmetin	Fat	-0.0952336	0.0193733	0.132262
docosapentaenoate (n6 DPA; 22:5n6)	Fat	0.103196	0.0187453	0.132187
enterodiol	Fat	-0.23931	0.00027333	0.0203254
ergosterol	Fat	-0.0600769	0.0469308	0.208638
eriodictyol	Fat	-0.146182	0.013154	0.106535
erythronate*	Fat	0.0610484	0.00079357	0.0300942
ferulate	Fat	-0.151197	0.00047511	0.0278388
galacturonate	Fat	-0.150493	0.0341606	0.181221
gamma-CEHC	Fat	0.0750371	0.0104548	0.0919574
gamma-glutamylhistidine	Fat	0.0539936	0.0322197	0.174541
gamma-glutamylisoleucine*	Fat	0.0497033	0.0230575	0.140754
gamma-tocopherol/beta-tocopherol	Fat	0.046811	0.0228527	0.140654
glucuronate	Fat	-0.033025	0.0398113	0.200036
glutamyl-meso-diaminopimelate	Fat	-0.070349	0.0214846	0.138226
guanosine-2',3'-cyclic monophosphate	Fat	-0.0522111	0.0271714	0.156523
hesperetin	Fat	-0.183631	0.0437995	0.204732
hesperidin	Fat	-0.118984	0.0353729	0.183133
hexadecasphinganine (d16:0)*	Fat	-0.0530335	0.0210791	0.138226
hypotaurine	Fat	0.0482604	0.0589261	0.231738
hypoxanthine	Fat	-0.0285608	0.0345623	0.18123
indole	Fat	0.0570052	0.0605114	0.234589
indoleacetate	Fat	-0.0530821	0.0259862	0.150757
isocaproyltaurine	Fat	0.0561074	0.0427647	0.203939
kynurenine	Fat	0.0296528	0.0301199	0.167606
lactosyl-N-palmitoyl-sphingosine (d18:1/16:0)	Fat	0.057489	0.0118802	0.0991636
LAHSA (18:2/OH-18:0)*	Fat	0.081982	0.0251433	0.146909
limonin	Fat	-0.10747	0.0476275	0.209712
linolenate (18:3n3 or 3n6)	Fat	-0.119605	0.0148902	0.114864
linolenoyl ethanolamide	Fat	0.0896391	0.00342936	0.0578921
linolenoylcarnitine (C18:3)*	Fat	-0.0342349	0.0577596	0.229356
linolenoyl-linolenoyl-glycerol (18:3/18:3) [2]*	Fat	-0.142137	0.0309472	0.170597
linoleoyl ethanolamide	Fat	0.0710777	0.00478945	0.0636815
linoleoyl-arachidonoyl-glycerol (18:2/20:4) [2]*	Fat	-0.0549772	0.0457713	0.206927
linoleoyl-linolenoyl-glycerol (18:2/18:3) [1]*	Fat	-0.181177	0.00346786	0.0578921
linoleoyl-linolenoyl-glycerol (18:2/18:3) [2]*	Fat	-0.138771	0.00596442	0.070491
linoleoyl-linoleoyl-glycerol (18:2/18:2) [1]*	Fat	-0.114998	0.0107169	0.0932603
linoleoyl-linoleoyl-glycerol (18:2/18:2) [2]*	Fat	-0.123347	0.00128384	0.0388955
L-urobilin	Fat	-0.0790309	0.0604591	0.234589
mannonate*	Fat	0.0608724	0.0223077	0.139296
margaroyl ethanolamide*	Fat	0.0594749	0.0037571	0.0591021
meloxicam	Fat	-0.104996	0.0536102	0.220145
methylphosphate	Fat	0.0579073	0.0410274	0.200036
methylsuccinate	Fat	0.0334701	0.051019	0.217789
mevalonate	Fat	0.0458219	0.034339	0.181221
N(1)-acetylspermine	Fat	0.173808	0.00199324	0.045808
N1,N12-diacetylspermine	Fat	0.0940731	0.0410826	0.200036
N6,N6,N6-trimethyllysine	Fat	0.102501	7.21e-05	0.0117906
N6,N6-dimethyllysine	Fat	0.0446448	0.0057035	0.0696338
N6-carboxyethyllysine	Fat	0.0713839	0.00262047	0.04985
N6-carboxymethyllysine	Fat	0.0900145	0.00018414	0.0188284
N-acetylalanine	Fat	0.0534538	0.00156717	0.0413531
N-acetylglutamate	Fat	-0.0542424	0.0200913	0.134711
N-acetylisoleucine	Fat	0.0399733	0.00638201	0.0716396
N-acetyl-isoputreanine	Fat	0.0488131	0.0447041	0.206599
N-acetylleucine	Fat	0.067951	0.00047862	0.0278388
N-acetylmethionine sulfoxide	Fat	-0.0547867	0.00843227	0.0819827
N-acetylphenylalanine	Fat	0.0622527	0.00082221	0.0300942
N-acetylserine	Fat	0.0455441	0.049147	0.21271
N-acetylvaline	Fat	0.0510727	0.00176013	0.0449932
N-butyryl-isoleucine	Fat	0.0579232	0.00851465	0.0819827
N-butyryl-leucine	Fat	0.0621494	0.00538977	0.0668005
N-butyryl-phenylalanine	Fat	0.0760824	0.00078926	0.0300942
N-carbamoylvaline	Fat	0.0700622	0.0498109	0.214449
N-formylmethionine	Fat	0.0373315	0.0298495	0.167317
N-formylphenylalanine	Fat	0.0560249	0.0113028	0.0973232
N-isobutyryl-phenylalanine	Fat	0.0728415	0.00225608	0.048565
N-linoleoylglycine	Fat	0.0425166	0.0479669	0.209712
N-linoleoylserine*	Fat	0.0719894	0.0102177	0.090849
N-oleoylserine	Fat	0.0569403	0.0481978	0.209712
N-oleoyltaurine	Fat	0.053045	0.0514739	0.217789
norvaline	Fat	0.0383372	0.0625316	0.240145
N-propionylmethionine	Fat	0.0424139	0.0452845	0.206927
N-succinyl-phenylalanine	Fat	0.1164	0.00906443	0.0833113
octadecenedioate (C18:1-DC)	Fat	-0.0316357	0.0410833	0.200036
oleoyl ethanolamide	Fat	0.0836165	0.00039634	0.0270174
oleoyl-arachidonoyl-glycerol (18:1/20:4) [2]*	Fat	-0.0761874	0.00904843	0.0833113
oleoylcholine	Fat	0.061902	0.0219674	0.138226
oleoyl-linolenoyl-glycerol (18:1/18:3) [2]*	Fat	-0.171144	0.00464563	0.0636815
oleoyl-linoleoyl-glycerol (18:1/18:2) [1]	Fat	-0.140414	0.00237858	0.0486419
oleoyl-linoleoyl-glycerol (18:1/18:2) [2]	Fat	-0.117356	0.00234555	0.0486419
oleoyl-oleoyl-glycerol (18:1/18:1) [2]*	Fat	-0.139269	0.00283584	0.0515493
o-Tyrosine	Fat	0.0518642	0.00409084	0.0619686
palmitoleoyl ethanolamide*	Fat	0.105256	0.00054107	0.0278388
palmitoyl ethanolamide	Fat	0.0788662	0.00067737	0.0300942
palmitoyl-linolenoyl-glycerol (16:0/18:3) [2]*	Fat	-0.133442	0.00664277	0.0734295
palmitoyl-linoleoyl-glycerol (16:0/18:2) [1]*	Fat	-0.0541085	0.045787	0.206927
palmitoyl-linoleoyl-glycerol (16:0/18:2) [2]*	Fat	-0.100766	0.00747578	0.0800109
pentose acid*	Fat	-0.0760862	0.00793942	0.0819827
phenylacetylalanine	Fat	0.0516141	0.0405949	0.200036
ponciretin	Fat	-0.132527	0.0390124	0.198212
prolylglycine	Fat	0.0483277	0.0427116	0.203939
prolylhydroxyproline	Fat	0.0894973	0.00207785	0.0459374
putrescine	Fat	0.0822985	0.0437818	0.204732
pyridoxal	Fat	0.0323091	0.0553691	0.222855
pyrraline	Fat	0.0555028	0.0584556	0.230998
pyruvate	Fat	0.0805456	0.002016	0.045808
quinate	Fat	-0.0598993	0.00525566	0.0668005
retinol (Vitamin A)	Fat	0.0670685	0.0249543	0.146853
ribonate	Fat	0.0591573	0.00429657	0.0624806
ribose	Fat	-0.0360751	0.0235173	0.140941
ribulonate/xylulonate/lyxonate*	Fat	0.0328403	0.061471	0.237185
ribulose/xylulose	Fat	-0.0650624	0.0147829	0.114864
S-carboxyethylcysteine	Fat	0.0714902	0.0171806	0.12548
sebacate (C10-DC)	Fat	-0.0484873	0.0118152	0.0991636
secoisolariciresinol	Fat	-0.139715	0.00753159	0.0800109
secoisolariciresinol diglucoside	Fat	-0.107612	0.014849	0.114864
sinapate	Fat	-0.0918672	0.00017601	0.0188284
sinensetin	Fat	-0.130355	0.0217601	0.138226
S-methylcysteine	Fat	0.144371	1.66e-06	0.00135516
spermidine	Fat	0.135582	0.0036759	0.0589585
spermine	Fat	0.20356	5.96e-05	0.0117906
stearoyl ethanolamide	Fat	0.0406673	0.0594991	0.232872
stearoyl-linolenoyl-glycerol (18:0/18:3) [2]*	Fat	-0.14184	0.00487	0.0636815
stearoyl-linoleoyl-glycerol (18:0/18:2) [2]*	Fat	-0.0783215	0.0405693	0.200036
succinate	Fat	0.0794602	0.0195446	0.132262
syringic acid	Fat	-0.10818	0.00251414	0.04985
tangeritin	Fat	-0.0537264	0.00627086	0.0716396
threonate	Fat	0.0572573	0.00706149	0.0770173
trimethylamine N-oxide	Fat	0.0674116	0.00875236	0.0832491
tryptamine	Fat	0.0543068	0.0422327	0.203939
undecanedioate (C11-DC)	Fat	-0.0574798	0.0121906	0.100727
ursolic acid	Fat	-0.103454	0.0357879	0.184117
vanillactate	Fat	0.0668215	0.0228692	0.140654
vanillate	Fat	-0.104096	0.00025604	0.0203254
vanillin	Fat	-0.0733512	0.00088296	0.0300942
xylose	Fat	-0.106739	0.00075631	0.0300942
(12 or 13)-methylmyristate (a15:0 or i15:0)	Insoluble_fiber	-0.0398613	0.0476734	0.0808536
(2 or 3)-decenoate (10:1n7 or n8)	Insoluble_fiber	-0.0556445	0.0223214	0.042364
(N(1) + N(8))-acetylspermidine	Insoluble_fiber	-0.11864	8.43e-06	4.34e-05
1-(1-enyl-palmitoyl)-GPE (P-16:0)*	Insoluble_fiber	-0.0293667	0.163239	0.235918
1-(1-enyl-stearoyl)-2-arachidonoyl-GPE (P-18:0/20:4)*	Insoluble_fiber	-0.0518605	0.0538124	0.0900175
1-(1-enyl-stearoyl)-GPE (P-18:0)*	Insoluble_fiber	-0.0483028	8.37e-05	0.00031185
1,2-dilinolenoyl-galactosylglycerol (18:3/18:3)*	Insoluble_fiber	0.0714602	0.124376	0.185318
1,2-dilinoleoyl-digalactosylglycerol (18:2/18:2)*	Insoluble_fiber	0.0776534	3.15e-05	0.00013867
1,2-dilinoleoyl-galactosylglycerol (18:2/18:2)*	Insoluble_fiber	0.144991	4.66e-08	4.59e-07
1,2-dilinoleoyl-GPC (18:2/18:2)	Insoluble_fiber	0.133303	1.52e-07	1.34e-06
1,2-dipalmitoyl-GPE (16:0/16:0)*	Insoluble_fiber	-0.0418551	0.0877323	0.136444
10-nonadecenoate (19:1n9)	Insoluble_fiber	0.0447571	0.0158004	0.0309946
12-ketolithocholate	Insoluble_fiber	-0.0545944	0.00668715	0.0145869
18-methylnonadecanoate (i20:0)	Insoluble_fiber	-0.0955836	0.00084049	0.00242939
1-carboxyethylisoleucine	Insoluble_fiber	-0.0425536	0.148276	0.216588
1-carboxyethylphenylalanine	Insoluble_fiber	-0.107189	4.41e-05	0.00018404
1-carboxyethyltyrosine	Insoluble_fiber	-0.0404498	0.103822	0.15815
1-linolenoylglycerol (18:3)	Insoluble_fiber	0.490974	4.9e-16	5.73e-14
1-linolenoyl-GPC (18:3)*	Insoluble_fiber	0.113174	0.0005589	0.00167464
1-linoleoyl-2-linolenoyl-galactosylglycerol (18:2/18:3)*	Insoluble_fiber	0.100034	0.00139441	0.00376444
1-linoleoyl-2-linolenoyl-GPC (18:2/18:3)*	Insoluble_fiber	0.174848	1.88e-11	4.95e-10
1-linoleoylglycerol (18:2)	Insoluble_fiber	0.293205	6.02e-15	4.92e-13
1-linoleoyl-GPC (18:2)	Insoluble_fiber	0.126592	2.17e-07	1.81e-06
1-linoleoyl-GPE (18:2)*	Insoluble_fiber	0.0796985	1.86e-05	8.5e-05
1-linoleoyl-GPG (18:2)*	Insoluble_fiber	0.0674192	0.00220618	0.00558716
1-methyladenine	Insoluble_fiber	-0.102452	1.04e-07	9.65e-07
1-methylguanidine	Insoluble_fiber	-0.0431409	0.00509514	0.0115773
1-methylhistamine	Insoluble_fiber	-0.0765417	0.066985	0.107862
1-myristoylglycerol (14:0)	Insoluble_fiber	0.161646	2.25e-09	3.34e-08
1-oleoyl-2-linoleoyl-GPC (18:1/18:2)*	Insoluble_fiber	0.109942	1.22e-06	8.11e-06
1-oleoylglycerol (18:1)	Insoluble_fiber	0.313333	8.45e-18	3.45e-15
1-oleoyl-GPC (18:1)	Insoluble_fiber	0.141701	5.29e-10	9.01e-09
1-palmitoleoylglycerol (16:1)*	Insoluble_fiber	0.205715	1.27e-08	1.62e-07
1-palmitoyl-2-arachidonoyl-GPE (16:0/20:4)*	Insoluble_fiber	-0.0590893	0.00843107	0.0180068
1-palmitoyl-2-docosahexaenoyl-GPC (16:0/22:6)	Insoluble_fiber	0.0736038	0.00069951	0.00204679
1-palmitoyl-2-linolenoyl-digalactosylglycerol (16:0/18:3)	Insoluble_fiber	-0.0538418	0.0457766	0.0781738
1-palmitoyl-2-linoleoyl-digalactosylglycerol (16:0/18:2)*	Insoluble_fiber	0.0991042	9.23e-05	0.0003387
1-palmitoyl-2-linoleoyl-galactosylglycerol (16:0/18:2)*	Insoluble_fiber	0.116655	3.04e-05	0.00013531
1-palmitoyl-2-linoleoyl-GPC (16:0/18:2)	Insoluble_fiber	0.037603	0.0168109	0.0328978
1-palmitoyl-2-oleoyl-GPC (16:0/18:1)	Insoluble_fiber	0.0246507	0.0838278	0.130861
1-palmitoyl-2-palmitoleoyl-GPC (16:0/16:1)*	Insoluble_fiber	0.0604052	0.00158182	0.00417397
1-palmitoyl-galactosylglycerol (16:0)*	Insoluble_fiber	0.0518508	0.019805	0.0380292
1-palmitoylglycerol (16:0)	Insoluble_fiber	0.0530914	0.00591324	0.0131441
1-palmitoyl-GPC (16:0)	Insoluble_fiber	0.0518173	0.00544257	0.0122308
1-palmitoyl-GPI* (16:0)	Insoluble_fiber	0.198066	7.52e-10	1.21e-08
1-stearoyl-2-linoleoyl-GPC (18:0/18:2)*	Insoluble_fiber	0.0335335	0.0356551	0.0631296
1-stearoyl-GPI (18:0)	Insoluble_fiber	0.0975639	0.00011873	0.0004241
2-(4-hydroxyphenyl)propionate	Insoluble_fiber	-0.0999109	0.0577143	0.0947998
2,3-dihydroxy-5-methylthio-4-pentenoate (DMTPA)*	Insoluble_fiber	0.124242	9.61e-05	0.00035109
2,3-dihydroxyisovalerate	Insoluble_fiber	0.0239222	0.170378	0.244938
2,4,6-trihydroxybenzoate	Insoluble_fiber	0.14774	2.09e-08	2.34e-07
25-hydroxycholesterol sulfate	Insoluble_fiber	-0.0979723	6.45e-07	4.62e-06
2-aminoheptanoate	Insoluble_fiber	-0.0752987	0.00046616	0.00140709
2-aminophenol	Insoluble_fiber	-0.0355213	0.0153989	0.0302795
2'-deoxycytidine	Insoluble_fiber	0.0352462	0.0274127	0.0501175
2'-deoxyinosine	Insoluble_fiber	-0.0634952	0.0075454	0.0163717
2'-deoxyuridine	Insoluble_fiber	-0.0491736	0.00416145	0.009616
2-hydroxyadipate	Insoluble_fiber	-0.0833919	0.0404723	0.0701406
2-hydroxyarachidate*	Insoluble_fiber	-0.0600796	0.0182951	0.035463
2-hydroxybehenate	Insoluble_fiber	-0.0579065	0.0146649	0.029187
2-hydroxybutyrate/2-hydroxyisobutyrate	Insoluble_fiber	-0.0448698	0.0124303	0.0253565
2-hydroxyglutarate	Insoluble_fiber	-0.0924331	3.35e-07	2.64e-06
2-hydroxynervonate*	Insoluble_fiber	-0.102939	1.67e-06	1.04e-05
2-hydroxyoctanoate	Insoluble_fiber	-0.0314492	0.0172144	0.0335271
2-hydroxysebacate	Insoluble_fiber	0.0410073	0.0178296	0.0346428
2-hydroxystearate	Insoluble_fiber	-0.0398019	0.0888556	0.137399
2-linoleoylglycerol (18:2)	Insoluble_fiber	0.268168	7.79e-13	3.18e-11
2-methylcitrate/homocitrate	Insoluble_fiber	-0.0546834	0.00390095	0.00909111
2-methylserine	Insoluble_fiber	-0.113543	0.00023238	0.00079203
2-oleoylglycerol (18:1)	Insoluble_fiber	0.289764	8.13e-16	8.28e-14
2'-O-methyluridine	Insoluble_fiber	-0.0852317	1.32e-06	8.6e-06
2-oxindole-3-acetate	Insoluble_fiber	0.144304	1.31e-05	6.23e-05
2-oxoarginine*	Insoluble_fiber	-0.0652321	0.00025132	0.00084601
2-palmitoylglycerol (16:0)	Insoluble_fiber	0.0382795	0.0738319	0.116817
2-piperidinone	Insoluble_fiber	-0.0600013	0.0002647	0.00088326
2-pyrrolidinone	Insoluble_fiber	-0.11186	7.93e-08	7.45e-07
2R,3R-dihydroxybutyrate	Insoluble_fiber	-0.0276989	0.0333022	0.0594786
2-stearoyl-GPE (18:0)*	Insoluble_fiber	0.052888	0.0200155	0.0383436
3-(2-hydroxyphenyl)propionate	Insoluble_fiber	-0.0513867	0.0482326	0.081517
3-(3-hydroxyphenyl)propionate	Insoluble_fiber	0.0635649	0.0550256	0.0914567
3-(3-hydroxyphenyl)propionate sulfate	Insoluble_fiber	0.0934918	0.00339689	0.00819663
3-(4-hydroxyphenyl)lactate (HPLA)	Insoluble_fiber	-0.0561585	0.0605388	0.0984507
3-(4-hydroxyphenyl)propionate	Insoluble_fiber	0.0498542	0.0269933	0.0495079
3,4-dihydroxybutyrate	Insoluble_fiber	-0.0260548	0.124723	0.185498
3-amino-2-piperidone	Insoluble_fiber	-0.0634829	0.0006033	0.00179453
3-aminoisobutyrate	Insoluble_fiber	-0.0669427	0.00514183	0.011651
3b-hydroxy-5-cholenoic acid	Insoluble_fiber	-0.0586786	1.56e-06	9.89e-06
3-dehydrodeoxycholate	Insoluble_fiber	-0.0428416	0.0215293	0.0409558
3-dehydroshikimate	Insoluble_fiber	0.12124	0.00085354	0.00244981
3-formylindole	Insoluble_fiber	-0.0676606	5.74e-07	4.19e-06
3-hydroxy-3-methylglutarate	Insoluble_fiber	0.158135	2.12e-10	3.85e-09
3-hydroxybutyrate (BHBA)	Insoluble_fiber	0.0280351	0.0907012	0.139724
3-hydroxycinnamate	Insoluble_fiber	0.0548083	0.114893	0.173399
3-hydroxyindolin-2-one	Insoluble_fiber	0.0332868	0.143848	0.210874
3-hydroxylaurate	Insoluble_fiber	-0.0614775	2.49e-06	1.49e-05
3-hydroxymargarate	Insoluble_fiber	-0.0523614	0.0102242	0.021227
3-hydroxymargaroylglycine	Insoluble_fiber	-0.0415656	0.0274514	0.0501175
3-hydroxymyristate	Insoluble_fiber	-0.0413579	0.00024268	0.0008203
3-hydroxyoctanoate	Insoluble_fiber	-0.035084	0.0111411	0.0228407
3-hydroxysebacate	Insoluble_fiber	-0.0261587	0.054247	0.0903831
3-hydroxystachydrine*	Insoluble_fiber	0.366587	1.09e-06	7.4e-06
3-indoleglyoxylic acid	Insoluble_fiber	-0.0598045	0.0020642	0.00529315
3-ketosphinganine	Insoluble_fiber	-0.0902419	3.05e-05	0.00013531
3-methyl-2-oxobutyrate	Insoluble_fiber	-0.157933	2.36e-11	5.69e-10
3-methyl-2-oxovalerate	Insoluble_fiber	-0.122038	7.14e-07	4.99e-06
3-methylglutaconate	Insoluble_fiber	0.0314375	0.112092	0.169798
3-methylglutarate/2-methylglutarate	Insoluble_fiber	-0.0642609	0.00062368	0.00184846
3-phenylpropionate (hydrocinnamate)	Insoluble_fiber	-0.056181	0.0235737	0.0440258
3-sulfo-L-alanine	Insoluble_fiber	-0.0646192	5.19e-05	0.00021461
3-ureidopropionate	Insoluble_fiber	-0.100231	3.22e-05	0.00014106
4-chlorobenzoic acid	Insoluble_fiber	-0.0370501	0.00033453	0.00106029
4-cholesten-3-one	Insoluble_fiber	-0.119257	3.14e-09	4.59e-08
4-guanidinobutanoate	Insoluble_fiber	-0.0510362	0.00781413	0.0169099
4-hydroxybenzoate	Insoluble_fiber	0.0294586	0.0542519	0.0903831
4-hydroxybutyrate (GHB)	Insoluble_fiber	-0.0476381	0.00395173	0.00918329
4-hydroxycinnamate	Insoluble_fiber	0.158865	5.43e-08	5.23e-07
4-hydroxyphenylpyruvate	Insoluble_fiber	-0.0886092	6.65e-05	0.00025887
4-methyl-2-oxopentanoate	Insoluble_fiber	-0.108344	2.23e-06	1.34e-05
4-methylthio-2-oxobutanoate	Insoluble_fiber	-0.121026	5.99e-06	3.12e-05
4-thiouracil	Insoluble_fiber	-0.0516935	0.0023365	0.00589894
5-(2-Hydroxyethyl)-4-methylthiazole	Insoluble_fiber	-0.196285	6.13e-11	1.29e-09
5-aminovalerate	Insoluble_fiber	-0.0177958	0.0363398	0.0640646
5-hydroxyhexanoate	Insoluble_fiber	-0.0733521	0.0171395	0.0334609
5-hydroxylysine	Insoluble_fiber	-0.0475742	0.0388006	0.0677896
5-hydroxymethylcytosine	Insoluble_fiber	-0.0347053	0.108385	0.164794
5-hydroxymethyluracil	Insoluble_fiber	-0.0674393	0.00011487	0.00041395
5-hydroxypicolinic acid	Insoluble_fiber	0.323929	1.75e-10	3.26e-09
5-methylcytosine	Insoluble_fiber	-0.0358664	0.0456515	0.0781738
5-oxoproline	Insoluble_fiber	-0.0823664	2.02e-05	9.16e-05
6-hydroxynicotinate	Insoluble_fiber	-0.114709	4.27e-05	0.00017979
6-oxopiperidine-2-carboxylate	Insoluble_fiber	-0.0796624	0.0001782	0.00061505
7alpha-hydroxycholestenone	Insoluble_fiber	-0.077419	9.17e-06	4.6e-05
7-hydroxycholesterol (alpha or beta)	Insoluble_fiber	-0.0730896	0.00023803	0.00080791
7-methylguanine	Insoluble_fiber	-0.0544991	3.77e-08	3.91e-07
acetylcarnitine (C2)	Insoluble_fiber	-0.123076	6.89e-12	2.17e-10
adipate	Insoluble_fiber	0.0590395	0.00028791	0.00094205
adrenoylcarnitine (C22:4)*	Insoluble_fiber	-0.0722215	0.00564584	0.0126195
agmatine	Insoluble_fiber	0.0937873	0.0259561	0.0479279
alanine	Insoluble_fiber	-0.067532	1.19e-08	1.56e-07
allantoin	Insoluble_fiber	-0.115038	0.00248467	0.00621549
allo-threonine	Insoluble_fiber	-0.0991123	1.86e-05	8.5e-05
alpha-CEHC taurine*	Insoluble_fiber	0.133527	0.00998211	0.020777
alpha-ketobutyrate	Insoluble_fiber	-0.206268	1.2e-08	1.56e-07
alpha-ketoglutaramate*	Insoluble_fiber	-0.0547113	6.23e-05	0.00025122
alpha-ketoglutarate	Insoluble_fiber	-0.100449	4.74e-08	4.62e-07
alpha-tocopherol	Insoluble_fiber	-0.0671511	1.41e-06	9.09e-06
alpha-tocopherol acetate	Insoluble_fiber	-0.0582874	0.0151871	0.0300801
anthranilate	Insoluble_fiber	-0.0705525	4.88e-06	2.61e-05
apigenin	Insoluble_fiber	0.0675737	0.00745785	0.0162248
arabinose	Insoluble_fiber	0.187289	1.05e-08	1.41e-07
arabonate/xylonate	Insoluble_fiber	-0.0441654	0.0049902	0.0113704
arachidoyl ethanolamide (20:0)*	Insoluble_fiber	-0.0797796	1.82e-07	1.55e-06
arachidoylcarnitine (C20)*	Insoluble_fiber	-0.0884356	1.24e-09	1.88e-08
arctigenin	Insoluble_fiber	-0.0389339	0.01956	0.0376473
argininate*	Insoluble_fiber	-0.061398	0.00267779	0.00665784
arginine	Insoluble_fiber	-0.0442731	0.0498872	0.0839666
aspartate	Insoluble_fiber	-0.0841632	1.61e-05	7.5e-05
azelate (C9-DC)	Insoluble_fiber	0.0555469	0.00288714	0.00707534
behenoyl ethanolamide (22:0)*	Insoluble_fiber	-0.101669	2.58e-08	2.74e-07
behenoyl sphingomyelin (d18:1/22:0)*	Insoluble_fiber	-0.0877384	0.0015674	0.00414929
behenoylcarnitine (C22)*	Insoluble_fiber	-0.0821746	5.4e-10	9.01e-09
beta-alanine	Insoluble_fiber	-0.0717922	0.00040757	0.00125336
beta-cryptoxanthin	Insoluble_fiber	-0.0658966	0.00380207	0.00896588
beta-guanidinopropanoate	Insoluble_fiber	-0.0371325	0.0332225	0.0594661
beta-hydroxyisovalerate	Insoluble_fiber	-0.0207605	0.142946	0.209928
betaine	Insoluble_fiber	-0.132014	1.05e-10	2.05e-09
beta-sitosterol	Insoluble_fiber	-0.0601912	2.24e-07	1.83e-06
bilirubin	Insoluble_fiber	-0.0666909	0.00044533	0.0013492
bilirubin degradation product, C16H18N2O5 (1)	Insoluble_fiber	-0.133343	2.17e-08	2.36e-07
bilirubin degradation product, C16H18N2O5 (2)	Insoluble_fiber	-0.0738484	5.96e-06	3.12e-05
bilirubin degradation product, C16H18N2O5 (3)	Insoluble_fiber	-0.0639393	0.00073658	0.00214421
bilirubin degradation product, C17H18N2O4 (1)	Insoluble_fiber	-0.132279	1.68e-08	2.02e-07
bilirubin degradation product, C17H18N2O4 (2)	Insoluble_fiber	-0.136121	3.37e-11	7.45e-10
bilirubin degradation product, C17H18N2O4 (3)	Insoluble_fiber	-0.12029	1.42e-08	1.76e-07
bilirubin degradation product, C17H20N2O5 (2)	Insoluble_fiber	-0.114948	5.89e-10	9.63e-09
biliverdin	Insoluble_fiber	-0.0827613	1.26e-05	6.04e-05
biotin	Insoluble_fiber	-0.0569227	0.0263547	0.0484453
branched chain 14:0 dicarboxylic acid	Insoluble_fiber	-0.0619514	0.00027819	0.00091759
butyrate/isobutyrate (4:0)	Insoluble_fiber	-0.0509334	0.00447317	0.0103072
cadaverine	Insoluble_fiber	-0.11411	0.00496596	0.0113468
caffeate	Insoluble_fiber	0.235325	5.34e-14	2.91e-12
campesterol	Insoluble_fiber	-0.0754202	4.74e-10	8.25e-09
caprate (10:0)	Insoluble_fiber	0.125336	1.34e-08	1.69e-07
caprylate (8:0)	Insoluble_fiber	0.116292	1.98e-08	2.3e-07
carboxyethyl-GABA	Insoluble_fiber	-0.0685294	3.06e-05	0.00013531
carnitine	Insoluble_fiber	-0.108108	6.4e-08	6.09e-07
carnosine	Insoluble_fiber	-0.0497357	0.0385795	0.0675761
carotene diol (1)	Insoluble_fiber	-0.0593367	0.00088454	0.0025211
carotene diol (2)	Insoluble_fiber	-0.0493631	0.00979215	0.0204859
carotene diol (3)	Insoluble_fiber	-0.0615911	0.00178974	0.00467735
catechol sulfate	Insoluble_fiber	0.149588	2.54e-08	2.74e-07
ceramide (d18:1/17:0, d17:1/18:0)*	Insoluble_fiber	-0.0620116	2.99e-05	0.00013444
ceramide (d18:1/20:0, d16:1/22:0, d20:1/18:0)*	Insoluble_fiber	-0.0575417	0.00091037	0.00258569
ceramide (d18:2/24:1, d18:1/24:2)*	Insoluble_fiber	-0.0413889	0.00992153	0.0207036
chenodeoxycholic acid sulfate (1)	Insoluble_fiber	-0.087984	8.58e-05	0.00031665
chenodeoxycholic acid sulfate (2)	Insoluble_fiber	-0.0934718	0.00219598	0.0055786
cholesterol	Insoluble_fiber	-0.0741926	1.75e-07	1.5e-06
cholic acid glucuronide	Insoluble_fiber	-0.110847	0.00036048	0.00112978
choline	Insoluble_fiber	-0.0539925	1.48e-05	6.95e-05
chrysoeriol	Insoluble_fiber	0.113236	0.00281555	0.00695807
cis-3,4-methyleneheptanoate	Insoluble_fiber	-0.0544196	0.00084889	0.00244504
cis-4-decenoate (10:1n6)*	Insoluble_fiber	-0.0859868	6.52e-05	0.00025523
cis-urocanate	Insoluble_fiber	-0.0306434	0.0488429	0.0823784
citrate	Insoluble_fiber	-0.0320677	0.0796014	0.124979
citrulline	Insoluble_fiber	-0.0530789	1.17e-05	5.69e-05
clindamycin	Insoluble_fiber	-0.0669808	0.0037936	0.00896588
creatine	Insoluble_fiber	-0.0841358	0.05512	0.0914567
creatinine	Insoluble_fiber	0.075219	0.0275708	0.0501175
curcumin	Insoluble_fiber	-0.0342863	0.0232342	0.043691
cystathionine	Insoluble_fiber	-0.101869	4.07e-06	2.2e-05
cysteine	Insoluble_fiber	-0.0755328	2.04e-06	1.25e-05
cysteine s-sulfate	Insoluble_fiber	-0.0470761	0.061514	0.0998381
cysteine sulfinic acid	Insoluble_fiber	-0.0788466	2.09e-08	2.34e-07
cysteinylglycine	Insoluble_fiber	-0.0679611	0.00198046	0.00509439
cystine	Insoluble_fiber	-0.117183	0.0135045	0.0274111
cytosine	Insoluble_fiber	-0.0422291	0.0511016	0.0858339
daidzein sulfate (1)	Insoluble_fiber	-0.0423389	0.0388671	0.0677896
daidzein sulfate (2)	Insoluble_fiber	-0.0514328	0.0238336	0.0444097
dehydrolithocholate	Insoluble_fiber	-0.0611852	0.00949812	0.0200055
delta-CEHC	Insoluble_fiber	-0.0638869	3.79e-06	2.08e-05
delta-tocopherol	Insoluble_fiber	-0.0602807	0.00037791	0.0011716
deoxycarnitine	Insoluble_fiber	-0.0676601	1.58e-05	7.4e-05
deoxycholate	Insoluble_fiber	-0.0767804	3.64e-06	2.02e-05
deoxycholic acid 12-sulfate*	Insoluble_fiber	-0.117645	1.17e-07	1.07e-06
deoxycholic acid 3-sulfate	Insoluble_fiber	-0.130891	1.84e-11	4.95e-10
deoxycholic acid glucuronide	Insoluble_fiber	-0.133132	3.58e-05	0.0001526
deoxymugineic acid	Insoluble_fiber	0.0795454	0.0231763	0.0436825
diacetylspermidine*	Insoluble_fiber	-0.103938	6.37e-05	0.00025365
diacylglycerol (16:1/18:2 [2], 16:0/18:3 [1])*	Insoluble_fiber	0.222813	2.61e-13	1.12e-11
diaminopimelate	Insoluble_fiber	-0.100676	7.25e-12	2.18e-10
dihomolinoleate (20:2n6)	Insoluble_fiber	-0.0530899	0.0105895	0.0219297
dihydrocaffeate sulfate (2)	Insoluble_fiber	0.198733	5.95e-07	4.3e-06
dihydroferulate	Insoluble_fiber	0.0805383	0.00387951	0.0090776
dihydrokaempferol	Insoluble_fiber	0.0560746	0.00951364	0.0200055
dihydroorotate	Insoluble_fiber	-0.172039	1.4e-10	2.67e-09
dimethylarginine (ADMA + SDMA)	Insoluble_fiber	-0.0341761	0.00600383	0.0131666
dimethylglycine	Insoluble_fiber	0.0408902	0.0153093	0.0302253
diosmetin	Insoluble_fiber	0.192235	1.48e-06	9.48e-06
dipicolinate	Insoluble_fiber	-0.154872	0.00162885	0.00428423
docosahexaenoate (DHA; 22:6n3)	Insoluble_fiber	0.070444	0.00924464	0.0195404
docosahexaenoylcarnitine (C22:6)*	Insoluble_fiber	0.0427407	0.124034	0.185146
docosapentaenoate (DPA; 22:5n3)	Insoluble_fiber	0.0406724	0.0677079	0.108811
dodecanedioate (C12)	Insoluble_fiber	0.0443769	0.11563	0.17419
dodecenedioate (C12:1-DC)*	Insoluble_fiber	0.0488164	0.0235585	0.0440258
D-urobilin	Insoluble_fiber	-0.0818838	0.0353513	0.0627275
eicosanoylsphingosine (d20:1)*	Insoluble_fiber	-0.113083	5.43e-06	2.88e-05
eicosapentaenoate (EPA; 20:5n3)	Insoluble_fiber	0.120928	0.0002957	0.00096367
eicosenoate (20:1n9 or 1n11)	Insoluble_fiber	0.0221486	0.161709	0.234536
enterodiol	Insoluble_fiber	0.138245	0.0059506	0.0131499
enterolactone	Insoluble_fiber	-0.0567529	0.0933536	0.143271
enterolactone sulfate	Insoluble_fiber	-0.0768496	0.0110773	0.022767
equol	Insoluble_fiber	-0.159484	0.00028649	0.00094116
equol sulfate	Insoluble_fiber	-0.0896491	0.0134123	0.0272918
ergosterol	Insoluble_fiber	-0.124224	1.3e-07	1.18e-06
ergothioneine	Insoluble_fiber	-0.0518062	0.0327625	0.0587714
eriodictyol	Insoluble_fiber	0.23303	6.88e-05	0.00026642
erucoyl ethanolamide (22:1)*	Insoluble_fiber	-0.0923769	1.01e-06	6.91e-06
erucoylcarnitine (C22:1)*	Insoluble_fiber	-0.0824315	3.27e-06	1.87e-05
ethylmalonate	Insoluble_fiber	-0.0267407	0.070525	0.112455
ferulate	Insoluble_fiber	0.158964	2.19e-05	9.92e-05
formiminoglutamate	Insoluble_fiber	-0.168241	7.46e-12	2.18e-10
fructose	Insoluble_fiber	-0.056307	0.0115969	0.0237156
fructosyllysine	Insoluble_fiber	-0.0766439	3.35e-06	1.9e-05
fucose	Insoluble_fiber	0.0405595	0.0581662	0.0951599
fucosterol	Insoluble_fiber	-0.0569644	0.0315221	0.0566705
fumarate	Insoluble_fiber	-0.0514527	0.00214354	0.00546235
galactitol (dulcitol)	Insoluble_fiber	0.0647038	0.00881143	0.0187214
galacturonate	Insoluble_fiber	0.382172	1.92e-08	2.27e-07
gamma-glutamyl-alpha-lysine	Insoluble_fiber	-0.0917787	2.67e-06	1.58e-05
gamma-glutamyl-epsilon-lysine	Insoluble_fiber	-0.0695291	7.64e-05	0.00028889
gamma-glutamylhistidine	Insoluble_fiber	-0.073335	0.00147783	0.00395055
gamma-glutamylisoleucine*	Insoluble_fiber	-0.0782801	3.3e-05	0.00014363
gamma-glutamylmethionine	Insoluble_fiber	-0.0414467	0.07022	0.112187
gamma-glutamylphenylalanine	Insoluble_fiber	-0.0815026	1.19e-05	5.77e-05
gamma-glutamyltyrosine	Insoluble_fiber	-0.0602816	0.0277866	0.0503054
gamma-tocopherol/beta-tocopherol	Insoluble_fiber	-0.0638574	0.00030921	0.00099974
genistein	Insoluble_fiber	0.0613578	0.0831612	0.130318
gentisate	Insoluble_fiber	0.169114	1.67e-08	2.02e-07
glucose	Insoluble_fiber	-0.0483477	8.64e-06	4.42e-05
glucuronate	Insoluble_fiber	-0.0327805	0.0108829	0.0224236
glutamate	Insoluble_fiber	-0.081267	3.16e-08	3.31e-07
glutamate, gamma-methyl ester	Insoluble_fiber	-0.0787775	1.92e-07	1.62e-06
glutamine	Insoluble_fiber	-0.0499668	0.00954713	0.0200245
glutamyl-meso-diaminopimelate	Insoluble_fiber	-0.111186	5.93e-05	0.00024148
glutarate (C5-DC)	Insoluble_fiber	-0.0642144	7e-05	0.00026882
glycerate	Insoluble_fiber	-0.0423465	0.00042076	0.00128906
glycerol	Insoluble_fiber	0.141151	2.02e-16	3.3e-14
glycerophosphoethanolamine	Insoluble_fiber	-0.0269765	0.0559311	0.0924275
glycerophosphoinositol*	Insoluble_fiber	0.0326928	0.0650156	0.104897
glycerophosphorylcholine (GPC)	Insoluble_fiber	-0.0167247	0.125648	0.186534
glycine	Insoluble_fiber	-0.100271	1.58e-11	4.46e-10
glycitein sulfate (2)	Insoluble_fiber	-0.0560034	0.00413345	0.00957837
glycocholate	Insoluble_fiber	-0.0686507	0.0202733	0.0387467
glycodeoxycholate	Insoluble_fiber	-0.164281	4.12e-08	4.16e-07
glycosyl ceramide (d18:1/20:0, d16:1/22:0)*	Insoluble_fiber	-0.067869	0.0145764	0.0290817
glycosyl-N-(2-hydroxynervonoyl)-sphingosine (d18:1/24:1(2OH))*	Insoluble_fiber	-0.0847183	0.00056271	0.00167991
glycosyl-N-palmitoyl-sphingosine (d18:1/16:0)	Insoluble_fiber	-0.0688938	0.00016513	0.0005748
glycosyl-N-stearoyl-sphingosine (d18:1/18:0)	Insoluble_fiber	-0.0767002	0.00026562	0.00088326
glycoursodeoxycholate	Insoluble_fiber	-0.0753736	0.00015764	0.00055108
glycylisoleucine	Insoluble_fiber	-0.0293127	0.134699	0.198172
glycylleucine	Insoluble_fiber	-0.0347684	0.0456866	0.0781738
glycylvaline	Insoluble_fiber	-0.0505958	0.00173338	0.00454456
guanine	Insoluble_fiber	0.0285062	0.148203	0.216588
heneicosapentaenoate (21:5n3)	Insoluble_fiber	0.124028	0.00153837	0.00408568
HEPES	Insoluble_fiber	-0.0383932	5.7e-05	0.00023428
heptadecasphingosine (d17:1)	Insoluble_fiber	-0.109746	5.56e-06	2.93e-05
heptadecatrienoate (17:3)*	Insoluble_fiber	0.291222	1.29e-14	8.79e-13
heptanoate (7:0)	Insoluble_fiber	-0.0616389	7.75e-05	0.00029071
hesperetin	Insoluble_fiber	0.518994	3.77e-09	5.32e-08
hesperidin	Insoluble_fiber	0.184593	0.00101078	0.00280278
hexadecadienoate (16:2n6)	Insoluble_fiber	0.0308375	0.0784249	0.123368
hexadecasphinganine (d16:0)*	Insoluble_fiber	-0.104873	8.31e-07	5.71e-06
hexadecasphingosine (d16:1)*	Insoluble_fiber	-0.107677	0.00094564	0.00267427
hexadecenedioate (C16:1-DC)*	Insoluble_fiber	-0.116473	1.04e-08	1.41e-07
histidine	Insoluble_fiber	-0.0859735	8.94e-06	4.52e-05
homocysteine	Insoluble_fiber	-0.0803943	1.82e-06	1.13e-05
homoserine	Insoluble_fiber	-0.0453698	0.0450231	0.0773717
hydantoin-5-propionate	Insoluble_fiber	-0.0327061	0.148561	0.216618
hydroquinone sulfate	Insoluble_fiber	0.0552038	0.0719274	0.114246
hydroxymethylpyrimidine	Insoluble_fiber	-0.0758612	0.00331584	0.00802473
hydroxypalmitoyl sphingomyelin (d18:1/16:0(OH))	Insoluble_fiber	-0.119899	3.73e-09	5.32e-08
hydroxyproline	Insoluble_fiber	-0.033488	0.022384	0.0423845
hydroxy-undecanedioate (OH-C11:0-DC)*	Insoluble_fiber	0.0916997	0.00015168	0.00053479
hyocholate	Insoluble_fiber	-0.0819758	5.31e-07	3.95e-06
hypotaurine	Insoluble_fiber	-0.0337035	0.132588	0.195771
hypoxanthine	Insoluble_fiber	-0.0568087	7.79e-07	5.4e-06
imidazole lactate	Insoluble_fiber	-0.033918	0.0588264	0.0960479
indole	Insoluble_fiber	-0.062901	0.0275189	0.0501175
indole-3-carboxylate	Insoluble_fiber	-0.0449633	0.00326935	0.00793961
indoleacetylglutamine	Insoluble_fiber	-0.0247545	0.157341	0.228606
indoleacrylate	Insoluble_fiber	-0.0610533	0.00097015	0.0027123
indolelactate	Insoluble_fiber	-0.0658999	0.0917503	0.141075
indolin-2-one	Insoluble_fiber	-0.11092	0.00388406	0.0090776
inosine	Insoluble_fiber	-0.0365233	0.114802	0.173399
isocaproate (i6:0)	Insoluble_fiber	-0.127417	0.00094809	0.00267427
isocaproylglutamine	Insoluble_fiber	-0.0750105	4.21e-07	3.25e-06
isohyodeoxycholate	Insoluble_fiber	-0.0689809	0.00095832	0.00269382
isoleucine	Insoluble_fiber	-0.0724311	2.77e-06	1.62e-05
isovalerate (C5)	Insoluble_fiber	-0.0736385	0.0001731	0.00059998
isovalerylglycine	Insoluble_fiber	-0.0464187	0.0300571	0.0541557
I-urobilinogen	Insoluble_fiber	-0.0723423	0.126181	0.186986
kynurenine	Insoluble_fiber	-0.0457069	0.00013502	0.00047813
lactate	Insoluble_fiber	-0.0486278	0.0277971	0.0503054
lactobacillic acid	Insoluble_fiber	-0.0824378	0.00143763	0.00385567
lactosyl-N-palmitoyl-sphingosine (d18:1/16:0)	Insoluble_fiber	-0.0663778	0.00039908	0.00123189
lanosterol	Insoluble_fiber	-0.0638763	0.0189811	0.0366192
laurate (12:0)	Insoluble_fiber	0.214962	4.66e-11	1e-09
leucine	Insoluble_fiber	-0.0587591	3.39e-05	0.00014681
levulinate (4-oxovalerate)	Insoluble_fiber	-0.060731	0.00063874	0.00188626
lignoceroyl ethanolamide (24:0)*	Insoluble_fiber	-0.0991534	2.19e-06	1.33e-05
lignoceroyl sphingomyelin (d18:1/24:0)	Insoluble_fiber	-0.0849769	8.39e-05	0.00031185
lignoceroylcarnitine (C24)*	Insoluble_fiber	-0.0725503	2e-08	2.3e-07
limonin	Insoluble_fiber	0.206483	0.0001172	0.00042047
linoleate (18:2n6)	Insoluble_fiber	0.131985	1.97e-11	5.05e-10
linolenate (18:3n3 or 3n6)	Insoluble_fiber	0.344663	4.37e-17	1.19e-14
linolenoyl ethanolamide	Insoluble_fiber	0.0738289	0.00246224	0.00617826
linolenoylcarnitine (C18:3)*	Insoluble_fiber	-0.0434555	0.00817223	0.0175918
linolenoyl-linolenoyl-glycerol (18:3/18:3) [2]*	Insoluble_fiber	0.424365	2.26e-11	5.61e-10
linoleoyl-arachidonoyl-glycerol (18:2/20:4) [2]*	Insoluble_fiber	0.215404	3.59e-16	4.89e-14
linoleoyl-linolenoyl-glycerol (18:2/18:3) [1]*	Insoluble_fiber	0.432938	9.11e-16	8.28e-14
linoleoyl-linolenoyl-glycerol (18:2/18:3) [2]*	Insoluble_fiber	0.339221	5.19e-12	1.77e-10
linoleoyl-linoleoyl-glycerol (18:2/18:2) [1]*	Insoluble_fiber	0.264633	9.07e-11	1.81e-09
linoleoyl-linoleoyl-glycerol (18:2/18:2) [2]*	Insoluble_fiber	0.209088	4.49e-08	4.47e-07
lithocholate	Insoluble_fiber	-0.0586734	0.00106119	0.00292273
L-urobilin	Insoluble_fiber	-0.0988371	0.00197808	0.00509439
lysine	Insoluble_fiber	-0.0858361	4.08e-14	2.39e-12
malate	Insoluble_fiber	-0.0894754	4.62e-07	3.5e-06
malonate	Insoluble_fiber	-0.0564198	5.83e-05	0.00023827
maltol	Insoluble_fiber	0.14305	0.00011008	0.00039841
maltose	Insoluble_fiber	0.0326381	0.150769	0.219446
mannitol/sorbitol	Insoluble_fiber	-0.0630408	0.0003202	0.00102715
margaroyl ethanolamide*	Insoluble_fiber	-0.0485828	0.00243705	0.00613386
margaroylcarnitine (C17)*	Insoluble_fiber	-0.0424325	0.0603799	0.0983879
matairesinol	Insoluble_fiber	-0.0506962	0.0136385	0.0275464
meloxicam	Insoluble_fiber	-0.0546182	0.166089	0.239192
methionine	Insoluble_fiber	-0.0519357	1.38e-05	6.53e-05
methionine sulfoxide	Insoluble_fiber	-0.0526311	0.00076286	0.00221284
methylphosphate	Insoluble_fiber	0.0626558	0.0107601	0.0222268
methylsuccinate	Insoluble_fiber	-0.0321929	0.0391443	0.0681278
myo-inositol	Insoluble_fiber	-0.038426	0.00025695	0.00086142
myristoylcarnitine (C14)	Insoluble_fiber	0.0838426	0.00327097	0.00793961
N(1)-acetylspermine	Insoluble_fiber	-0.183155	0.00010187	0.00037035
N-(2-hydroxypalmitoyl)-sphingosine (d18:1/16:0(2OH))	Insoluble_fiber	-0.0757217	0.00086055	0.0024613
N,N,N-trimethyl-alanylproline betaine (TMAP)	Insoluble_fiber	0.0739079	0.0468046	0.079597
N,N-dimethylalanine	Insoluble_fiber	-0.0551796	0.0526805	0.0883046
N1,N12-diacetylspermine	Insoluble_fiber	-0.119313	0.00183471	0.00477603
N2-acetyl,N6,N6-dimethyllysine	Insoluble_fiber	-0.0724513	0.0147418	0.0292689
N2-acetyl,N6-methyllysine	Insoluble_fiber	-0.048777	0.0633694	0.102646
N2-acetyllysine	Insoluble_fiber	-0.101303	2.76e-06	1.62e-05
N6,N6,N6-trimethyllysine	Insoluble_fiber	-0.0759056	0.00037767	0.0011716
N6,N6-dimethyllysine	Insoluble_fiber	-0.0548748	3.58e-05	0.0001526
N6-acetyllysine	Insoluble_fiber	-0.07894	7.76e-10	1.22e-08
N6-carboxymethyllysine	Insoluble_fiber	-0.0408004	0.0445641	0.076744
N6-formyllysine	Insoluble_fiber	-0.0303042	0.0392849	0.0682274
N6-methyllysine	Insoluble_fiber	-0.0357294	0.0342644	0.0609311
N-acetyl-1-methylhistidine*	Insoluble_fiber	-0.0608796	0.00067395	0.00198306
N-acetylalanine	Insoluble_fiber	-0.0532504	0.00020018	0.00068801
N-acetylasparagine	Insoluble_fiber	-0.0593458	0.00030916	0.00099974
N-acetylaspartate (NAA)	Insoluble_fiber	-0.0844822	2.58e-07	2.05e-06
N-acetyl-beta-alanine	Insoluble_fiber	-0.0248368	0.170739	0.245026
N-acetyl-cadaverine	Insoluble_fiber	-0.100789	0.00097152	0.0027123
N-acetylcitrulline	Insoluble_fiber	-0.076797	0.00138944	0.00376444
N-acetylglutamate	Insoluble_fiber	-0.0630972	0.00033572	0.00106029
N-acetylglutamine	Insoluble_fiber	-0.0645432	0.00375283	0.00892389
N-acetylglycine	Insoluble_fiber	-0.0763319	4.06e-08	4.15e-07
N-acetylhistidine	Insoluble_fiber	-0.100956	3.83e-06	2.09e-05
N-acetylisoleucine	Insoluble_fiber	-0.0377798	0.00341852	0.00822456
N-acetyl-isoputreanine	Insoluble_fiber	-0.0552828	0.0142794	0.0286289
N-acetylmethionine	Insoluble_fiber	-0.0336925	0.0419622	0.0724158
N-acetylmuramate	Insoluble_fiber	-0.0553461	6.31e-05	0.00025308
N-acetylneuraminate	Insoluble_fiber	-0.0539525	0.014345	0.02869
N-acetylproline	Insoluble_fiber	-0.0575052	0.0234474	0.0439907
N-acetylputrescine	Insoluble_fiber	-0.0970573	4.03e-05	0.00017089
N-acetylpyrraline	Insoluble_fiber	0.0630536	0.027882	0.0503477
N-acetylserine	Insoluble_fiber	-0.0363894	0.0566834	0.0934819
N-acetylsphingosine	Insoluble_fiber	-0.0710567	0.0568996	0.0936496
N-acetyltaurine	Insoluble_fiber	0.0526715	0.088249	0.136979
N-alpha-acetylornithine	Insoluble_fiber	-0.0392094	0.00128326	0.00351071
naringenin	Insoluble_fiber	0.338773	1.71e-12	6.67e-11
N-butyroyl-sphingosine (d18:1/4:0)	Insoluble_fiber	-0.110204	0.00097506	0.00271291
N-carbamoylalanine	Insoluble_fiber	-0.0567463	0.0359264	0.0634726
N-delta-acetylornithine	Insoluble_fiber	-0.0257405	0.0207445	0.0395547
nervonoyl ethanolamide (24:1)*	Insoluble_fiber	-0.106055	4.78e-07	3.59e-06
nervonoylcarnitine (C24:1)*	Insoluble_fiber	-0.0725288	6.85e-07	4.83e-06
N-formylanthranilic acid	Insoluble_fiber	-0.0682317	7.08e-05	0.00027077
N-formylphenylalanine	Insoluble_fiber	-0.0555184	0.00211406	0.00540407
nicotianamine	Insoluble_fiber	0.11087	0.00261079	0.00651105
nicotinamide	Insoluble_fiber	-0.0765042	2.97e-12	1.06e-10
nicotinamide riboside	Insoluble_fiber	-0.0666625	0.00183918	0.00477603
nicotinate	Insoluble_fiber	-0.0570366	2.32e-07	1.88e-06
N-methylalanine	Insoluble_fiber	-0.0613247	0.00012067	0.00042915
N-methylglutamate	Insoluble_fiber	-0.136897	6.4e-05	0.00025365
N-methylproline	Insoluble_fiber	-0.100436	0.00374526	0.00892389
N-monomethylarginine	Insoluble_fiber	-0.0493458	0.0376213	0.0661812
N-oleoylglycine	Insoluble_fiber	-0.0472104	0.132885	0.195856
N-oleoyl-sphingosine (d18:1/18:1)*	Insoluble_fiber	-0.0800167	0.00596071	0.0131499
norvaline	Insoluble_fiber	-0.0488824	0.00599483	0.0131666
N-palmitoyl-phytosphingosine (t18:0/16:0)	Insoluble_fiber	-0.0690807	6.42e-05	0.00025365
N-palmitoyl-sphinganine (d18:0/16:0)	Insoluble_fiber	-0.0469225	0.00191429	0.00495535
N-palmitoyl-sphingosine (d18:1/16:0)	Insoluble_fiber	-0.0521754	0.00023145	0.00079203
N-stearoyl-phytosphingosine (t18:0/18:0)*	Insoluble_fiber	-0.0803543	3.52e-05	0.00015167
N-stearoyl-sphinganine (d18:0/18:0)*	Insoluble_fiber	-0.0908939	1.34e-07	1.21e-06
N-stearoyl-sphingosine (d18:1/18:0)*	Insoluble_fiber	-0.0637538	0.0003315	0.00105925
N-succinyl-phenylalanine	Insoluble_fiber	-0.0502542	0.166013	0.239192
octadecenedioate (C18:1-DC)	Insoluble_fiber	0.0237324	0.109599	0.166331
oleate/vaccenate (18:1)	Insoluble_fiber	0.0875608	3.26e-06	1.87e-05
oleoyl-arachidonoyl-glycerol (18:1/20:4) [2]*	Insoluble_fiber	0.231011	2.63e-18	2.15e-15
oleoylcarnitine (C18:1)	Insoluble_fiber	-0.0484019	0.0967025	0.147855
oleoyl-linolenoyl-glycerol (18:1/18:3) [2]*	Insoluble_fiber	0.431222	1.74e-13	8.38e-12
oleoyl-linoleoyl-glycerol (18:1/18:2) [1]	Insoluble_fiber	0.346687	1.23e-14	8.79e-13
oleoyl-linoleoyl-glycerol (18:1/18:2) [2]	Insoluble_fiber	0.219265	7.88e-10	1.22e-08
oleoyl-oleoyl-glycerol (18:1/18:1) [2]*	Insoluble_fiber	0.320694	2.17e-12	8.06e-11
ornithine	Insoluble_fiber	-0.0461479	0.00487601	0.0111725
orotate	Insoluble_fiber	-0.0947564	0.0003328	0.00105927
orotidine	Insoluble_fiber	-0.0459913	0.0955678	0.146394
o-Tyrosine	Insoluble_fiber	-0.0482495	0.00380337	0.00896588
palmitate (16:0)	Insoluble_fiber	0.0265728	0.0552933	0.0915586
palmitoyl dihydrosphingomyelin (d18:0/16:0)*	Insoluble_fiber	-0.0687671	1.61e-06	1.02e-05
palmitoyl sphingomyelin (d18:1/16:0)	Insoluble_fiber	-0.0749038	4.61e-07	3.5e-06
palmitoylcarnitine (C16)	Insoluble_fiber	-0.0528249	0.0259304	0.0479279
palmitoylcholine	Insoluble_fiber	0.0731348	0.00103229	0.00285274
palmitoyl-linolenoyl-glycerol (16:0/18:3) [2]*	Insoluble_fiber	0.349473	2.39e-13	1.09e-11
palmitoyl-linoleoyl-glycerol (16:0/18:2) [1]*	Insoluble_fiber	0.167043	3.29e-10	5.85e-09
palmitoyl-linoleoyl-glycerol (16:0/18:2) [2]*	Insoluble_fiber	0.15176	1.16e-05	5.68e-05
pantoate	Insoluble_fiber	-0.081007	0.00037812	0.0011716
pantothenate (Vitamin B5)	Insoluble_fiber	-0.041568	0.00521055	0.0117741
pentose acid*	Insoluble_fiber	0.0510351	0.0227958	0.0430645
phenol sulfate	Insoluble_fiber	0.105733	0.00627347	0.0137211
phenylacetylalanine	Insoluble_fiber	-0.0507267	0.0139651	0.0281366
phenylacetylglutamine	Insoluble_fiber	-0.0605554	0.00539734	0.0121626
phenylacetyltaurine	Insoluble_fiber	0.0369593	0.131393	0.194357
phenylalanine	Insoluble_fiber	-0.0559835	6.5e-05	0.00025523
phenyllactate (PLA)	Insoluble_fiber	-0.0607168	0.0153344	0.0302253
phenylpropionylglycine	Insoluble_fiber	-0.120033	1.83e-06	1.13e-05
phenylpyruvate	Insoluble_fiber	-0.115049	3.2e-06	1.86e-05
pheophorbide A	Insoluble_fiber	0.071985	0.0251816	0.0467087
phosphate	Insoluble_fiber	0.036014	0.0712079	0.113323
phosphocholine	Insoluble_fiber	0.152956	2.38e-07	1.91e-06
p-hydroxybenzaldehyde	Insoluble_fiber	-0.0692287	4.62e-06	2.48e-05
phytosphingosine	Insoluble_fiber	-0.089945	1.01e-05	5.03e-05
picolinate	Insoluble_fiber	-0.0428282	0.00382459	0.00898998
pimelate (C7-DC)	Insoluble_fiber	0.0509391	0.00276388	0.00685108
pipecolate	Insoluble_fiber	-0.0834694	3.54e-06	1.98e-05
piperidine	Insoluble_fiber	-0.043729	0.0380945	0.0668698
ponciretin	Insoluble_fiber	0.328812	1.48e-07	1.32e-06
proline	Insoluble_fiber	-0.0911885	6.75e-11	1.38e-09
prolylhydroxyproline	Insoluble_fiber	-0.0707206	0.00468892	0.010774
propionylglycine (C3)	Insoluble_fiber	-0.0952399	1.68e-05	7.76e-05
pseudouridine	Insoluble_fiber	-0.0521928	0.00043205	0.00131871
pterin	Insoluble_fiber	-0.0335489	0.00869607	0.0185244
putrescine	Insoluble_fiber	-0.0707883	0.0477412	0.0808536
pyridoxal	Insoluble_fiber	-0.0628135	6.9e-05	0.00026642
pyridoxamine	Insoluble_fiber	-0.0636313	6.32e-06	3.27e-05
pyridoxate	Insoluble_fiber	-0.0510925	0.0029702	0.0072526
pyridoxine (Vitamin B6)	Insoluble_fiber	-0.0670442	0.0260769	0.0480426
pyroglutamine*	Insoluble_fiber	-0.110808	1.23e-06	8.11e-06
pyruvate	Insoluble_fiber	-0.0551325	0.00840337	0.0179947
quinolinate	Insoluble_fiber	-0.0693807	0.00153014	0.00407704
retinol (Vitamin A)	Insoluble_fiber	0.0445976	0.0734751	0.116478
ribitol	Insoluble_fiber	-0.133208	2.53e-11	5.92e-10
riboflavin (Vitamin B2)	Insoluble_fiber	-0.0336946	0.0693043	0.110941
ribonate	Insoluble_fiber	-0.0667191	6.23e-05	0.00025122
ribose	Insoluble_fiber	-0.0659724	6.74e-07	4.8e-06
ribulonate/xylulonate/lyxonate*	Insoluble_fiber	-0.0237135	0.0836587	0.130847
ribulose/xylulose	Insoluble_fiber	0.110547	1.31e-05	6.23e-05
S-1-pyrroline-5-carboxylate	Insoluble_fiber	-0.106859	8.76e-06	4.45e-05
salicylate	Insoluble_fiber	0.165394	5.75e-12	1.88e-10
sarcosine	Insoluble_fiber	-0.0391506	0.0775245	0.122187
secoisolariciresinol	Insoluble_fiber	0.378502	8.44e-14	4.31e-12
secoisolariciresinol diglucoside	Insoluble_fiber	0.341061	6.75e-17	1.38e-14
sedoheptulose	Insoluble_fiber	-0.0968591	2.13e-08	2.36e-07
serine	Insoluble_fiber	-0.0405533	0.00564637	0.0126195
serotonin	Insoluble_fiber	-0.0434766	0.00362276	0.00866496
sinensetin	Insoluble_fiber	0.182752	0.00121428	0.00333317
S-methylcysteine	Insoluble_fiber	-0.0913962	0.00053601	0.00161196
solanidine	Insoluble_fiber	-0.0803425	0.118461	0.1778
soyasaponin II	Insoluble_fiber	-0.0889993	0.00354315	0.00849941
spermidine	Insoluble_fiber	-0.206484	2.24e-07	1.83e-06
spermine	Insoluble_fiber	-0.169898	5.18e-05	0.00021461
sphinganine	Insoluble_fiber	-0.0901111	1.11e-05	5.45e-05
sphingomyelin (d17:1/16:0, d18:1/15:0, d16:1/17:0)*	Insoluble_fiber	-0.0771294	0.00031088	0.00100118
sphingomyelin (d18:1/20:0, d16:1/22:0)*	Insoluble_fiber	-0.0858335	0.00015717	0.00055108
sphingomyelin (d18:1/24:1, d18:2/24:0)*	Insoluble_fiber	-0.0875966	0.00139174	0.00376444
sphingosine	Insoluble_fiber	-0.0808527	7.66e-05	0.00028889
stachydrine	Insoluble_fiber	0.155309	1.26e-06	8.26e-06
stearidonate (18:4n3)	Insoluble_fiber	0.138265	0.00035156	0.00110606
stearoyl ethanolamide	Insoluble_fiber	-0.0310874	0.0886277	0.137306
stearoyl sphingomyelin (d18:1/18:0)	Insoluble_fiber	-0.0790884	3.65e-06	2.02e-05
stearoylcarnitine (C18)	Insoluble_fiber	-0.0804211	1.13e-06	7.61e-06
stearoyl-linolenoyl-glycerol (18:0/18:3) [2]*	Insoluble_fiber	0.37449	1.51e-14	9.48e-13
stearoyl-linoleoyl-glycerol (18:0/18:2) [2]*	Insoluble_fiber	0.249453	2.79e-11	6.34e-10
stigmastadienone	Insoluble_fiber	-0.0609023	1.08e-05	5.36e-05
stigmasterol	Insoluble_fiber	-0.0860995	8.59e-05	0.00031665
suberate (C8-DC)	Insoluble_fiber	0.0237919	0.122552	0.183267
succinate	Insoluble_fiber	-0.152151	5.4e-07	3.98e-06
succinoyltaurine	Insoluble_fiber	0.140792	0.00129638	0.00353479
sulfate*	Insoluble_fiber	-0.0583053	4.29e-05	0.00017979
syringic acid	Insoluble_fiber	-0.0450074	0.17179	0.246102
tangeritin	Insoluble_fiber	0.0276536	0.162047	0.234609
tauro-beta-muricholate	Insoluble_fiber	-0.091799	0.00833475	0.0178945
taurocholate	Insoluble_fiber	-0.0629186	0.0646013	0.104435
taurodeoxycholate	Insoluble_fiber	-0.117009	0.0246577	0.0458409
taurolithocholate	Insoluble_fiber	-0.10726	0.00813391	0.0175555
tauroursodeoxycholate	Insoluble_fiber	-0.0546998	0.0461073	0.0785745
tetradecadienoate (14:2)*	Insoluble_fiber	-0.0430419	0.100882	0.153958
tetradecanedioate (C14)	Insoluble_fiber	-0.0561	0.00027112	0.00089787
thiamin (Vitamin B1)	Insoluble_fiber	-0.0871819	0.00288895	0.00707534
thioproline	Insoluble_fiber	-0.0250833	0.12221	0.183091
threonine	Insoluble_fiber	-0.0770062	6.95e-09	9.64e-08
thymidine	Insoluble_fiber	-0.0239025	0.0877377	0.136444
thymine	Insoluble_fiber	-0.0357014	0.013622	0.0275464
tricarballylate	Insoluble_fiber	-0.0493067	0.00070061	0.00204679
tricosanoyl sphingomyelin (d18:1/23:0)*	Insoluble_fiber	-0.0783799	0.00140929	0.00379211
trigonelline (N'-methylnicotinate)	Insoluble_fiber	-0.0610553	0.0414131	0.0716193
trimethylamine N-oxide	Insoluble_fiber	0.0412997	0.0680876	0.109207
tryptamine	Insoluble_fiber	-0.0408329	0.0903325	0.139419
tryptophan	Insoluble_fiber	-0.0446634	0.00288882	0.00707534
tyramine	Insoluble_fiber	-0.0573207	0.0341927	0.0609311
tyrosine	Insoluble_fiber	-0.0532128	0.00043764	0.00133082
tyrosol	Insoluble_fiber	-0.020661	0.0763989	0.120645
uracil	Insoluble_fiber	-0.07811	1.59e-07	1.38e-06
urate	Insoluble_fiber	-0.103826	7.58e-05	0.00028832
ursocholate	Insoluble_fiber	-0.0379636	0.118424	0.1778
ursolic acid	Insoluble_fiber	0.135032	0.00596409	0.0131499
valerate (5:0)	Insoluble_fiber	-0.074675	0.0141345	0.028408
valerylphenylalanine	Insoluble_fiber	-0.066936	0.0579611	0.0950144
valine	Insoluble_fiber	-0.0791073	3.75e-07	2.92e-06
valylglycine	Insoluble_fiber	-0.0416897	0.00578518	0.0128945
xanthine	Insoluble_fiber	-0.0520475	3.53e-06	1.98e-05
xanthopterin	Insoluble_fiber	-0.0350138	0.018758	0.0362743
xylose	Insoluble_fiber	0.075095	0.00890076	0.0188622
(3'-5')-adenylyladenosine*	NFE	-0.0663044	0.0744514	0.150746
(3'-5')-adenylylcytidine	NFE	-0.0320553	0.116006	0.215854
(3'-5')-adenylylguanosine*	NFE	-0.0482853	0.0962671	0.187939
(3'-5')-adenylyluridine	NFE	-0.0620888	0.0948925	0.185699
(3'-5')-cytidylyluridine*	NFE	-0.0427247	0.129317	0.234549
(3'-5')-guanylylcytidine	NFE	-0.0511338	0.0388386	0.094258
(3'-5')-guanylyluridine	NFE	-0.0417619	0.0485801	0.110692
(3'-5')-uridylylcytidine*	NFE	-0.0375762	0.0904396	0.178264
(3'-5')-uridylylguanosine	NFE	-0.0532838	0.0579924	0.127179
(N(1) + N(8))-acetylspermidine	NFE	0.0758543	0.0113135	0.035083
1-(1-enyl-palmitoyl)-GPE (P-16:0)*	NFE	0.0694329	0.00288669	0.0117478
1-(1-enyl-stearoyl)-2-arachidonoyl-GPE (P-18:0/20:4)*	NFE	-0.0753575	0.0187182	0.0512272
1-(1-enyl-stearoyl)-GPE (P-18:0)*	NFE	0.0383257	0.00931595	0.0310904
1,2-dilinoleoyl-digalactosylglycerol (18:2/18:2)*	NFE	-0.0479392	0.0332868	0.0825685
1,2-dilinoleoyl-galactosylglycerol (18:2/18:2)*	NFE	-0.111445	0.00034165	0.00211721
1,2-dilinoleoyl-GPC (18:2/18:2)	NFE	-0.196779	1.15e-10	5.89e-09
1,2-dipalmitoyl-GPE (16:0/16:0)*	NFE	0.0604569	0.0443309	0.103905
10-hydroxystearate	NFE	-0.0383763	0.108862	0.207573
10-nonadecenoate (19:1n9)	NFE	-0.0694106	0.00110885	0.00541169
16-hydroxypalmitate	NFE	-0.0509042	0.113618	0.214641
1-carboxyethylisoleucine	NFE	0.0880888	0.00656775	0.0234603
1-carboxyethylphenylalanine	NFE	0.14443	2.92e-06	4.35e-05
1-carboxyethyltyrosine	NFE	0.0808107	0.00229918	0.00989857
1-carboxyethylvaline	NFE	0.0845536	0.00552734	0.0205516
1-linolenoylglycerol (18:3)	NFE	-0.479286	3.28e-10	1.41e-08
1-linolenoyl-GPC (18:3)*	NFE	-0.0821821	0.029625	0.0752585
1-linoleoyl-2-linolenoyl-galactosylglycerol (18:2/18:3)*	NFE	-0.0688824	0.0475262	0.108897
1-linoleoyl-2-linolenoyl-GPC (18:2/18:3)*	NFE	-0.188154	5.26e-09	1.54e-07
1-linoleoylglycerol (18:2)	NFE	-0.309001	2.15e-11	1.76e-09
1-linoleoyl-GPC (18:2)	NFE	-0.114237	4.47e-05	0.00041089
1-methyl-5-imidazoleacetate	NFE	-0.0524555	0.114845	0.214973
1-methyladenine	NFE	0.0844326	0.00031722	0.00198083
1-methyl-beta-carboline-3-carboxylic acid	NFE	0.0449895	0.143428	0.249626
1-methylguanidine	NFE	0.0531797	0.00587467	0.0215492
1-methylhypoxanthine	NFE	0.0586261	0.0186742	0.0512272
1-methylnicotinamide	NFE	0.142418	0.00503937	0.0190843
1-myristoylglycerol (14:0)	NFE	-0.154374	1.86e-06	3.05e-05
1-oleoyl-2-linoleoyl-GPC (18:1/18:2)*	NFE	-0.159854	2.57e-09	8.42e-08
1-oleoylglycerol (18:1)	NFE	-0.306242	1.37e-11	1.6e-09
1-oleoyl-GPC (18:1)	NFE	-0.117076	1.15e-05	0.00012759
1-oleoyl-GPE (18:1)	NFE	-0.028972	0.0866945	0.171295
1-palmitoleoylglycerol (16:1)*	NFE	-0.238348	2.63e-08	5.81e-07
1-palmitoyl-2-docosahexaenoyl-GPC (16:0/22:6)	NFE	-0.0564861	0.0277074	0.0717236
1-palmitoyl-2-linolenoyl-digalactosylglycerol (16:0/18:3)	NFE	0.0468545	0.133979	0.238769
1-palmitoyl-2-linoleoyl-digalactosylglycerol (16:0/18:2)*	NFE	-0.0775961	0.0130704	0.0391633
1-palmitoyl-2-linoleoyl-galactosylglycerol (16:0/18:2)*	NFE	-0.102635	0.00159234	0.00736481
1-palmitoyl-2-linoleoyl-GPC (16:0/18:2)	NFE	-0.0606057	0.00068822	0.00372822
1-palmitoyl-2-oleoyl-GPC (16:0/18:1)	NFE	-0.0643214	6.78e-05	0.00057762
1-palmitoyl-2-palmitoleoyl-GPC (16:0/16:1)*	NFE	-0.0914741	3.85e-05	0.0003621
1-palmitoylglycerol (16:0)	NFE	-0.090294	7.41e-05	0.00061867
1-palmitoyl-GPE (16:0)	NFE	0.0351125	0.072033	0.148048
1-palmitoyl-GPI* (16:0)	NFE	-0.177196	8.98e-06	0.00010494
1-pentadecanoylglycerol (15:0)	NFE	-0.0395458	0.0166305	0.0475656
1-stearoyl-2-linoleoyl-GPC (18:0/18:2)*	NFE	-0.0608621	0.0009499	0.00488692
1-stearoyl-2-oleoyl-GPC (18:0/18:1)	NFE	-0.0514768	0.00340788	0.013338
1-stearoyl-GPE (18:0)	NFE	0.0240854	0.143928	0.249905
1-stearoyl-GPG (18:0)	NFE	0.040134	0.06457	0.137547
1-stearoyl-GPI (18:0)	NFE	-0.047088	0.141501	0.247853
1-stearoyl-GPS (18:0)*	NFE	0.0522592	0.0464299	0.106985
2,3-dihydroxyisovalerate	NFE	-0.0808831	0.0001301	0.00099059
2,4,6-trihydroxybenzoate	NFE	-0.0855026	0.00283439	0.0116263
2,4-dihydroxybutyrate	NFE	0.0577238	0.0171388	0.0483432
2,6-dihydroxybenzoic acid	NFE	-0.0461175	0.0727263	0.148725
2-acetamidobutanoate	NFE	0.0317229	0.045588	0.10564
2-aminoheptanoate	NFE	0.0472663	0.0681462	0.141841
2'-deoxyadenosine	NFE	-0.0632371	0.0417121	0.0989
2-hydroxy-4-(methylthio)butanoic acid	NFE	0.0746153	0.00266393	0.0111748
2-hydroxyadipate	NFE	0.121002	0.0100387	0.031828
2-hydroxybutyrate/2-hydroxyisobutyrate	NFE	0.078565	5.43e-05	0.00047791
2-hydroxyglutarate	NFE	0.0561556	0.00710334	0.0248313
2-hydroxynervonate*	NFE	0.0474228	0.0660127	0.138457
2-hydroxyphenylacetate	NFE	0.0912006	0.00053601	0.00304485
2-hydroxysebacate	NFE	-0.0281932	0.114532	0.214973
2-isopropylmalate	NFE	-0.0920311	0.00151184	0.00710739
2-linoleoylglycerol (18:2)	NFE	-0.244363	1.79e-08	4.32e-07
2-methylserine	NFE	0.0681246	0.0771092	0.155742
2-oleoylglycerol (18:1)	NFE	-0.269004	7.31e-10	2.85e-08
2'-O-methyluridine	NFE	0.0638104	0.00061624	0.0033831
2-oxindole-3-acetate	NFE	-0.116025	0.00320162	0.0127132
2-oxoarginine*	NFE	0.0743349	0.00063574	0.00346688
2-palmitoylglycerol (16:0)	NFE	-0.0931427	0.00014271	0.00106126
2-piperidinone	NFE	0.0471193	0.00950195	0.0310904
2-pyrrolidinone	NFE	0.115799	5.97e-06	7.51e-05
2R,3R-dihydroxybutyrate	NFE	0.034329	0.0135697	0.0403637
3-(2-hydroxyphenyl)propionate	NFE	0.0544421	0.0654681	0.13838
3-(3-hydroxyphenyl)propionate	NFE	-0.182938	4.27e-06	5.72e-05
3-(3-hydroxyphenyl)propionate sulfate	NFE	-0.229617	2.76e-09	8.67e-08
3-(4-hydroxyphenyl)lactate (HPLA)	NFE	0.101362	0.00123614	0.00598323
3,4-dihydroxybutyrate	NFE	0.0515442	0.00597163	0.0217102
3,5-dihydroxyphenylpropionate	NFE	-0.113007	0.00078635	0.00409701
3-amino-2-piperidone	NFE	0.0591224	0.00630427	0.0227176
3-dehydroshikimate	NFE	-0.20178	2.48e-06	3.87e-05
3-formylindole	NFE	0.0312036	0.0614674	0.13128
3-hydroxy-3-methylglutarate	NFE	-0.2025	2.05e-11	1.76e-09
3-hydroxycinnamate	NFE	-0.15272	0.00040321	0.00240747
3-hydroxydodecanedioate*	NFE	-0.0538079	0.00936965	0.0310904
3-hydroxyindolin-2-one	NFE	-0.0383684	0.119901	0.220402
3-hydroxylaurate	NFE	0.0305587	0.037695	0.0920433
3-hydroxystachydrine*	NFE	-0.241744	0.00154763	0.00723407
3-hydroxysuberate	NFE	-0.0440726	0.0334849	0.0827512
3-indoleglyoxylic acid	NFE	0.0611178	0.00570898	0.0210358
3-ketosphinganine	NFE	0.0390425	0.133513	0.238457
3-methyl-2-oxobutyrate	NFE	0.0911968	0.00192598	0.00870414
3-methyl-2-oxovalerate	NFE	0.0856448	0.00298001	0.0120675
3-methylglutaconate	NFE	-0.0808939	0.00046653	0.00269726
3-methylglutarate/2-methylglutarate	NFE	0.056259	0.0113524	0.035083
3-sulfo-L-alanine	NFE	0.0422142	0.0227371	0.0607809
4-cholesten-3-one	NFE	0.0886487	0.00036727	0.00224198
4-guanidinobutanoate	NFE	0.0552585	0.012247	0.0373807
4-hydroxybenzoate	NFE	-0.0485907	0.00939259	0.0310904
4-hydroxycinnamate	NFE	-0.240172	7.04e-12	9.59e-10
4-hydroxyphenylpyruvate	NFE	0.0657104	0.0102136	0.0322577
4-imidazoleacetate	NFE	0.0366363	0.107678	0.206278
4-methyl-2-oxopentanoate	NFE	0.0828561	0.00220286	0.00963603
4-methylthio-2-oxobutanoate	NFE	0.0908441	0.0039705	0.0153927
4-thiouracil	NFE	0.0284015	0.141331	0.247853
5-(2-Hydroxyethyl)-4-methylthiazole	NFE	0.158506	7.3e-06	8.78e-05
5,6-DiHETrE	NFE	0.0777073	0.0169204	0.0481151
5-hydroxylysine	NFE	0.0907699	0.00027018	0.00176809
5-hydroxymethyluracil	NFE	0.0583051	0.00675479	0.0239196
5-hydroxypicolinic acid	NFE	-0.346466	1.18e-08	3.22e-07
5-oxoproline	NFE	0.123097	3.9e-08	8.39e-07
6-hydroxynicotinate	NFE	0.144648	2.06e-05	0.00020785
6-oxopiperidine-2-carboxylate	NFE	0.10699	3.47e-05	0.00033008
7alpha-hydroxycholestenone	NFE	0.0871506	5.12e-05	0.00046333
7-hydroxycholesterol (alpha or beta)	NFE	0.0480261	0.0399472	0.0957162
7-methylguanine	NFE	0.0211207	0.0700386	0.145042
8-hydroxyoctanoate	NFE	-0.0491321	0.00981831	0.0313171
9,10-DiHOME	NFE	0.0502439	0.0287048	0.0736066
acetylagmatine	NFE	0.109252	0.00827793	0.028214
adipate	NFE	-0.0409612	0.0230704	0.061471
alanine	NFE	0.0531832	0.00029166	0.00185465
allantoin	NFE	0.104505	0.0178807	0.0499196
allo-threonine	NFE	0.106314	0.0001005	0.00080598
alpha-CEHC taurine*	NFE	-0.0997008	0.115528	0.215758
alpha-hydroxyisocaproate	NFE	0.0529227	0.0402755	0.0960349
alpha-hydroxyisovalerate	NFE	0.0379774	0.0943841	0.185147
alpha-ketobutyrate	NFE	0.168281	0.00020307	0.00137281
alpha-ketoglutaramate*	NFE	0.0320766	0.0531309	0.118883
alpha-ketoglutarate	NFE	0.0625049	0.00820431	0.02808
alpha-tocopherol	NFE	0.0657999	7.76e-05	0.00063464
alpha-tocopherol acetate	NFE	0.0923894	0.00170235	0.00773624
AMP	NFE	-0.0633245	0.108144	0.206687
anthranilate	NFE	0.0526176	0.00274255	0.0113878
apigenin	NFE	-0.0472346	0.114392	0.214973
arabinose	NFE	-0.20059	1.65e-07	3.28e-06
arabitol/xylitol	NFE	-0.079832	0.00649414	0.0232992
arachidonoyl ethanolamide	NFE	0.0757906	0.0683776	0.141962
arachidoyl ethanolamide (20:0)*	NFE	0.047086	0.0129934	0.0391633
arachidoylcarnitine (C20)*	NFE	0.0283273	0.117185	0.216721
arctigenin	NFE	-0.0419358	0.0247868	0.0656169
argininate*	NFE	0.0932351	7.13e-05	0.00060158
ascorbic acid 2-sulfate	NFE	0.0502708	0.0484186	0.110632
aspartate	NFE	0.0491984	0.0369514	0.0904976
azelaoyltaurine	NFE	-0.0414172	0.0995158	0.1929
azelate (C9-DC)	NFE	-0.0650138	0.0021613	0.00955646
behenoyl ethanolamide (22:0)*	NFE	0.0668215	0.00328203	0.0129684
behenoyl sphingomyelin (d18:1/22:0)*	NFE	0.0817746	0.0206695	0.0559856
behenoylcarnitine (C22)*	NFE	0.0424935	0.0110251	0.0344219
beta-hydroxyisovalerate	NFE	0.025113	0.141275	0.247853
betaine	NFE	0.0633584	0.00943588	0.0310904
bilirubin	NFE	0.0339646	0.13456	0.239283
bilirubin degradation product, C16H18N2O5 (1)	NFE	0.0548781	0.0528138	0.118883
bilirubin degradation product, C16H18N2O5 (2)	NFE	0.0372464	0.0566345	0.124871
bilirubin degradation product, C17H18N2O4 (1)	NFE	0.0609352	0.0327774	0.0817435
bilirubin degradation product, C17H18N2O4 (2)	NFE	0.0548589	0.0273293	0.0709696
bilirubin degradation product, C17H18N2O4 (3)	NFE	0.0388043	0.135403	0.240259
bilirubin degradation product, C17H20N2O5 (2)	NFE	0.0493221	0.0324491	0.0811725
biocytin	NFE	0.057135	0.026346	0.0695195
biotin	NFE	0.0992762	0.00076033	0.0040131
branched chain 14:0 dicarboxylic acid	NFE	0.071884	0.00111145	0.00541169
cadaverine	NFE	0.143262	0.00227305	0.00983787
caffeate	NFE	-0.217504	1.31e-08	3.35e-07
campesterol	NFE	0.0563445	0.0001785	0.00122188
caprate (10:0)	NFE	-0.108681	1.09e-05	0.00012204
caprylate (8:0)	NFE	-0.0963095	5.15e-05	0.00046333
carnitine	NFE	0.0922977	0.00024798	0.0016627
catechol sulfate	NFE	-0.0659101	0.0234333	0.0622353
ceramide (d18:1/17:0, d17:1/18:0)*	NFE	0.0335633	0.0658558	0.138457
ceramide (d18:1/20:0, d16:1/22:0, d20:1/18:0)*	NFE	0.0414759	0.050485	0.114079
ceramide (d18:2/24:1, d18:1/24:2)*	NFE	0.0532216	0.0056737	0.0210004
chenodeoxycholic acid sulfate (2)	NFE	0.132937	1.06e-05	0.0001208
cholesterol	NFE	0.065628	0.00016672	0.00117566
choline	NFE	0.0378412	0.0169403	0.0481151
chrysoeriol	NFE	-0.224146	5.5e-07	9.78e-06
cis-4-decenoate (10:1n6)*	NFE	0.0641644	0.0170498	0.0482587
citrulline	NFE	0.0264993	0.0658307	0.138457
cystathionine	NFE	0.127333	2.52e-06	3.87e-05
cysteine	NFE	0.0809806	4.02e-06	5.48e-05
cysteine sulfinic acid	NFE	0.078126	6.11e-06	7.57e-05
cysteinylglycine	NFE	0.0637942	0.0152834	0.0446594
cytidine	NFE	-0.0474983	0.0592871	0.128299
delta-CEHC	NFE	0.0468191	0.00775717	0.0266612
delta-tocopherol	NFE	0.0621807	0.00137238	0.00656495
deoxycholate	NFE	0.0375979	0.0582769	0.127461
deoxycholic acid glucuronide	NFE	0.0894558	0.0293815	0.0751064
deoxymugineic acid	NFE	-0.15339	0.00025706	0.00169576
diacylglycerol (16:1/18:2 [2], 16:0/18:3 [1])*	NFE	-0.210939	9.24e-09	2.61e-07
diaminopimelate	NFE	0.0285431	0.131744	0.237895
dihomo-linolenoyl ethanolamide	NFE	0.075874	0.0266951	0.0697744
dihydrocaffeate sulfate (2)	NFE	-0.132477	0.00708291	0.0248313
dihydroferulate	NFE	-0.185911	2.22e-08	5.18e-07
dihydrokaempferol	NFE	-0.0925956	0.00037084	0.002247
dihydroorotate	NFE	0.133618	2.94e-05	0.00028653
dimethylarginine (ADMA + SDMA)	NFE	0.0824607	1.22e-08	3.22e-07
diosmetin	NFE	-0.161186	6.22e-05	0.00053558
docosapentaenoate (DPA; 22:5n3)	NFE	-0.0379959	0.133257	0.238457
docosapentaenoate (n6 DPA; 22:5n6)	NFE	0.102105	0.0186481	0.0512272
dodecenedioate (C12:1-DC)*	NFE	-0.0465659	0.0821233	0.163846
eicosapentaenoate (EPA; 20:5n3)	NFE	-0.0775035	0.0531736	0.118883
eicosenoate (20:1n9 or 1n11)	NFE	-0.027316	0.136707	0.242049
enterodiol	NFE	-0.321089	2.45e-07	4.77e-06
eriodictyol	NFE	-0.20811	0.00037719	0.00226867
erucoyl ethanolamide (22:1)*	NFE	0.0392999	0.0829916	0.164775
erythritol	NFE	0.0519387	0.0442569	0.103905
erythronate*	NFE	0.0588963	0.00073422	0.00392544
ferulate	NFE	-0.237815	4.41e-08	9.24e-07
formiminoglutamate	NFE	0.120891	6.05e-05	0.00052638
fructose	NFE	0.047867	0.0653975	0.13838
fructosyllysine	NFE	0.0472554	0.0097486	0.0313171
galactonate	NFE	-0.060736	0.0467805	0.10749
galacturonate	NFE	-0.397411	7.66e-07	1.33e-05
gamma-CEHC	NFE	0.0708614	0.0118202	0.0363462
gamma-glutamyl-alpha-lysine	NFE	0.0576962	0.00499829	0.0190167
gamma-glutamyl-epsilon-lysine	NFE	0.0924794	1.01e-05	0.00011653
gamma-glutamylhistidine	NFE	0.121343	5.92e-06	7.51e-05
gamma-glutamylisoleucine*	NFE	0.104223	3.18e-06	4.64e-05
gamma-glutamylmethionine	NFE	0.100056	0.00014687	0.00108051
gamma-glutamylphenylalanine	NFE	0.081177	0.00015019	0.00108721
gamma-glutamyltyrosine	NFE	0.0585076	0.0708285	0.146307
gamma-tocopherol/beta-tocopherol	NFE	0.0843768	5.31e-05	0.00047232
gentisate	NFE	-0.162565	5.18e-06	6.72e-05
glutamate	NFE	0.039986	0.0267301	0.0697744
glutamate, gamma-methyl ester	NFE	0.0699989	0.00013079	0.00099059
glutarate (C5-DC)	NFE	0.0370178	0.0595259	0.128475
glycerate	NFE	0.032336	0.0309923	0.0780054
glycerol	NFE	-0.113506	3.29e-07	5.99e-06
glycine	NFE	0.0777674	1.75e-05	0.00018127
glycocholate	NFE	0.0637091	0.061101	0.130839
glycodeoxycholate	NFE	0.119005	0.00025293	0.00168212
glycolate (hydroxyacetate)	NFE	-0.0478807	0.0362812	0.0891231
glycosyl-N-(2-hydroxynervonoyl)-sphingosine (d18:1/24:1(2OH))*	NFE	0.0815526	0.0068305	0.0240834
glycosyl-N-palmitoyl-sphingosine (d18:1/16:0)	NFE	0.0557332	0.0146461	0.0430953
glycoursodeoxycholate	NFE	0.0473689	0.0297256	0.0752802
glycylleucine	NFE	0.0305652	0.133313	0.238457
glycylvaline	NFE	0.0395567	0.0389555	0.094258
guanosine-2',3'-cyclic monophosphate	NFE	-0.04998	0.0295481	0.0752585
heneicosapentaenoate (21:5n3)	NFE	-0.0871701	0.0590684	0.128299
HEPES	NFE	0.0176517	0.117411	0.216721
heptadecatrienoate (17:3)*	NFE	-0.282886	2.11e-09	7.17e-08
heptanoate (7:0)	NFE	0.0383088	0.0501578	0.113654
hesperetin	NFE	-0.337914	0.00017591	0.00121944
hesperidin	NFE	-0.169125	0.00264605	0.0111708
hexadecadienoate (16:2n6)	NFE	-0.0530498	0.00983716	0.0313171
histamine	NFE	0.106027	0.0936839	0.184215
histidine	NFE	0.0561536	0.0160943	0.046685
histidylalanine	NFE	0.0511867	0.0449558	0.104471
homocysteine	NFE	0.0722423	0.00043541	0.00254403
hydantoin-5-propionate	NFE	0.0460517	0.0778193	0.15656
hydroxyproline	NFE	0.0325079	0.0560739	0.124305
hydroxy-undecanedioate (OH-C11:0-DC)*	NFE	-0.0540051	0.0596986	0.128509
hypotaurine	NFE	0.0492736	0.0493502	0.112135
imidazole lactate	NFE	0.0449499	0.0286832	0.0736066
indole	NFE	0.0810325	0.00738384	0.0257021
indole-3-carboxylate	NFE	0.0443636	0.010257	0.0322702
indoleacetate	NFE	-0.0471679	0.0391782	0.094258
indolelactate	NFE	0.106883	0.0187249	0.0512272
indolin-2-one	NFE	0.107647	0.0177696	0.0497793
isobutyrylglycine (C4)	NFE	0.0658944	0.0315047	0.0790518
isocaproylglutamine	NFE	0.0682994	0.00013943	0.00104638
isocaproyltaurine	NFE	0.0620831	0.0224212	0.0601328
isoleucine	NFE	0.0456036	0.0130462	0.0391633
isoleucylglycine	NFE	0.0547765	0.0664727	0.139066
isovalerate (C5)	NFE	0.0347235	0.133024	0.238457
isovalerylglycine	NFE	0.0728008	0.00301146	0.0121349
kynurenate	NFE	0.0819781	0.0391624	0.094258
kynurenine	NFE	0.0531763	0.00014794	0.00108051
lactate	NFE	0.062741	0.00969979	0.0313171
lactosyl-N-palmitoyl-sphingosine (d18:1/16:0)	NFE	0.107268	2.04e-06	3.28e-05
LAHSA (18:2/OH-18:0)*	NFE	0.0724936	0.0400183	0.0957162
laurate (12:0)	NFE	-0.17299	3.47e-06	4.9e-05
leucine	NFE	0.0422078	0.0118636	0.0363462
levulinate (4-oxovalerate)	NFE	0.0398677	0.0591774	0.128299
lignoceroyl ethanolamide (24:0)*	NFE	0.062166	0.0164273	0.0473153
lignoceroyl sphingomyelin (d18:1/24:0)	NFE	0.0676991	0.016569	0.0475559
limonin	NFE	-0.169266	0.00168792	0.00773624
linoleate (18:2n6)	NFE	-0.110359	3.3e-06	4.73e-05
linolenate (18:3n3 or 3n6)	NFE	-0.36027	2.62e-12	5.21e-10
linolenoyl ethanolamide	NFE	0.0454358	0.126531	0.230005
linolenoyl-linolenoyl-glycerol (18:3/18:3) [2]*	NFE	-0.524783	4.88e-11	3.07e-09
linoleoyl ethanolamide	NFE	0.0629327	0.00962126	0.0313171
linoleoyl-arachidonoyl-glycerol (18:2/20:4) [2]*	NFE	-0.179448	2.31e-08	5.25e-07
linoleoyl-linolenoyl-glycerol (18:2/18:3) [1]*	NFE	-0.497713	9.59e-14	7.85e-11
linoleoyl-linolenoyl-glycerol (18:2/18:3) [2]*	NFE	-0.423901	3.18e-12	5.21e-10
linoleoyl-linoleoyl-glycerol (18:2/18:2) [1]*	NFE	-0.292875	2e-09	7.1e-08
linoleoyl-linoleoyl-glycerol (18:2/18:2) [2]*	NFE	-0.270916	1.68e-09	6.24e-08
lithocholate	NFE	0.0481582	0.015818	0.0460468
lysine	NFE	0.0559704	7.71e-05	0.00063464
maltol	NFE	-0.0599709	0.109804	0.208398
maltose	NFE	-0.0550772	0.030673	0.0774398
mannonate*	NFE	0.0733589	0.0051515	0.0193733
margaroyl ethanolamide*	NFE	0.0713727	0.00029475	0.00185465
meloxicam	NFE	-0.0925265	0.0735072	0.149574
methionine	NFE	0.0377284	0.00775401	0.0266612
methylsuccinate	NFE	0.0323924	0.0548654	0.121956
mevalonate	NFE	0.0503639	0.018352	0.050888
myo-inositol	NFE	0.0192869	0.144199	0.249905
N(1)-acetylspermine	NFE	0.259679	2.56e-06	3.87e-05
N1,N12-diacetylspermine	NFE	0.15621	0.00049691	0.00284245
N2-acetyl,N6,N6-dimethyllysine	NFE	0.0584387	0.11338	0.214641
N6,N6,N6-trimethyllysine	NFE	0.128675	3.01e-07	5.61e-06
N6,N6-dimethyllysine	NFE	0.0735943	3.82e-06	5.29e-05
N6-acetyllysine	NFE	0.055166	0.00070757	0.00380786
N6-carboxyethyllysine	NFE	0.0686548	0.00271967	0.0113505
N6-carboxymethyllysine	NFE	0.0991373	2.36e-05	0.00023248
N6-formyllysine	NFE	0.0297734	0.0680055	0.141841
N-acetylalanine	NFE	0.0809005	1.43e-06	2.39e-05
N-acetylasparagine	NFE	0.0676257	0.00060431	0.00334002
N-acetylaspartate (NAA)	NFE	0.0663551	0.00108175	0.00536285
N-acetyl-cadaverine	NFE	0.0713374	0.0608711	0.130689
N-acetylcitrulline	NFE	0.0568436	0.0573319	0.126069
N-acetylglucosamine/N-acetylgalactosamine	NFE	0.0228017	0.141133	0.247853
N-acetylglucosaminylasparagine	NFE	0.0477823	0.130789	0.236694
N-acetylglycine	NFE	0.0701172	1.75e-05	0.00018127
N-acetylhistidine	NFE	0.0497121	0.0716737	0.14768
N-acetylisoleucine	NFE	0.0524245	0.00028576	0.00184058
N-acetyl-isoputreanine	NFE	0.0728126	0.00329759	0.0129684
N-acetylleucine	NFE	0.0579864	0.00214584	0.00955646
N-acetylmethionine	NFE	0.0702837	0.00029474	0.00185465
N-acetylmuramate	NFE	0.0273118	0.0985672	0.191515
N-acetylneuraminate	NFE	0.063586	0.0134328	0.0401022
N-acetylphenylalanine	NFE	0.0700871	0.00010876	0.00085543
N-acetylproline	NFE	0.0750911	0.00983202	0.0313171
N-acetylserine	NFE	0.0973338	1.82e-05	0.00018586
N-acetylvaline	NFE	0.038579	0.0162706	0.0470294
N-alpha-acetylornithine	NFE	0.0346007	0.0113655	0.035083
naringenin	NFE	-0.222006	0.000105	0.00083389
N-butyroyl-sphingosine (d18:1/4:0)	NFE	0.0829405	0.0339411	0.0836259
N-butyryl-isoleucine	NFE	0.0610735	0.00549524	0.0205256
N-butyryl-leucine	NFE	0.0635498	0.00441878	0.0169698
N-butyryl-phenylalanine	NFE	0.0789795	0.00042066	0.00249347
N-carbamoylalanine	NFE	0.0549189	0.0827796	0.164753
N-carbamoylvaline	NFE	0.0900476	0.0104565	0.0327717
nervonoyl ethanolamide (24:1)*	NFE	0.0611935	0.01757	0.0493891
N-formylmethionine	NFE	0.049241	0.00349253	0.0136042
N-formylphenylalanine	NFE	0.0844896	9.57e-05	0.00077544
nicotianamine	NFE	-0.0770613	0.045853	0.105954
nicotinamide	NFE	0.0432372	0.00145165	0.00690378
nicotinamide riboside	NFE	0.0391459	0.132169	0.238137
N-isobutyryl-phenylalanine	NFE	0.0769477	0.00103749	0.00517477
N-linoleoylglycine	NFE	0.0447902	0.03331	0.0825685
N-linoleoylserine*	NFE	0.0994217	0.00046823	0.00269726
N-monomethylarginine	NFE	0.0495303	0.0778973	0.15656
N-oleoylserine	NFE	0.0545379	0.0585471	0.127711
N-oleoyltaurine	NFE	0.0437732	0.10365	0.199967
norvaline	NFE	0.0613726	0.00227165	0.00983787
N-palmitoylglycine	NFE	0.0336452	0.116107	0.215854
N-palmitoyl-sphinganine (d18:0/16:0)	NFE	0.0272717	0.14302	0.249447
N-palmitoyl-sphingosine (d18:1/16:0)	NFE	0.0391987	0.0218977	0.058922
N-propionylmethionine	NFE	0.0402599	0.0563761	0.124637
N-stearoyl-phytosphingosine (t18:0/18:0)*	NFE	0.0432078	0.072973	0.148858
N-stearoyl-sphingosine (d18:1/18:0)*	NFE	0.0352167	0.0979047	0.190681
N-succinyl-phenylalanine	NFE	0.141116	0.00109049	0.00537361
octadecenedioate (C18:1-DC)	NFE	-0.0462231	0.00264931	0.0111708
oleate/vaccenate (18:1)	NFE	-0.0830649	0.00015958	0.00113511
oleoyl ethanolamide	NFE	0.0718883	0.00159361	0.00736481
oleoyl-arachidonoyl-glycerol (18:1/20:4) [2]*	NFE	-0.211024	9.82e-11	5.35e-09
oleoylcholine	NFE	0.0401017	0.139123	0.245794
oleoyl-linolenoyl-glycerol (18:1/18:3) [2]*	NFE	-0.488162	2.68e-11	1.85e-09
oleoyl-linoleoyl-glycerol (18:1/18:2) [1]	NFE	-0.371812	1.87e-11	1.76e-09
oleoyl-linoleoyl-glycerol (18:1/18:2) [2]	NFE	-0.279213	5.8e-11	3.39e-09
oleoyl-oleoyl-glycerol (18:1/18:1) [2]*	NFE	-0.337256	3.11e-09	9.41e-08
ornithine	NFE	0.065051	0.00055768	0.00312451
orotate	NFE	0.0496045	0.125466	0.228577
o-Tyrosine	NFE	0.0796064	1.6e-05	0.0001718
palmitoleate (16:1n7)	NFE	-0.0261453	0.107372	0.206174
palmitoleoyl ethanolamide*	NFE	0.0922036	0.00170084	0.00773624
palmitoyl dihydrosphingomyelin (d18:0/16:0)*	NFE	0.0372734	0.0403863	0.0960349
palmitoyl ethanolamide	NFE	0.0738093	0.00094463	0.00488692
palmitoyl sphingomyelin (d18:1/16:0)	NFE	0.0439878	0.0201603	0.0547877
palmitoyl-linolenoyl-glycerol (16:0/18:3) [2]*	NFE	-0.395023	2.71e-11	1.85e-09
palmitoyl-linoleoyl-glycerol (16:0/18:2) [1]*	NFE	-0.134771	6.97e-06	8.51e-05
palmitoyl-linoleoyl-glycerol (16:0/18:2) [2]*	NFE	-0.230875	1.41e-08	3.49e-07
pantoate	NFE	0.0761009	0.00430948	0.0166281
pantothenate (Vitamin B5)	NFE	0.06377	0.00012226	0.00095249
pentose acid*	NFE	-0.116541	2.14e-05	0.00021334
phenethylamine	NFE	0.0592942	0.0285397	0.0736066
phenol sulfate	NFE	-0.0794055	0.0841835	0.166736
phenylacetylalanine	NFE	0.0846107	0.00059147	0.00329128
phenylacetylglutamine	NFE	0.0482253	0.044913	0.104471
phenylalanine	NFE	0.040563	0.0144009	0.042527
phenyllactate (PLA)	NFE	0.0981134	0.0004314	0.00253876
phenylpropionylglycine	NFE	0.0893093	0.00215183	0.00955646
phenylpyruvate	NFE	0.0867697	0.00217505	0.00956556
pheophorbide A	NFE	-0.0913149	0.0201297	0.0547877
pheophytin A	NFE	-0.1051	0.0727058	0.148725
phosphocholine	NFE	-0.104478	0.00099665	0.00503246
p-hydroxybenzaldehyde	NFE	0.0609443	0.00099202	0.00503246
phytosphingosine	NFE	0.0489706	0.0438792	0.103438
picolinate	NFE	0.042493	0.0124473	0.0378508
pimelate (C7-DC)	NFE	-0.028287	0.109744	0.208398
pipecolate	NFE	0.073409	0.00102744	0.0051561
piperidine	NFE	0.0604296	0.009116	0.0309414
ponciretin	NFE	-0.23122	0.00027556	0.00178896
proline	NFE	0.0629663	0.00012654	0.00097648
prolylglycine	NFE	0.0369723	0.121768	0.222336
prolylhydroxyproline	NFE	0.129374	8.49e-06	0.00010064
propionylglycine (C3)	NFE	0.0791161	0.00148129	0.00700404
pseudouridine	NFE	0.0283038	0.117633	0.216721
pterin	NFE	-0.0232747	0.116527	0.216143
putrescine	NFE	0.124893	0.00197258	0.00886576
pyridoxal	NFE	0.0584983	0.00076172	0.0040131
pyridoxamine	NFE	0.0505451	0.00316532	0.0126304
pyridoxine (Vitamin B6)	NFE	0.0988405	0.00284261	0.0116263
pyroglutamine*	NFE	0.0791072	0.00276878	0.0114387
pyruvate	NFE	0.0944997	0.00017492	0.00121944
quinate	NFE	-0.0771113	0.00017925	0.00122188
quinolinate	NFE	0.0626546	0.0152868	0.0446594
retinol (Vitamin A)	NFE	0.0558321	0.0548636	0.121956
riboflavin (Vitamin B2)	NFE	0.0671823	0.00240864	0.0102618
ribonate	NFE	0.102932	3.02e-07	5.61e-06
ribulonate/xylulonate/lyxonate*	NFE	0.0580909	0.00054437	0.00307099
ribulose/xylulose	NFE	-0.132401	4.63e-06	6.11e-05
S-1-pyrroline-5-carboxylate	NFE	0.0699892	0.00949428	0.0310904
salicylate	NFE	-0.074303	0.00590256	0.0215549
S-carboxyethylcysteine	NFE	0.0570756	0.0531923	0.118883
sebacate (C10-DC)	NFE	-0.0414837	0.0267696	0.0697744
secoisolariciresinol	NFE	-0.45153	8.23e-13	2.24e-10
secoisolariciresinol diglucoside	NFE	-0.311886	6.58e-10	2.69e-08
sedoheptulose	NFE	0.078388	0.0001558	0.00111795
serotonin	NFE	0.0460522	0.00983925	0.0313171
sinapate	NFE	-0.0977576	4.31e-05	0.00040073
sinensetin	NFE	-0.181279	0.00133284	0.00641331
S-methylcysteine	NFE	0.188865	1.93e-10	9.28e-09
spermidine	NFE	0.225116	1.38e-06	2.35e-05
spermine	NFE	0.313139	2.27e-10	1.03e-08
sphingosine	NFE	0.0383868	0.114722	0.214973
stearidonate (18:4n3)	NFE	-0.11751	0.0128646	0.038975
stearoyl ethanolamide	NFE	0.037553	0.0738752	0.14995
stearoyl sphingomyelin (d18:1/18:0)	NFE	0.0340056	0.121273	0.221927
stearoyl-linolenoyl-glycerol (18:0/18:3) [2]*	NFE	-0.437028	8.2e-13	2.24e-10
stearoyl-linoleoyl-glycerol (18:0/18:2) [2]*	NFE	-0.197416	1.16e-07	2.37e-06
stigmasterol	NFE	0.0413847	0.0796229	0.159636
succinate	NFE	0.147979	1.49e-05	0.00016203
syringic acid	NFE	-0.0907111	0.00930329	0.0310904
tangeritin	NFE	-0.0597289	0.00232891	0.00997409
taurochenodeoxycholate	NFE	0.0923207	0.141943	0.248098
thiamin (Vitamin B1)	NFE	0.105698	0.00076533	0.0040131
threonate	NFE	0.0562523	0.00601735	0.0217796
threonine	NFE	0.0378454	0.0181629	0.0505347
threonylphenylalanine	NFE	-0.050356	0.0389832	0.094258
thymine	NFE	0.0481199	0.00447964	0.0171231
tricosanoyl sphingomyelin (d18:1/23:0)*	NFE	0.0521888	0.102095	0.197432
trigonelline (N'-methylnicotinate)	NFE	0.0750942	0.0447523	0.104471
tryptamine	NFE	0.088526	0.00097204	0.00496953
tryptophan	NFE	0.048295	0.00516306	0.0193733
tyramine	NFE	0.081404	0.00918248	0.0310383
tyrosine	NFE	0.0404008	0.0267838	0.0697744
undecanedioate (C11-DC)	NFE	-0.0519371	0.0209883	0.0566615
uracil	NFE	0.0306377	0.0805345	0.161069
urate	NFE	0.0805718	0.00940379	0.0310904
ursodeoxycholate	NFE	-0.0691647	0.120383	0.220792
ursolic acid	NFE	-0.131149	0.00759914	0.0263394
valerylphenylalanine	NFE	0.102357	0.0137917	0.0408754
valine	NFE	0.0539702	0.00313864	0.0125853
valylglutamine	NFE	0.0355555	0.0651915	0.13838
valylglycine	NFE	0.0440969	0.00671264	0.0238737
vanillactate	NFE	0.0583048	0.0422163	0.0998063
vanillate	NFE	-0.0987401	0.00035122	0.00216014
vanillin	NFE	-0.0923778	1.65e-05	0.00017491
xanthosine	NFE	0.0815296	0.105071	0.202231
xylose	NFE	-0.130622	3.27e-05	0.00031455
1-(1-enyl-palmitoyl)-GPE (P-16:0)*	Protein	0.0604192	0.0106553	0.0889408
1-(1-enyl-stearoyl)-GPE (P-18:0)*	Protein	0.0284351	0.0615273	0.226939
1,2-dilinoleoyl-GPC (18:2/18:2)	Protein	-0.0897379	0.0021305	0.0311205
1,2-dipalmitoyl-GPE (16:0/16:0)*	Protein	0.0723685	0.0209795	0.124288
10-nonadecenoate (19:1n9)	Protein	-0.0473469	0.02951	0.146298
12-ketolithocholate	Protein	-0.0473294	0.0327331	0.155672
16-hydroxypalmitate	Protein	-0.0711434	0.0331929	0.156169
1-carboxyethylphenylalanine	Protein	0.0820135	0.00853677	0.0784616
1-carboxyethyltyrosine	Protein	0.0605296	0.0213637	0.124288
1-carboxyethylvaline	Protein	0.0779263	0.0120512	0.0929989
1-linolenoylglycerol (18:3)	Protein	-0.171469	0.00667115	0.0649643
1-linoleoyl-2-linolenoyl-GPC (18:2/18:3)*	Protein	-0.0783607	0.0118686	0.0924623
1-linoleoylglycerol (18:2)	Protein	-0.148459	0.00102854	0.0240107
1-linoleoyl-GPC (18:2)	Protein	-0.0550392	0.0433829	0.181057
1-linoleoyl-GPG (18:2)*	Protein	0.0487585	0.0612831	0.226939
1-methylguanidine	Protein	0.0457074	0.0241223	0.13243
1-methylhypoxanthine	Protein	0.0665884	0.00993453	0.0847129
1-methylnicotinamide	Protein	0.163864	0.00190281	0.028824
1-myristoylglycerol (14:0)	Protein	-0.0620188	0.054351	0.214778
1-oleoyl-2-linoleoyl-GPC (18:1/18:2)*	Protein	-0.0795134	0.00139796	0.0246088
1-oleoylglycerol (18:1)	Protein	-0.141024	0.00108052	0.0240107
1-oleoyl-GPC (18:1)	Protein	-0.0557014	0.0311188	0.151519
1-palmitoleoylglycerol (16:1)*	Protein	-0.151917	0.00048083	0.0240107
1-palmitoyl-2-oleoyl-GPC (16:0/18:1)	Protein	-0.0385348	0.0170216	0.111389
1-palmitoyl-2-palmitoleoyl-GPC (16:0/16:1)*	Protein	-0.0408814	0.0567217	0.219898
1-palmitoylglycerol (16:0)	Protein	-0.0577562	0.0142942	0.101046
1-palmitoyl-GPE (16:0)	Protein	0.0512653	0.0118194	0.0924623
1-palmitoyl-GPI* (16:0)	Protein	-0.0775753	0.0594909	0.224256
1-stearoyl-2-linoleoyl-GPC (18:0/18:2)*	Protein	-0.0350357	0.0610827	0.226939
1-stearoyl-GPE (18:0)	Protein	0.0394648	0.0217276	0.124288
1-stearoyl-GPG (18:0)	Protein	0.0454324	0.0426281	0.178819
1-stearoyl-GPS (18:0)*	Protein	0.0607924	0.0256883	0.136448
2,3-dihydroxyisovalerate	Protein	-0.0510738	0.0214706	0.124288
2,4,6-trihydroxybenzoate	Protein	-0.049572	0.0648711	0.232739
2,4-dihydroxybutyrate	Protein	0.0537603	0.0285543	0.145077
2-acetamidobutanoate	Protein	0.0401847	0.0129483	0.0954208
2'-deoxyadenosine	Protein	-0.0649445	0.0400249	0.172655
2-hydroxy-4-(methylthio)butanoic acid	Protein	0.0754292	0.00263504	0.0359243
2-hydroxybutyrate/2-hydroxyisobutyrate	Protein	0.0545035	0.00525901	0.0558685
2-hydroxyphenylacetate	Protein	0.0912352	0.00088272	0.0240107
2-isopropylmalate	Protein	-0.0676461	0.0224328	0.127431
2-linoleoylglycerol (18:2)	Protein	-0.140371	0.00021206	0.0173469
2-oleoylglycerol (18:1)	Protein	-0.139556	0.00015071	0.01733
2-palmitoylglycerol (16:0)	Protein	-0.0715328	0.00446379	0.0506917
2R,3R-dihydroxybutyrate	Protein	0.0331087	0.0188542	0.115961
3-(3-hydroxyphenyl)propionate	Protein	-0.15528	0.00019093	0.0173469
3-(3-hydroxyphenyl)propionate sulfate	Protein	-0.194451	1.93e-06	0.00079135
3-(4-hydroxyphenyl)lactate (HPLA)	Protein	0.0634322	0.0398495	0.172655
3,4-dihydroxybutyrate	Protein	0.0499185	0.00910288	0.0818259
3,5-dihydroxyphenylpropionate	Protein	-0.0741664	0.0306839	0.150296
3-aminoisobutyrate	Protein	-0.0664078	0.0282467	0.144411
3-dehydrodeoxycholate	Protein	-0.0448467	0.0335613	0.156875
3-dehydroshikimate	Protein	-0.143435	0.00126218	0.0240107
3-hydroxy-3-methylglutarate	Protein	-0.0925671	0.0015042	0.0246088
3-hydroxycinnamate	Protein	-0.144452	0.00142888	0.0246088
3-hydroxydodecanedioate*	Protein	-0.0492564	0.0216847	0.124288
3-hydroxystachydrine*	Protein	-0.142736	0.0635287	0.231993
4-hydroxycinnamate	Protein	-0.134631	0.00016949	0.01733
4-hydroxyphenylacetate	Protein	-0.0402124	0.0583118	0.22283
5-(2-Hydroxyethyl)-4-methylthiazole	Protein	0.0577611	0.0654016	0.233618
5,6-DiHETrE	Protein	0.0682336	0.039042	0.170783
5-hydroxylysine	Protein	0.0689186	0.00440554	0.0506917
5-hydroxypicolinic acid	Protein	-0.15367	0.00640087	0.0630833
5-oxoproline	Protein	0.0658324	0.00211235	0.0311205
6-hydroxynicotinate	Protein	0.068637	0.0473721	0.195709
6-oxopiperidine-2-carboxylate	Protein	0.0540952	0.0410765	0.174352
7alpha-hydroxycholestenone	Protein	0.044169	0.0493214	0.198744
8-hydroxyoctanoate	Protein	-0.0448429	0.0240195	0.13243
9,10-DiHOME	Protein	0.0422855	0.0681589	0.239287
acetylagmatine	Protein	0.139929	0.00122914	0.0240107
acetylcarnitine (C2)	Protein	-0.070066	0.00149782	0.0246088
allo-threonine	Protein	0.0616273	0.0251964	0.136448
alpha-tocopherol	Protein	0.0315477	0.0527811	0.209587
alpha-tocopherol acetate	Protein	0.0735882	0.0168723	0.111303
AMP	Protein	-0.0771374	0.0563619	0.219543
arabinose	Protein	-0.0934866	0.00697997	0.067172
arachidonoyl ethanolamide	Protein	0.0873005	0.0408744	0.174352
arctigenin	Protein	-0.0467204	0.0137695	0.0988024
argininate*	Protein	0.0495536	0.0338417	0.157287
ascorbic acid 2-sulfate	Protein	0.0492863	0.0617118	0.226939
azelate (C9-DC)	Protein	-0.0413949	0.0547426	0.215286
biocytin	Protein	0.0651295	0.0149347	0.10353
biotin	Protein	0.0527708	0.0721987	0.2488
branched chain 14:0 dicarboxylic acid	Protein	0.0427247	0.0691308	0.241662
caffeate	Protein	-0.0978391	0.00966909	0.0841848
caprate (10:0)	Protein	-0.0412534	0.0643793	0.232602
carboxyethyl-GABA	Protein	-0.0352715	0.0706452	0.245905
carnitine	Protein	0.0496827	0.0604933	0.226939
chenodeoxycholic acid sulfate (2)	Protein	0.0983735	0.00125246	0.0240107
chrysoeriol	Protein	-0.151759	0.00087727	0.0240107
cis-3,4-methyleneheptanoate	Protein	-0.037703	0.0681123	0.239287
cis-urocanate	Protein	-0.0361884	0.0618673	0.226939
creatinine	Protein	0.106644	0.0145977	0.102059
cystathionine	Protein	0.0899883	0.0015042	0.0246088
cysteine	Protein	0.0580646	0.0008263	0.0240107
cysteinylglycine	Protein	0.0625664	0.0214004	0.124288
deoxycholic acid 12-sulfate*	Protein	-0.0714666	0.0180119	0.113337
deoxymugineic acid	Protein	-0.105352	0.0153528	0.104655
diacylglycerol (16:1/18:2 [2], 16:0/18:3 [1])*	Protein	-0.106557	0.00059879	0.0240107
dihomo-linolenoyl ethanolamide	Protein	0.0763135	0.0305215	0.150296
dihydroferulate	Protein	-0.115476	0.00068132	0.0240107
dihydrokaempferol	Protein	-0.0741727	0.00607936	0.0618484
dimethylarginine (ADMA + SDMA)	Protein	0.0655662	9.77e-06	0.00266369
diosmetin	Protein	-0.102915	0.0114231	0.0907194
docosapentaenoate (n6 DPA; 22:5n6)	Protein	0.0921796	0.0347489	0.159689
eicosapentaenoate (EPA; 20:5n3)	Protein	-0.0810916	0.0509108	0.203146
enterodiol	Protein	-0.270041	4.28e-05	0.00582941
ergosterol	Protein	-0.0593557	0.0507597	0.203146
eriodictyol	Protein	-0.167708	0.00435867	0.0506917
erythritol	Protein	0.06219	0.0180055	0.113337
erythronate*	Protein	0.0611878	0.00083662	0.0240107
ferulate	Protein	-0.153938	0.00039546	0.0240107
galacturonate	Protein	-0.169633	0.0185246	0.115673
gamma-CEHC	Protein	0.0784116	0.00780791	0.0731031
gamma-glutamyl-epsilon-lysine	Protein	0.0374161	0.0672422	0.238113
gamma-glutamylhistidine	Protein	0.0654633	0.0109817	0.0889408
gamma-glutamylisoleucine*	Protein	0.0521283	0.0178741	0.113337
gamma-glutamylmethionine	Protein	0.0463305	0.0710737	0.246349
gentisate	Protein	-0.0692506	0.0390035	0.170783
glutamate, gamma-methyl ester	Protein	0.0394514	0.0360123	0.163656
glycerol	Protein	-0.0496347	0.0332193	0.156169
glycodeoxycholate	Protein	0.0691409	0.0323487	0.155655
guanosine-2',3'-cyclic monophosphate	Protein	-0.0522855	0.0275446	0.141708
heneicosapentaenoate (21:5n3)	Protein	-0.114733	0.0166004	0.111303
heptadecatrienoate (17:3)*	Protein	-0.123413	0.00886344	0.0805588
hesperetin	Protein	-0.198488	0.0291985	0.145736
hesperidin	Protein	-0.14594	0.00967405	0.0841848
hexadecadienoate (16:2n6)	Protein	-0.0564679	0.00786439	0.0731031
hexadecasphinganine (d16:0)*	Protein	-0.0484818	0.0350823	0.16032
indoleacetate	Protein	-0.0587073	0.0143293	0.101046
isocaproyltaurine	Protein	0.0545935	0.0491623	0.198744
kynurenate	Protein	0.0745766	0.0723892	0.2488
kynurenine	Protein	0.0284231	0.0375185	0.166794
lactosyl-N-palmitoyl-sphingosine (d18:1/16:0)	Protein	0.0548257	0.0167522	0.111303
LAHSA (18:2/OH-18:0)*	Protein	0.0821944	0.0255888	0.136448
laurate (12:0)	Protein	-0.0657609	0.048718	0.198265
limonin	Protein	-0.126238	0.0197805	0.12075
linoleate (18:2n6)	Protein	-0.0431441	0.0645484	0.232602
linolenate (18:3n3 or 3n6)	Protein	-0.158373	0.00166052	0.0266334
linolenoyl ethanolamide	Protein	0.0886345	0.00398675	0.0495825
linolenoylcarnitine (C18:3)*	Protein	-0.0376908	0.0367298	0.165082
linolenoyl-linolenoyl-glycerol (18:3/18:3) [2]*	Protein	-0.167369	0.0108976	0.0889408
linoleoyl ethanolamide	Protein	0.069106	0.00636697	0.0630833
linoleoyl-arachidonoyl-glycerol (18:2/20:4) [2]*	Protein	-0.0666245	0.0152747	0.104655
linoleoyl-linolenoyl-glycerol (18:2/18:3) [1]*	Protein	-0.218546	0.00059458	0.0240107
linoleoyl-linolenoyl-glycerol (18:2/18:3) [2]*	Protein	-0.161031	0.00250552	0.035457
linoleoyl-linoleoyl-glycerol (18:2/18:2) [1]*	Protein	-0.128094	0.004898	0.052718
linoleoyl-linoleoyl-glycerol (18:2/18:2) [2]*	Protein	-0.133224	0.00049356	0.0240107
L-urobilin	Protein	-0.0936182	0.0268208	0.138857
mannonate*	Protein	0.052795	0.0466733	0.193801
margaroyl ethanolamide*	Protein	0.0548923	0.00783273	0.0731031
meloxicam	Protein	-0.124675	0.0228188	0.128729
methylphosphate	Protein	0.0633603	0.0260118	0.136774
mevalonate	Protein	0.0454292	0.0362481	0.163818
N(1)-acetylspermine	Protein	0.179952	0.00143669	0.0246088
N,N,N-trimethyl-5-aminovalerate	Protein	-0.0748509	0.0583948	0.22283
N,N,N-trimethyl-alanylproline betaine (TMAP)	Protein	0.104012	0.0267671	0.138857
N1,N12-diacetylspermine	Protein	0.099347	0.0315482	0.152701
N6,N6,N6-trimethyllysine	Protein	0.110188	2.25e-05	0.00460773
N6,N6-dimethyllysine	Protein	0.0412076	0.0108003	0.0889408
N6-carboxyethyllysine	Protein	0.0551852	0.0199868	0.121105
N6-carboxymethyllysine	Protein	0.0785423	0.00105401	0.0240107
N-acetylalanine	Protein	0.060576	0.00040096	0.0240107
N-acetylglutamate	Protein	-0.0445173	0.05849	0.22283
N-acetylglycine	Protein	0.0358382	0.0238933	0.13243
N-acetylisoleucine	Protein	0.0415162	0.00476475	0.0519676
N-acetylleucine	Protein	0.0672581	0.00057325	0.0240107
N-acetylmethionine	Protein	0.0447771	0.0254214	0.136448
N-acetylmethionine sulfoxide	Protein	-0.0442994	0.0344438	0.159181
N-acetylneuraminate	Protein	0.0566227	0.0327126	0.155672
N-acetylphenylalanine	Protein	0.0645806	0.00054448	0.0240107
N-acetylserine	Protein	0.0485062	0.0371478	0.166049
N-acetylvaline	Protein	0.0493395	0.00251406	0.035457
N-butyryl-isoleucine	Protein	0.0549833	0.0125785	0.0952704
N-butyryl-leucine	Protein	0.0613322	0.00604097	0.0618484
N-butyryl-phenylalanine	Protein	0.0784046	0.00054936	0.0240107
N-formylmethionine	Protein	0.0324932	0.0588401	0.22283
[truncated: 1,614 more rows]

## Sheet: Fatty acids (q < 0.25)
feature	macronutrient	coef	pval	qval
Valeric_acid	Crude_fiber	-0.0718541	0.0106953	0.128344
X2_Methylbutyric_acid	Insoluble_fiber	-0.0407222	0.00046604	0.00545972
Total_SCFA	Insoluble_fiber	0.00276397	0.00090995	0.00545972
Isobutyric_acid	Insoluble_fiber	-0.032279	0.00150619	0.00602477
Total_BCFA	Insoluble_fiber	-0.0322899	0.00210897	0.00632692
Valeric_acid	Insoluble_fiber	-0.0643163	0.0121221	0.029093
Isovaleric_acid	Insoluble_fiber	-0.026096	0.0152307	0.0304614
Acetic_acid	Insoluble_fiber	0.00723492	0.0345237	0.0517856
C2_C3	Insoluble_fiber	-0.0228102	0.0337146	0.0517856
Hexanoic_acid	Insoluble_fiber	-0.0410203	0.0931359	0.124181
Propionic_acid	Insoluble_fiber	0.00583777	0.165748	0.198897
Total_SCFA	NFE	-0.0045893	2.38e-06	2.86e-05
Isovaleric_acid	NFE	0.0510857	3.78e-05	0.00011851
X2_Methylbutyric_acid	NFE	0.0544108	2.38e-05	0.00011851
Total_BCFA	NFE	0.0488014	3.95e-05	0.00011851
Isobutyric_acid	NFE	0.0415211	0.00024134	0.0005792
Acetic_acid	NFE	-0.0092468	0.0208529	0.0417058
Total_SCFA	Soluble_fiber	0.00484434	5.85e-10	7.02e-09
Isovaleric_acid	Soluble_fiber	-0.0604763	1.58e-09	9.48e-09
Total_BCFA	Soluble_fiber	-0.0547985	4.35e-08	1.74e-07
Isobutyric_acid	Soluble_fiber	-0.0519779	1.06e-07	3.18e-07
X2_Methylbutyric_acid	Soluble_fiber	-0.0502801	9.61e-06	2.31e-05
Acetic_acid	Soluble_fiber	0.00837111	0.0105928	0.0211855
Hexanoic_acid	Soluble_fiber	-0.0467456	0.0446357	0.0765183
C2_C3	Soluble_fiber	-0.0152366	0.142592	0.213888
Total_SCFA	Starch	-0.0053287	1.51e-09	1.81e-08
X2_Methylbutyric_acid	Starch	0.0679587	1.98e-08	1.19e-07
Total_BCFA	Starch	0.0593283	7.36e-08	2.94e-07
Isobutyric_acid	Starch	0.0550914	2.49e-07	7.48e-07
Isovaleric_acid	Starch	0.0570923	5.18e-07	1.24e-06
Acetic_acid	Starch	-0.0090668	0.0144299	0.0288598
Hexanoic_acid	Starch	0.0446659	0.0962822	0.165055
Total_SCFA	Total_dietary_fiber	0.00462397	2.15e-08	2.58e-07
Isobutyric_acid	Total_dietary_fiber	-0.0515323	3.71e-07	1.25e-06
X2_Methylbutyric_acid	Total_dietary_fiber	-0.0597946	2.73e-07	1.25e-06
Total_BCFA	Total_dietary_fiber	-0.0529276	4.17e-07	1.25e-06
Isovaleric_acid	Total_dietary_fiber	-0.0490059	4.69e-06	1.13e-05
Acetic_acid	Total_dietary_fiber	0.0103025	0.0028013	0.0056026
Valeric_acid	Total_dietary_fiber	-0.0737037	0.00455512	0.00780877
C2_C3	Total_dietary_fiber	-0.0276647	0.0105909	0.0158863
Hexanoic_acid	Total_dietary_fiber	-0.0579908	0.0187886	0.0250514
Propionic_acid	Total_dietary_fiber	0.00615754	0.148031	0.177638

## Sheet: Tryptophan_indoles (q < 0.25)
feature	macronutrient	coef	pval	qval
3-indoleglyoxylic acid	Ash	0.0487564	0.0244773	0.0905993
5-hydroxypicolinic acid	Ash	-0.162276	0.00355414	0.024638
indole	Ash	0.0614452	0.041237	0.131923
indoleacetate	Ash	-0.0464911	0.0430753	0.136045
indoleacetylglycine	Ash	0.0496515	0.0352791	0.120441
indolelactate	Ash	0.0873773	0.0552527	0.164352
picolinate	Ash	0.0276967	0.097491	0.244625
quinolinate	Ash	0.0701122	0.00693115	0.0383087
2-oxindole-3-acetate	Crude_fiber	0.0902641	0.0116886	0.0864868
3-formylindole	Crude_fiber	-0.0419422	0.00473171	0.0523046
5-hydroxyindoleacetate	Crude_fiber	0.0673885	0.00037172	0.0112617
5-hydroxypicolinic acid	Crude_fiber	-0.0985932	0.0607314	0.216936
indole	Crude_fiber	0.0631367	0.0301677	0.152328
indoleacrylate	Crude_fiber	-0.0378442	0.04806	0.197478
quinolinate	Crude_fiber	0.0568735	0.0155437	0.103372
tryptophan	Crude_fiber	-0.0304388	0.0589107	0.213225
5-hydroxypicolinic acid	Fat	-0.134584	0.0154536	0.117047
indole	Fat	0.0570052	0.0605114	0.234589
indoleacetate	Fat	-0.0530821	0.0259862	0.150757
2-oxindole-3-acetate	Insoluble_fiber	0.144304	1.31e-05	6.23e-05
3-formylindole	Insoluble_fiber	-0.0676606	5.74e-07	4.19e-06
3-hydroxyindolin-2-one	Insoluble_fiber	0.0332868	0.143848	0.210874
3-indoleglyoxylic acid	Insoluble_fiber	-0.0598045	0.0020642	0.00529315
5-hydroxypicolinic acid	Insoluble_fiber	0.323929	1.75e-10	3.26e-09
dipicolinate	Insoluble_fiber	-0.154872	0.00162885	0.00428423
indole	Insoluble_fiber	-0.062901	0.0275189	0.0501175
indole-3-carboxylate	Insoluble_fiber	-0.0449633	0.00326935	0.00793961
indoleacetylglutamine	Insoluble_fiber	-0.0247545	0.157341	0.228606
indoleacrylate	Insoluble_fiber	-0.0610533	0.00097015	0.0027123
indolelactate	Insoluble_fiber	-0.0658999	0.0917503	0.141075
indolin-2-one	Insoluble_fiber	-0.11092	0.00388406	0.0090776
picolinate	Insoluble_fiber	-0.0428282	0.00382459	0.00898998
quinolinate	Insoluble_fiber	-0.0693807	0.00153014	0.00407704
tryptophan	Insoluble_fiber	-0.0446634	0.00288882	0.00707534
2-oxindole-3-acetate	NFE	-0.116025	0.00320162	0.0127132
3-formylindole	NFE	0.0312036	0.0614674	0.13128
3-hydroxyindolin-2-one	NFE	-0.0383684	0.119901	0.220402
3-indoleglyoxylic acid	NFE	0.0611178	0.00570898	0.0210358
5-hydroxypicolinic acid	NFE	-0.346466	1.18e-08	3.22e-07
indole	NFE	0.0810325	0.00738384	0.0257021
indole-3-carboxylate	NFE	0.0443636	0.010257	0.0322702
indoleacetate	NFE	-0.0471679	0.0391782	0.094258
indolelactate	NFE	0.106883	0.0187249	0.0512272
indolin-2-one	NFE	0.107647	0.0177696	0.0497793
picolinate	NFE	0.042493	0.0124473	0.0378508
quinolinate	NFE	0.0626546	0.0152868	0.0446594
tryptophan	NFE	0.048295	0.00516306	0.0193733
5-hydroxypicolinic acid	Protein	-0.15367	0.00640087	0.0630833
indoleacetate	Protein	-0.0587073	0.0143293	0.101046
3-formylindole	Soluble_fiber	-0.0786646	6.32e-10	5.74e-08
5-hydroxyindoleacetate	Soluble_fiber	0.0331511	0.0428122	0.137195
indole-3-carboxylate	Soluble_fiber	-0.0579535	0.00012021	0.00131107
indolepropionate	Soluble_fiber	0.0355737	0.10525	0.237176
tryptophan	Soluble_fiber	-0.0371556	0.0102505	0.0484678
2-oxindole-3-acetate	Starch	-0.111163	0.00215408	0.00518465
3-formylindole	Starch	0.0665784	9.93e-06	4.39e-05
3-hydroxyindolin-2-one	Starch	-0.0468343	0.0487522	0.0804019
3-indoleglyoxylic acid	Starch	0.0826847	7.97e-05	0.0002824
3-indoxyl sulfate	Starch	0.0231004	0.177586	0.240109
5-hydroxypicolinic acid	Starch	-0.455188	3.33e-17	9.39e-16
indole	Starch	0.103128	0.00041995	0.0012225
indole-3-carboxylate	Starch	0.0830083	5.1e-07	2.82e-06
indoleacetate	Starch	-0.035014	0.0861812	0.131523
indoleacetylglutamine	Starch	0.0326906	0.0820862	0.125743
indoleacetylglycine	Starch	0.0303612	0.176791	0.239429
indoleacrylate	Starch	0.0352784	0.0764064	0.118148
indolelactate	Starch	0.103714	0.0139826	0.027829
indolin-2-one	Starch	0.144007	0.0005654	0.00161148
picolinate	Starch	0.0617533	0.00010735	0.00036742
quinolinate	Starch	0.0932136	8.66e-05	0.00030414
tryptophan	Starch	0.0607294	0.00015634	0.00051566
2-oxindole-3-acetate	Total_dietary_fiber	0.147234	1.08e-05	5.04e-05
3-formylindole	Total_dietary_fiber	-0.096105	4.91e-13	1.18e-11
3-hydroxyindolin-2-one	Total_dietary_fiber	0.0442663	0.0527776	0.0893832
3-indoleglyoxylic acid	Total_dietary_fiber	-0.0572122	0.00329364	0.00774194
5-hydroxypicolinic acid	Total_dietary_fiber	0.332988	8.34e-11	1.14e-09
dipicolinate	Total_dietary_fiber	-0.149365	0.00283214	0.00671505
indole	Total_dietary_fiber	-0.0625563	0.0296883	0.053847
indole-3-carboxylate	Total_dietary_fiber	-0.0629378	3.61e-05	0.00015052
indoleacrylate	Total_dietary_fiber	-0.0672967	0.00028801	0.00090964
indolelactate	Total_dietary_fiber	-0.0611045	0.122689	0.184824
indolin-2-one	Total_dietary_fiber	-0.109536	0.00480308	0.0109137
picolinate	Total_dietary_fiber	-0.0423131	0.00455226	0.0104015
quinolinate	Total_dietary_fiber	-0.0663634	0.00274285	0.00654127
tryptophan	Total_dietary_fiber	-0.0579734	0.00011956	0.00042895

## Sheet: Phenolic metabolites (q <0.25)
feature	macronutrient	coef	pval	qval
2-hydroxyphenylacetate	Ash	0.151189	9.85e-09	8.05e-06
3-(3-hydroxyphenyl)propionate	Ash	-0.152171	0.00014713	0.00334305
3-(4-hydroxyphenyl)lactate (HPLA)	Ash	0.062877	0.0402016	0.131818
3,5-dihydroxyphenylpropionate	Ash	-0.107095	0.00148333	0.0144448
4-hydroxyphenylacetate	Ash	-0.0392141	0.0556556	0.16495
phenyllactate (PLA)	Ash	0.0632046	0.0226587	0.0850911
2-hydroxyphenylacetate	Crude_fiber	0.092114	8.61e-05	0.00439947
3-(3-hydroxyphenyl)propionate	Crude_fiber	-0.0757002	0.0361087	0.170163
3-(4-hydroxyphenyl)propionate	Crude_fiber	0.0471904	0.0385085	0.174454
4-hydroxyphenylacetate	Crude_fiber	-0.0346819	0.0578591	0.21134
4-hydroxyphenylpyruvate	Crude_fiber	-0.0580571	0.0131527	0.0927494
phenylpyruvate	Crude_fiber	-0.0523409	0.0446369	0.187246
2-hydroxyphenylacetate	Fat	0.107141	9.06e-05	0.0123485
3-(3-hydroxyphenyl)propionate	Fat	-0.136839	0.00096516	0.0315802
3,5-dihydroxyphenylpropionate	Fat	-0.080696	0.0185085	0.132187
4-hydroxyphenylacetate	Fat	-0.0417616	0.0480826	0.209712
2-(4-hydroxyphenyl)propionate	Insoluble_fiber	-0.0999109	0.0577143	0.0947998
3-(2-hydroxyphenyl)propionate	Insoluble_fiber	-0.0513867	0.0482326	0.081517
3-(3-hydroxyphenyl)propionate	Insoluble_fiber	0.0635649	0.0550256	0.0914567
3-(4-hydroxyphenyl)lactate (HPLA)	Insoluble_fiber	-0.0561585	0.0605388	0.0984507
3-(4-hydroxyphenyl)propionate	Insoluble_fiber	0.0498542	0.0269933	0.0495079
3-phenylpropionate (hydrocinnamate)	Insoluble_fiber	-0.056181	0.0235737	0.0440258
4-hydroxyphenylpyruvate	Insoluble_fiber	-0.0886092	6.65e-05	0.00025887
phenyllactate (PLA)	Insoluble_fiber	-0.0607168	0.0153344	0.0302253
phenylpyruvate	Insoluble_fiber	-0.115049	3.2e-06	1.86e-05
2-hydroxyphenylacetate	NFE	0.0912006	0.00053601	0.00304485
3-(2-hydroxyphenyl)propionate	NFE	0.0544421	0.0654681	0.13838
3-(3-hydroxyphenyl)propionate	NFE	-0.182938	4.27e-06	5.72e-05
3-(4-hydroxyphenyl)lactate (HPLA)	NFE	0.101362	0.00123614	0.00598323
3,5-dihydroxyphenylpropionate	NFE	-0.113007	0.00078635	0.00409701
4-hydroxyphenylpyruvate	NFE	0.0657104	0.0102136	0.0322577
phenyllactate (PLA)	NFE	0.0981134	0.0004314	0.00253876
phenylpyruvate	NFE	0.0867697	0.00217505	0.00956556
2-hydroxyphenylacetate	Protein	0.0912352	0.00088272	0.0240107
3-(3-hydroxyphenyl)propionate	Protein	-0.15528	0.00019093	0.0173469
3-(4-hydroxyphenyl)lactate (HPLA)	Protein	0.0634322	0.0398495	0.172655
3,5-dihydroxyphenylpropionate	Protein	-0.0741664	0.0306839	0.150296
4-hydroxyphenylacetate	Protein	-0.0402124	0.0583118	0.22283
phenyllactate (PLA)	Protein	0.0652216	0.0208598	0.124288
2-hydroxyphenylacetate	Soluble_fiber	0.0498625	0.0171193	0.0700179
3-(4-hydroxyphenyl)lactate (HPLA)	Soluble_fiber	-0.0731612	0.0127007	0.0567716
3-(4-hydroxyphenyl)propionate	Soluble_fiber	0.121398	2.32e-08	1.12e-06
4-hydroxyphenylacetate	Soluble_fiber	-0.0620284	8.12e-05	0.00099191
4-hydroxyphenylpyruvate	Soluble_fiber	-0.12467	3.67e-09	2.5e-07
phenyllactate (PLA)	Soluble_fiber	-0.0600525	0.0130992	0.0579197
phenylpyruvate	Soluble_fiber	-0.140167	3.26e-09	2.42e-07
2-(4-hydroxyphenyl)propionate	Starch	0.164428	0.00349136	0.00806761
2-hydroxyphenylacetate	Starch	0.0823394	0.0005693	0.00161697
3-(2-hydroxyphenyl)propionate	Starch	0.0602387	0.0300961	0.0534796
3-(3-hydroxyphenyl)propionate	Starch	-0.195245	4.52e-08	3.19e-07
3-(4-hydroxyphenyl)lactate (HPLA)	Starch	0.114132	0.00016432	0.00053765
3-(4-hydroxyphenyl)propionate	Starch	-0.0468177	0.0488616	0.08042
3,5-dihydroxyphenylpropionate	Starch	-0.0932215	0.00287032	0.00670834
3-phenylpropionate (hydrocinnamate)	Starch	0.0467817	0.0746283	0.115837
4-hydroxyphenylpyruvate	Starch	0.104498	1.44e-05	6.02e-05
phenyllactate (PLA)	Starch	0.118425	5.99e-06	2.78e-05
phenylpyruvate	Starch	0.140839	1.33e-07	8.49e-07
2-(4-hydroxyphenyl)propionate	Total_dietary_fiber	-0.123559	0.0197837	0.0374608
3-(2-hydroxyphenyl)propionate	Total_dietary_fiber	-0.0399699	0.12797	0.191721
3-(3-hydroxyphenyl)propionate	Total_dietary_fiber	0.0779112	0.0201787	0.0380328
3-(4-hydroxyphenyl)lactate (HPLA)	Total_dietary_fiber	-0.0826503	0.00597929	0.0129736
3-(4-hydroxyphenyl)propionate	Total_dietary_fiber	0.0893114	6.53e-05	0.00025072
3-phenylpropionate (hydrocinnamate)	Total_dietary_fiber	-0.0549008	0.0280435	0.051434
4-hydroxyphenylacetate	Total_dietary_fiber	-0.0406277	0.0167716	0.0325099
4-hydroxyphenylpyruvate	Total_dietary_fiber	-0.133672	1.24e-09	1.38e-08
phenyllactate (PLA)	Total_dietary_fiber	-0.0828773	0.00100136	0.00271228
phenylpyruvate	Total_dietary_fiber	-0.167075	7.53e-12	1.34e-10
