# Supplementary material for: Response of the gut microbiome and metabolome to dietary fiber in healthy dogs
Source: mSystems. 2024 Dec 23;10(1):e00452-24. doi: 10.1128/msystems.00452-24 (PMC11748496; doi:10.1128/msystems.00452-24)
Supplement: Table S8 — Species that are differentially abundant between food groups. [file msystems.00452-24-s0009.xlsx]

## Sheet: Differentially abundant species
contrast	species		estimate	SE	df	t.ratio	p.value	adjusted p.value
G1: HSLF - G2: MSMF	Blautia sp CAG 257		0.0428402	0.0118546	206.926	3.6138	0.00109941	0.00885314
G1: HSLF - G3: LSHF	Ruminococcus gnavus		-0.095715	0.0286921	206.192	-3.33593	0.00288643	0.019201
G1: HSLF - G3: LSHF	Prevotella copri		-0.113616	0.0181284	206.12	-6.26731	6.33188e-09	1.38397e-07
G2: MSMF - G3: LSHF	Prevotella copri		-0.105276	0.021164	206.377	-4.9743	4.1072e-06	5.23668e-05
G1: HSLF - G2: MSMF	Bacteroides vulgatus		-0.0140648	0.00513454	207.018	-2.73924	0.0183	0.0999967
G1: HSLF - G3: LSHF	Bacteroides vulgatus		-0.0391686	0.00588724	206.173	-6.65314	7.60075e-10	2.32583e-08
G2: MSMF - G3: LSHF	Bacteroides vulgatus		-0.0251038	0.00687242	206.52	-3.65283	0.000955588	0.0081225
G1: HSLF - G3: LSHF	Bacteroides plebeius		-0.0515628	0.00704905	206.202	-7.31485	1.68378e-11	6.44044e-10
G2: MSMF - G3: LSHF	Bacteroides plebeius		-0.0472394	0.00822823	206.6	-5.74114	9.95491e-08	1.69233e-06
G1: HSLF - G3: LSHF	Prevotella sp CAG 891		-0.0674641	0.0123332	206.096	-5.47012	3.87635e-07	5.39165e-06
G2: MSMF - G3: LSHF	Prevotella sp CAG 891		-0.0632362	0.014399	206.309	-4.3917	5.32447e-05	0.000626649
G1: HSLF - G3: LSHF	Bacteroides coprocola		-0.0473252	0.00525759	206.145	-9.00131	0	0
G2: MSMF - G3: LSHF	Bacteroides coprocola		-0.046252	0.00613771	206.444	-7.5357	4.5236e-12	2.30704e-10
G1: HSLF - G3: LSHF	Lachnospira pectinoschiza		-0.0353275	0.00463727	206.1	-7.61818	2.76856e-12	2.11795e-10
G2: MSMF - G3: LSHF	Lachnospira pectinoschiza		-0.0324475	0.00541397	206.32	-5.99329	2.71204e-08	5.18678e-07
G1: HSLF - G3: LSHF	Butyricicoccus pullicaecorum		-0.0575802	0.00883268	206.248	-6.519	1.60136e-09	4.08346e-08
G2: MSMF - G3: LSHF	Butyricicoccus pullicaecorum		-0.0432038	0.0103094	206.724	-4.19073	0.000121636	0.00124069
G1: HSLF - G3: LSHF	Faecalibaculum rodentium		0.0892972	0.0325269	206.054	2.74533	0.0179934	0.0999967
G1: HSLF - G2: MSMF	Bifidobacterium pullorum		-0.0107998	0.00363402	206.19	-2.97186	0.00924832	0.0589581
G1: HSLF - G3: LSHF	Bifidobacterium pullorum		-0.0141245	0.00416336	206.019	-3.39258	0.00238393	0.0171124
G1: HSLF - G2: MSMF	Bifidobacterium gallinarum		-0.00242463	0.000856311	206.171	-2.83149	0.0140453	0.0859572
G1: HSLF - G2: MSMF	Bifidobacterium pseudolongum		-0.133705	0.0380589	206.241	-3.51311	0.00157203	0.012026
G2: MSMF - G3: LSHF	Bifidobacterium pseudolongum		0.141796	0.0509152	206.098	2.78494	0.01607	0.0945656
G1: HSLF - G2: MSMF	Firmicutes bacterium CAG 424		0.0282993	0.00739028	206.66	3.82925	0.000498357	0.00448521
G1: HSLF - G2: MSMF	Firmicutes bacterium CAG 646		0.0455974	0.0106383	206.53	4.28615	8.24772e-05	0.000901358
G1: HSLF - G3: LSHF	Firmicutes bacterium CAG 646		0.0412479	0.0121918	206.071	3.38325	0.00246061	0.0171124
G1: HSLF - G3: LSHF	Proteobacteria bacterium CAG 139		-0.0397898	0.00706095	206.22	-5.63519	1.70461e-07	2.60805e-06
G2: MSMF - G3: LSHF	Proteobacteria bacterium CAG 139		-0.0333153	0.00824185	206.648	-4.04221	0.000219816	0.00210199

## Sheet: EMMs
species	food group	emmean	SE	df	lower.CL	upper.CL
Dorea sp CAG 317	G1: HSLF	0.0186078	0.00208944	29.122	0.0143352	0.0228805
Dorea sp CAG 317	G2: MSMF	0.0120741	0.00308077	106.374	0.00596637	0.0181817
Dorea sp CAG 317	G3: LSHF	0.0158842	0.00358394	151.026	0.0088031	0.0229654
Blautia wexlerae	G1: HSLF	0.00909808	0.00309722	22.4758	0.00268272	0.0155134
Blautia wexlerae	G2: MSMF	0.00737264	0.00397589	56.999	-0.000588954	0.0153342
Blautia wexlerae	G3: LSHF	0.00833955	0.00445463	83.1422	-0.000520313	0.0171994
Blautia hansenii	G1: HSLF	0.140959	0.012328	23.8534	0.115507	0.166411
Blautia hansenii	G2: MSMF	0.114095	0.0164231	67.8836	0.0813223	0.146868
Blautia hansenii	G3: LSHF	0.139864	0.0186093	100.038	0.102944	0.176784
Blautia sp CAG 257	G1: HSLF	0.0961709	0.0070916	31.7765	0.0817218	0.11062
Blautia sp CAG 257	G2: MSMF	0.0533308	0.0108407	122.782	0.0318719	0.0747897
Blautia sp CAG 257	G3: LSHF	0.060149	0.0127129	168.475	0.0350519	0.0852462
Ruminococcus gnavus	G1: HSLF	0.200172	0.0138936	35.8193	0.17199	0.228355
Ruminococcus gnavus	G2: MSMF	0.215036	0.0221852	143.618	0.171185	0.258888
Ruminococcus gnavus	G3: LSHF	0.295887	0.0262502	187.159	0.244103	0.347671
Eubacterium limosum	G1: HSLF	0.00389232	0.00186022	21.0035	2.38249e-05	0.00776081
Eubacterium limosum	G2: MSMF	0.00702049	0.00227743	45.3906	0.0024346	0.0116064
Eubacterium limosum	G3: LSHF	0.000954796	0.00251108	64.1673	-0.0040614	0.005971
Prevotella copri	G1: HSLF	0.0442617	0.0102193	28.7118	0.0233517	0.0651717
Prevotella copri	G2: MSMF	0.0526018	0.0149736	103.643	0.0229074	0.0822962
Prevotella copri	G3: LSHF	0.157878	0.0173937	147.878	0.123506	0.19225
Clostridium sp CAG 58	G1: HSLF	0.0221434	0.00389495	30.6903	0.0141964	0.0300905
Clostridium sp CAG 58	G2: MSMF	0.0139734	0.00587184	116.335	0.00234383	0.025603
Clostridium sp CAG 58	G3: LSHF	0.0261946	0.00686515	161.916	0.0126378	0.0397514
Clostridium sp CAG 299	G1: HSLF	0.0237414	0.00292359	32.8748	0.0177925	0.0296904
Clostridium sp CAG 299	G2: MSMF	0.0195469	0.00452775	128.926	0.0105886	0.0285052
Clostridium sp CAG 299	G3: LSHF	0.0297967	0.00532432	174.377	0.0192883	0.0403051
Lactobacillus reuteri	G1: HSLF	0.0962791	0.0145986	22.0338	0.0660063	0.126552
Lactobacillus reuteri	G2: MSMF	0.0778411	0.0184931	53.4982	0.0407567	0.114925
Lactobacillus reuteri	G3: LSHF	0.0932049	0.020631	77.511	0.0521277	0.134282
Bacteroides vulgatus	G1: HSLF	0.00649018	0.00294687	33.8635	0.000500529	0.0124798
Bacteroides vulgatus	G2: MSMF	0.0205549	0.0046139	134.142	0.0114295	0.0296803
Bacteroides vulgatus	G3: LSHF	0.0456588	0.00543786	179.127	0.0349282	0.0563893
Bacteroides plebeius	G1: HSLF	0.0122545	0.00335498	36.9584	0.00545638	0.0190526
Bacteroides plebeius	G2: MSMF	0.0165778	0.00541337	148.649	0.00588069	0.0272749
Bacteroides plebeius	G3: LSHF	0.0638172	0.00641828	191.117	0.0511575	0.076477
Lactobacillus ruminis	G1: HSLF	0.00693144	0.0016599	42.1799	0.00358204	0.0102808
Lactobacillus ruminis	G2: MSMF	0.00851737	0.00278851	167.715	0.00301226	0.0140225
Lactobacillus ruminis	G3: LSHF	0.000853691	0.00333101	204.252	-0.00571388	0.00742126
Prevotella sp CAG 891	G1: HSLF	0.0425615	0.00750641	26.4324	0.0271441	0.0579789
Prevotella sp CAG 891	G2: MSMF	0.0467894	0.0105756	87.5714	0.0257711	0.0678077
Prevotella sp CAG 891	G3: LSHF	0.110026	0.0121677	127.895	0.0859494	0.134102
Megasphaera elsdenii	G1: HSLF	0.0074303	0.00426783	26.9629	-0.00132713	0.0161877
Megasphaera elsdenii	G2: MSMF	0.0242436	0.00607239	91.4401	0.0121824	0.0363049
Megasphaera elsdenii	G3: LSHF	0.00942149	0.00700396	132.934	-0.00443213	0.0232751
Megamonas funiformis	G1: HSLF	0.0053596	0.00144186	30.5126	0.002417	0.00830219
Megamonas funiformis	G2: MSMF	0.00433242	0.0021685	115.245	3.71318e-05	0.0086277
Megamonas funiformis	G3: LSHF	0.00940001	0.002534	160.769	0.00439579	0.0144042
Bacteroides coprocola	G1: HSLF	0.00614242	0.0027878	31.0598	0.00045711	0.0118277
Bacteroides coprocola	G2: MSMF	0.00721563	0.00422321	118.57	-0.00114707	0.0155783
Bacteroides coprocola	G3: LSHF	0.0534676	0.00494289	164.233	0.0437078	0.0632274
Lactobacillus animalis	G1: HSLF	0.0308613	0.0101896	27.4185	0.00996884	0.0517537
Lactobacillus animalis	G2: MSMF	0.0388183	0.0146158	94.7028	0.00980115	0.0678354
Lactobacillus animalis	G3: LSHF	0.0314112	0.0168917	137.07	-0.00199087	0.0648133
Lachnospira pectinoschiza	G1: HSLF	0.0019006	0.00278266	26.8088	-0.00381086	0.00761206
Lachnospira pectinoschiza	G2: MSMF	0.00478061	0.00394813	90.3235	-0.00306266	0.0126239
Lachnospira pectinoschiza	G3: LSHF	0.0372281	0.00455061	131.494	0.0282263	0.04623
Lactobacillus johnsonii	G1: HSLF	0.0312336	0.00747112	21.7348	0.0157285	0.0467387
Lactobacillus johnsonii	G2: MSMF	0.0236064	0.00937552	51.1345	0.00478551	0.0424274
Lactobacillus johnsonii	G3: LSHF	0.0427575	0.0104266	73.6613	0.0219804	0.0635346
Eubacterium dolichum CAG 375	G1: HSLF	0.00568333	0.00193554	21.8237	0.0016674	0.00969927
Eubacterium dolichum CAG 375	G2: MSMF	0.00427083	0.00243581	51.8367	-0.000617351	0.00915901
Eubacterium dolichum CAG 375	G3: LSHF	0.00751435	0.00271148	74.8087	0.00211258	0.0129161
Streptococcus lutetiensis	G1: HSLF	0.0633988	0.0111194	27.5029	0.0406031	0.0861945
Streptococcus lutetiensis	G2: MSMF	0.0245929	0.0159728	95.3011	-0.00711592	0.0563017
Streptococcus lutetiensis	G3: LSHF	0.0297061	0.0184668	137.817	-0.00680874	0.0662209
Lactobacillus acidophilus	G1: HSLF	0.0726339	0.00892554	25.7888	0.0542799	0.0909879
Lactobacillus acidophilus	G2: MSMF	0.0647436	0.0124171	82.7835	0.0400455	0.0894418
Lactobacillus acidophilus	G3: LSHF	0.0750447	0.0142398	121.459	0.0468543	0.103235
Absiella dolichum	G1: HSLF	0.00416663	0.00157418	22.865	0.000909132	0.00742414
Absiella dolichum	G2: MSMF	0.00294628	0.00204332	60.0834	-0.00114085	0.00703341
Absiella dolichum	G3: LSHF	0.00597436	0.00229735	88.0282	0.00140889	0.0105398
Butyricicoccus pullicaecorum	G1: HSLF	0.0349654	0.00394018	42.1799	0.0270148	0.042916
Butyricicoccus pullicaecorum	G2: MSMF	0.0493419	0.00661921	167.715	0.0362742	0.0624096
Butyricicoccus pullicaecorum	G3: LSHF	0.0925456	0.00790695	204.252	0.0769559	0.108135
Megamonas funiformis CAG 377	G1: HSLF	0.00399161	0.00120602	28.9938	0.001525	0.00645821
Megamonas funiformis CAG 377	G2: MSMF	0.00380108	0.00177476	105.526	0.000282263	0.00731991
Megamonas funiformis CAG 377	G3: LSHF	0.00718733	0.0020637	150.056	0.00310967	0.011265
Collinsella stercoris	G1: HSLF	0.0801057	0.00558529	20.0358	0.0684564	0.0917551
Collinsella stercoris	G2: MSMF	0.0758532	0.00658995	37.9381	0.0625118	0.0891946
Collinsella stercoris	G3: LSHF	0.0699155	0.00716551	51.6344	0.0555345	0.0842966
Collinsella massiliensis	G1: HSLF	0.00685978	0.000838364	26.2204	0.00513721	0.00858236
Collinsella massiliensis	G2: MSMF	0.00782893	0.00117635	86.0052	0.00549043	0.0101674
Collinsella massiliensis	G3: LSHF	0.00742311	0.00135203	125.814	0.00474745	0.0100988
Enterorhabdus caecimuris	G1: HSLF	0.00712189	0.00113465	21.5328	0.00476581	0.00947796
Enterorhabdus caecimuris	G2: MSMF	0.00957241	0.00141454	49.5419	0.00673058	0.0124142
Enterorhabdus caecimuris	G3: LSHF	0.00755641	0.00156961	71.0475	0.00442674	0.0106861
Escherichia coli	G1: HSLF	0.035265	0.00682468	30.83	0.0213428	0.0491871
Escherichia coli	G2: MSMF	0.0395467	0.0103076	117.185	0.0191333	0.05996
Escherichia coli	G3: LSHF	0.0440385	0.0120562	162.802	0.0202317	0.0678452
Collinsella aerofaciens	G1: HSLF	0.0137526	0.0029689	26.4005	0.00765446	0.0198508
Collinsella aerofaciens	G2: MSMF	0.0146892	0.00418028	87.3364	0.00638093	0.0229975
Collinsella aerofaciens	G3: LSHF	0.0122732	0.00480885	127.584	0.00275773	0.0217886
Asaccharobacter celatus	G1: HSLF	0.0937646	0.00939468	19.9367	0.0741637	0.113366
Asaccharobacter celatus	G2: MSMF	0.112047	0.0110392	37.1886	0.0896829	0.13441
Asaccharobacter celatus	G3: LSHF	0.102486	0.0119838	50.3661	0.0784202	0.126552
Fusicatenibacter saccharivorans	G1: HSLF	0.00582482	0.00204915	42.1799	0.00168999	0.00995965
Fusicatenibacter saccharivorans	G2: MSMF	0.00306765	0.00344242	167.715	-0.0037284	0.0098637
Fusicatenibacter saccharivorans	G3: LSHF	0.00180851	0.00411212	204.252	-0.00629915	0.00991616
Dubosiella newyorkensis	G1: HSLF	0.0593916	0.00597057	23.4811	0.0470545	0.0717286
Dubosiella newyorkensis	G2: MSMF	0.0527829	0.00787913	64.954	0.0370469	0.0685188
Dubosiella newyorkensis	G3: LSHF	0.0473276	0.00890326	95.5878	0.0296538	0.0650014
Ileibacterium valens	G1: HSLF	0.0511498	0.00524757	29.1583	0.0404199	0.0618798
Ileibacterium valens	G2: MSMF	0.0330585	0.0077415	106.613	0.0177112	0.0484058
Ileibacterium valens	G3: LSHF	0.0372602	0.009007	151.299	0.0194644	0.0550559
Collinsella intestinalis	G1: HSLF	0.528693	0.0392531	19.908	0.446788	0.610597
Collinsella intestinalis	G2: MSMF	0.484852	0.0460689	36.9717	0.391505	0.578199
Collinsella intestinalis	G3: LSHF	0.438722	0.0499867	49.9987	0.338321	0.539123
Holdemanella biformis	G1: HSLF	0.0121558	0.00173913	27.5422	0.00859072	0.015721
Holdemanella biformis	G2: MSMF	0.00661663	0.00249992	95.5786	0.00165405	0.0115792
Holdemanella biformis	G3: LSHF	0.0078906	0.00289072	138.163	0.00217483	0.0136064
Turicibacter sanguinis	G1: HSLF	0.0401171	0.00601553	24.4217	0.027713	0.0525212
Turicibacter sanguinis	G2: MSMF	0.0301899	0.00812395	72.3235	0.0139963	0.0463835
Turicibacter sanguinis	G3: LSHF	0.0333883	0.00924149	106.636	0.0150674	0.0517092
Adlercreutzia equolifaciens	G1: HSLF	0.0872306	0.00872656	20.0223	0.0690286	0.105433
Adlercreutzia equolifaciens	G2: MSMF	0.103685	0.0102906	37.836	0.0828502	0.12452
Adlercreutzia equolifaciens	G3: LSHF	0.0954951	0.0111869	51.4616	0.0730414	0.117949
Faecalibaculum rodentium	G1: HSLF	0.299021	0.0241066	22.6615	0.249112	0.348931
Faecalibaculum rodentium	G2: MSMF	0.279918	0.031112	58.4713	0.217651	0.342185
Faecalibaculum rodentium	G3: LSHF	0.209724	0.0349173	85.4837	0.140305	0.279143
Bifidobacterium criceti	G1: HSLF	0.0717539	0.00775694	20.8486	0.0556154	0.0878925
Bifidobacterium criceti	G2: MSMF	0.0683987	0.00944399	44.1846	0.0493679	0.0874296
Bifidobacterium criceti	G3: LSHF	0.0661499	0.010392	62.1527	0.0453777	0.0869221
Bifidobacterium animalis	G1: HSLF	0.191748	0.0152408	21.019	0.160054	0.223441
Bifidobacterium animalis	G2: MSMF	0.182686	0.0186693	45.5121	0.145096	0.220277
Bifidobacterium animalis	G3: LSHF	0.176377	0.0205887	64.3699	0.13525	0.217503
Bifidobacterium pullorum	G1: HSLF	0.0106576	0.00460754	19.2469	0.00102227	0.0202929
Bifidobacterium pullorum	G2: MSMF	0.0214574	0.00525176	32.0629	0.0107607	0.032154
Bifidobacterium pullorum	G3: LSHF	0.0247821	0.00562914	41.6869	0.0134195	0.0361447
Catenibacterium mitsuokai	G1: HSLF	0.0152781	0.00277726	36.6767	0.00964912	0.020907
Catenibacterium mitsuokai	G2: MSMF	0.00847744	0.00446994	147.437	-0.000355992	0.0173109
Catenibacterium mitsuokai	G3: LSHF	0.0116692	0.00529715	190.182	0.00122045	0.0221179
Bifidobacterium saeculare	G1: HSLF	0.0027452	0.00109094	23.5299	0.000491227	0.00499917
Bifidobacterium saeculare	G2: MSMF	0.00622717	0.00144149	65.3388	0.00334861	0.00910573
Bifidobacterium saeculare	G3: LSHF	0.00488364	0.00162946	96.1765	0.00164926	0.00811801
Bifidobacterium gallinarum	G1: HSLF	0.00207851	0.00114241	19.0108	-0.00031249	0.00446951
Bifidobacterium gallinarum	G2: MSMF	0.00450314	0.00128756	30.3512	0.00187486	0.00713142
Bifidobacterium gallinarum	G3: LSHF	0.0030616	0.00137323	38.7958	0.000283508	0.00583969
Bifidobacterium pseudolongum	G1: HSLF	0.49585	0.0429712	19.9055	0.406186	0.585513
Bifidobacterium pseudolongum	G2: MSMF	0.629555	0.0504274	36.9533	0.527375	0.731735
Bifidobacterium pseudolongum	G3: LSHF	0.487759	0.0547137	49.9676	0.377861	0.597656
Clostridium hiranonis	G1: HSLF	0.0748961	0.00680006	27.6698	0.0609593	0.0888329
Clostridium hiranonis	G2: MSMF	0.0547021	0.00979611	96.4777	0.0352583	0.074146
Clostridium hiranonis	G3: LSHF	0.0806193	0.0113335	139.277	0.0582113	0.103027
Firmicutes bacterium CAG 424	G1: HSLF	0.0592387	0.0051532	26.4438	0.0486548	0.0698227
Firmicutes bacterium CAG 424	G2: MSMF	0.0309395	0.00726181	87.6549	0.0165074	0.0453716
Firmicutes bacterium CAG 424	G3: LSHF	0.0526431	0.0083555	128.005	0.0361103	0.0691759
Firmicutes bacterium CAG 646	G1: HSLF	0.0939055	0.00821678	24.1925	0.0769541	0.110857
Firmicutes bacterium CAG 646	G2: MSMF	0.0483082	0.0110369	70.5379	0.0262987	0.0703176
Firmicutes bacterium CAG 646	G3: LSHF	0.0526577	0.0125359	104.004	0.0277985	0.0775168
Proteobacteria bacterium CAG 139	G1: HSLF	0.0145263	0.00327164	38.9238	0.00790841	0.0211443
Proteobacteria bacterium CAG 139	G2: MSMF	0.0210008	0.00536666	156.552	0.0104004	0.0316012
Proteobacteria bacterium CAG 139	G3: LSHF	0.0543161	0.00638282	196.915	0.0417286	0.0669036
