# Supplementary material for: Response of the gut microbiome and metabolome to dietary fiber in healthy dogs
Source: mSystems. 2024 Dec 23;10(1):e00452-24. doi: 10.1128/msystems.00452-24 (PMC11748496; doi:10.1128/msystems.00452-24)
Supplement: Table S9 — Subject-wise significant associations. [file msystems.00452-24-s0010.xlsx]

## Sheet: species_subject_response
Subject	Number of sig. species	% significant associations
Subject 1	1	2.7
Subject 2	0	0
Subject 3	4	10.81
Subject 4	0	0
Subject 5	9	24.32
Subject 6	9	24.32
Subject 7	14	37.84
Subject 8	0	0
Subject 9	1	2.7
Subject 10	0	0
Subject 11	0	0
Subject 12	0	0
Subject 13	5	13.51
Subject 14	0	0
Subject 15	1	2.7
Subject 16	2	5.41
Subject 17	0	0
Subject 18	2	5.41

## Sheet: metabolites_subject_response
Subject	Number of sig. metabolites	% significant associations
Subject 1	53	53
Subject 2	49	49
Subject 3	41	41
Subject 4	67	67
Subject 5	53	53
Subject 6	22	22
Subject 7	59	59
Subject 8	38	38
Subject 9	55	55
Subject 10	50	50
Subject 11	30	30
Subject 12	70	70
Subject 13	35	35
Subject 14	71	71
Subject 15	65	65
Subject 16	41	41
Subject 17	58	58
Subject 18	48	48
